# Supplementary material for: Time after Time: Temporal Variation in the Effects of Grass and Forb Species on Soil Bacterial and Fungal Communities
Source: mBio. 2019 Dec 17;10(6):e02635-19. doi: 10.1128/mBio.02635-19 (PMC6918080; doi:10.1128/mBio.02635-19)
Supplement: DATA SET S1 [file mBio.02635-19-sd001.xlsx]

## Sheet: otu_tableFungi
# Constructed from biom file
#OTU ID	AugustAP3	AugustFO1	AugustJV3	AugustHR3	AugustAP1	AugustAP2	AugustHR5	AugustHR1	AugustHL5	AugustHL2	JulyFO2	AugustFO3	JulyAP5	FebruaryAP1	FebruaryJV4	JulyAP2	AugustJV4	AugustFO2	JuneJV2	JulyAP3	JulyHR1	MayFO1	JulyTO3	JuneFO5	AugustTO3	AugustTO4	FebruaryAP5	MayAP4	2008-11-01	AugustFO5	FebruaryHR2	2017-11-01	FebruaryHL4	JuneJV4	AugustAP5	AugustJV2	FebruaryAP4	FebruaryFO4	AugustHR4	AugustAP4	AugustTO1	JuneHL4	AugustHL1	MayJV2	FebruaryTO4	JulyHL1	2007-11-01	JulyFO1	JuneTO3
OTU5565	45546	32176	181	14979	16473	4385	21666	326	466	825	253	3989	8084	235	183	344	488	1572	598	533	151	167	267	346	117	62	105	103	39	826	166	149	182	167	2174	146	250	196	185	2689	234	1048	471	157	213	218	192	148	142
OTU3104	1396	270	39171	441	6159	1564	286	312	16343	1627	17	6836	43	1745	2821	127	8591	467	19	184	36	82	11	44	110	76	72	41	467	150	800	79	703	21	1297	1300	65	520	510	4131	14	22	634	613	115	331	16	53	13
OTU4918	1240	165	758	5703	30674	7130	381	447	1791	3008	243	657	204	120	33	895	897	365	4	4919	78	32	344	3	698	811	43	65	569	447	5	96	59	18	3484	58	34	31	781	1428	308	21	229	0	38	242	97	281	8
OTU5258	837	38526	25	128	1517	183	1	18	51	9	88	1527	14	544	41	12	28	3129	1	14	1	5200	7	8	64	1	1782	767	7	556	3	115	2800	2	3227	1	2783	5711	9	1839	11	4	57	2	8	41	151	15	3
OTU4883	1819	747	197	235	7570	17848	134	179	618	9281	253	700	208	228	55	303	266	1002	128	302	163	103	209	342	266	4356	129	62	27	3037	99	82	218	136	4209	80	274	276	76	1712	62	182	287	2780	66	148	166	366	154
OTU2737	399	499	1978	781	10189	1098	349	10842	837	535	40	20	19	49	532	81	2531	8720	2	15	482	14	57	0	163	110	71	6	4402	189	297	10	102	32	468	201	22	119	448	789	28	30	201	603	100	87	5	3	2
OTU639	2111	401	103	245	7551	1616	126	156	2915	589	8693	880	258	442	6764	349	86	869	116	285	79	114	81	267	60	30	26	78	28	513	99	152	72	3491	510	26	267	210	128	614	90	113	201	49	94	283	141	2261	130
OTU3249	1228	287	126	138	3648	3786	128	6	152	167	150	8845	125	457	431	6914	54	789	51	254	1633	116	99	179	365	24	120	113	60	259	3647	525	204	80	204	11	396	557	104	1067	60	161	3009	78	335	248	326	73	69
OTU5036	8407	225	69	3752	3249	754	197	49	272	176	80	343	123	38	17	169	75	600	84	5546	48	19	167	112	76	13	16	47	26	539	31	21	44	158	855	368	42	31	28	957	63	112	209	19	30	71	138	47	1407
OTU3960	568	239	54	213	799	1101	32	37	92	82	44	326	31	9588	32	115	92	280	187	55	7750	35	23	52	33	28	37	37	10	188	55	21	55	7	57	104	115	58	42	4223	111	28	120	21	31	65	49	120	24
OTU5008	687	138	987	334	6140	1595	213	472	5408	6857	137	502	319	127	89	284	574	211	1	2223	87	11	160	10	550	363	64	67	556	136	26	61	166	35	1098	159	52	41	492	1396	162	15	461	24	67	82	29	54	27
OTU4003	2019	602	4991	125	1989	1717	162	31	138	250	319	247	158	128	106	188	62	540	6656	3237	88	46	111	223	103	1	58	44	31	266	66	91	128	108	166	9	279	121	91	829	58	94	122	75	73	93	95	38	111
OTU4724	636	6433	60	2255	409	377	14	2	93	187	1650	378	33	260	1238	56	69	4692	13	36	7	17	147	134	86	6	26	29	8	134	41	21	14	35	223	22	239	142	17	1467	39	67	75	20	51	52	201	101	24
OTU285	710	246	39	86	7299	529	34	64	275	57	30	319	119	348	50	169	39	172	350	106	19	1673	8	217	36	19	60	3997	7	284	53	67	109	1040	479	61	149	216	12	761	18	46	124	59	26	243	61	147	73
OTU5523	401	611	44	63	1869	800	86	9	106	1996	38	153	625	170	68	73	13	174	115	80	7	24	4652	72	53	2	33	15	8	3723	79	60	43	21	132	2	122	83	27	522	16	40	71	31	44	51	241	33	81
OTU3069	945	107	71	73	570	597	137	40	137	326	98	191	97	151	114	112	57	503	63	260	15	65	70	4402	46	15	48	59	18	319	79	157	80	75	348	3224	1477	125	10	1038	20	49	149	23	93	91	129	44	43
OTU4651	362	270	31	51	2826	2433	81	104	12	79	3425	92	43	120	20	45	53	168	51	64	78	47	22	59	4277	3	40	16	8	105	31	358	153	55	85	46	89	132	18	2275	36	53	48	52	53	36	35	15	19
OTU4881	1	383	1	3	567	68	7	0	148	95	32	348	24	1928	10	4	0	4004	8	11	2	133	1	3	0	0	9920	111	0	153	6	2023	996	1	663	9	147	394	2	1768	3	2	35	1	6	53	54	39	1
OTU4061	0	54	29	6355	359	1	1294	1794	17	0	0	0	2	4	1287	2	2054	5	0	2	10	3	5	0	65	13	2	0	527	38	56	4	0	0	0	0	0	45	3514	28	149	0	0	17	37	0	0	2	0
OTU4043	88	64	1	26	43	3028	7	2	7	12	0	32	2	242	6	188	0	61	3	351	1	43	4	0	110	30	214	1033	193	0	3	4578	297	0	38	28	898	3	63	166	3	0	1	0	3	5	3046	0	0
OTU780	764	97	18	66	3555	931	65	65	113	146	76	363	83	135	30	200	53	398	120	1451	55	42	34	245	72	39	20	45	14	208	56	62	3467	43	173	24	92	182	26	464	14	71	130	48	52	129	48	2696	75
OTU3324	396	96	44	37	2111	643	39	2	49	35	22	103	21	130	44	76	37	161	7	60	3	21	16	35	41	8	26	34	11	152	64	50	50	25	40	1	3305	127	4	170	9	50	70	26	55	29	56	20	5
OTU4771	246	454	23	3	2923	919	78	157	84	115	40	96	119	405	53	38	12	43	54	40	8	14	39	56	42	3	16	31	3	183	28	34	20	29	81	7	67	60	27	3176	74	48	120	17	66	66	22	20	55
OTU4212	523	140	52	16	2796	387	11	2	232	258	60	54	44	70	25	116	48	469	25	43	4	33	62	116	34	19	49	43	12	71	139	145	83	14	470	7	195	112	11	103	2898	56	74	13	25	76	58	27	72
OTU4801	491	733	8	5	846	899	5	12	195	133	28	64	91	117	52	39	3	446	14	99	10	31	176	47	22	3	18	24	11	122	44	41	21	11	26	2	29	22	2	1357	14	3495	30	22	18	36	190	62	28
OTU4905	115	6	17	172	969	1580	32	113	196	227	37	53	6	774	1	27	3	23	1	83	4	54	8	2	147	87	90	361	1078	42	14	54	71	0	2405	2	39	31	1198	233	30	1	141	0	2757	26	53	25	0
OTU5813	404	145	39	67	1471	393	39	22	106	141	28	198	44	137	94	1106	22	197	33	82	12	53	27	61	25	20	47	62	13	92	2014	56	35	22	46	10	79	184	9	237	14	23	45	21	96	2687	45	37	44
OTU4296	6012	43	19	8	3165	678	15	15	20	70	60	51	39	50	10	43	10	68	28	57	33	26	7	41	14	1	46	9	2	93	14	14	19	44	77	58	40	16	19	157	22	41	11	23	24	30	23	15	25
OTU5854	344	20	261	39	744	3093	23	23	90	59	1919	67	39	56	25	39	27	136	24	58	20	10	32	46	25	5	13	17	19	33	73	54	24	10	24	1	33	67	25	149	14	23	66	9	21	29	21	1	2510
OTU5551	104	898	280	22	3170	1552	39	44	22	27	28	41	39	101	20	36	6	166	11	22	3	15	17	53	15	1	11	7	17	91	12	23	119	4	156	3	34	39	12	317	140	9	91	21	14	532	10	33	22
OTU1590	97	47	0	6	3023	11	2	2	1	9	4	53	10	9	7	40	13	31	4	4	1	0	1	8	2	0	0	2	2	7	0	9	1	4	6	2	1	25	0	139	135	6	42	1	1	7	2	1	7
OTU4995	0	1	1	0	0	0	0	0	0	1	0	0	0	780	0	0	0	0	0	0	0	199	0	0	0	0	0	10	0	0	0	7	2	0	0	0	72	19	0	0	0	0	0	0	20	0	1	0	0
OTU1790	0	5	3	0	3052	146	9	0	976	0	80	1595	6	0	0	6	4	0	52	0	9	1	27	0	0	0	0	0	0	0	0	0	0	0	2	4	0	0	27	0	0	1	0	0	0	13	0	0	0
OTU2843	1	0	7	7	1649	0	25	8	962	8	0	48	2	18	2	0	150	634	0	5	0	1	1	3	3	0	0	0	8	1	1	3	30	0	10	1	3	246	6	0	0	1	448	5	1	6	2	2	2
OTU5884	714	508	0	2	1023	33	1	0	7	1	30	25	1	11	7	0	0	30	0	15	0	41	0	2	0	0	163	89	1	83	0	18	67	0	222	0	244	62	0	2020	1	1	9	0	5	0	7	3	0
OTU3922	97	120	5	21	1110	133	6	169	158	18	29	1321	12	25	3	7	11	174	0	12	5	21	28	2	4	5	4570	2	7	251	20	5	52	2	190	4	19	72	21	136	20	16	76	11	28	25	6	49	11
OTU4745	630	0	655	0	0	142	0	0	0	1	0	0	0	1	14	0	2336	0	0	0	0	0	3	1	3	1	0	0	0	17	0	0	0	0	0	448	0	0	0	0	1	1	0	159	0	0	0	0	0
OTU4686	44	22	65	22	1886	656	8	16	28	41	22	18	53	24	27	43	11	20	6	33	5	16	359	30	9	6	39	9	10	72	29	26	21	6	21	1	50	52	6	197	12	8	62	31	22	14	24	12	13
OTU4831	16	89	17	0	51	913	1842	5	10	46	2	35	1	7	0	14	1	19	8	11	0	46	0	6	7	11	9	2	0	1	1	1	115	11	84	0	20	20	0	57	43	63	2	0	1	9	409	9	0
OTU3091	120	18	14	19	1042	171	49	8	65	79	34	51	62	31	9	46	23	41	43	44	2	16	21	73	67	17	16	16	4	43	9	10	17	29	9	3	42	34	93	137	15	31	31	12	24	26	13	449	17
OTU3849	204	30	107	181	963	353	15	83	20	280	44	233	1226	30	20	14	303	42	22	109	3	11	51	39	26	38	49	33	67	12	72	9	66	7	23	8	34	53	187	367	87	13	35	21	12	31	18	71	15
OTU5549	68	357	40	4	437	136	8	1	19	25	66	5	27	12	12	13	35	17	1	14	5	14	6	22	15	2	1	1	0	66	14	8	11	5	548	16	13	43	10	42	44	18	3	2	18	12	63	4	4
OTU3636	125	2	74	76	2948	421	73	57	63	40	10	24	2	33	4	33	212	4	3	22	3	2	41	0	224	236	8	43	216	11	4	16	2	9	330	6	43	17	48	132	39	2	52	0	9	45	11	0	9
OTU5047	59	22	6	13	1093	23	27	0	1	10	2	0	5	43	2	8	8	556	20	5	2	5	16	6	0	0	8	1	0	22	10	7	20	0	37	0	17	8	1	47	4	1	0	4	9	44	4	19	0
OTU5503	158	72	1166	47	1791	716	14	19	25	39	25	93	22	26	13	15	24	118	28	36	3	13	37	74	1	0	18	10	6	102	22	11	62	4	8	1	12	22	7	137	8	14	106	17	11	40	13	53	26
OTU1175	0	0	0	0	0	0	0	0	0	0	0	0	0	0	0	0	9	0	0	0	0	0	0	0	0	0	0	12	0	23	0	0	0	0	0	0	446	42	0	0	0	0	0	0	13	0	0	0	0
OTU5438	558	72	7	68	560	41	4	9	33	84	26	52	18	22	24	34	22	53	345	19	8	106	11	29	5	13	4	11	2	81	8	16	15	35	29	15	39	31	4	116	21	15	27	6	21	10	14	79	19
OTU4694	0	58	1	121	3014	0	0	0	115	5	2	107	2	8	2	0	19	79	0	22	1	0	0	0	24	0	2	0	1	66	3	0	0	33	0	0	1	0	0	0	4	1	1	0	28	18	6	6	6
OTU6095	222	37	14	24	2445	56	6	20	45	147	5	91	18	1	3	5	37	46	18	11	6	10	15	52	3	5	31	5	14	174	1	31	152	5	260	6	9	92	5	103	4	13	78	10	1	24	15	21	19
OTU5550	346	12	2	5	318	1463	9	3	4	22	149	42	17	21	33	23	2	75	6	18	18	7	28	35	24	1	12	16	9	43	29	7	39	12	96	2	36	65	1	242	7	20	5	16	29	343	30	7	20
OTU2066	332	131	22	35	3986	803	15	33	42	64	77	558	37	105	17	61	36	265	32	88	8	69	59	62	25	25	68	22	19	815	45	46	190	7	84	36	77	106	11	221	16	20	51	35	25	35	31	526	25
OTU3929	422	83	34	23	1689	580	9	6	42	93	28	11	11	43	46	34	23	101	15	28	6	13	10	40	46	9	72	41	5	82	20	94	21	9	147	9	55	106	4	60	7	10	41	6	54	27	36	22	8
OTU6140	82	1	46	0	993	4	16	45	0	2	6	716	0	2	1	0	2	0	1	0	3	0	6	3	62	3	1	2	9	0	159	1	0	0	386	0	16	207	354	0	12	5	0	9	16	2	0	13	7
OTU1746	60	0	0	0	3415	22	0	3	162	633	27	4	1	50	0	19	0	165	1	30	0	56	0	0	1	0	1	26	0	46	0	59	2	0	364	0	14	29	0	172	0	4	179	0	0	821	13	0	0
OTU3836	143	6	13	26	661	22	5	19	22	138	4	48	18	8	14	10	25	209	5	6	1	62	30	33	47	0	4	13	2	36	0	24	30	5	100	8	45	44	1	602	10	48	35	40	0	17	0	76	16
OTU2582	167	0	0	0	2449	528	0	0	11	23	0	0	1	9	4	2	0	56	0	449	0	25	0	0	0	0	3	10	0	231	0	541	110	0	30	0	27	0	0	335	0	0	32	0	0	2	12	0	0
OTU2959	192	36	6	13	591	114	27	23	66	90	12	75	149	46	20	27	46	147	9	41	3	45	22	16	33	35	24	24	5	51	59	35	15	20	23	1	51	29	10	83	2	21	112	64	22	40	26	3	16
OTU220	107	4	13	48	2450	243	1	6	14	41	5	63	3	49	2	67	10	32	40	37	9	33	6	22	27	3	1	2	6	88	23	4	23	8	40	4	8	60	1	7	2	7	67	31	10	132	16	49	6
OTU3711	448	278	17	4	369	3	5	24	66	116	6	33	25	26	1	12	5	1090	7	14	9	74	30	43	2	9	19	9	9	58	4	15	72	8	149	1	51	158	13	294	24	32	87	6	1	34	5	71	15
OTU3679	4	0	484	0	0	19	4	0	0	0	0	0	0	0	0	0	954	0	12	0	0	0	8	0	48	10	0	0	0	0	0	0	0	110	0	849	0	0	0	76	5	0	0	0	0	0	0	0	0
OTU6184	148	26	1127	97	2036	1315	98	378	243	31	63	21	36	23	20	39	471	77	0	67	4	38	18	0	225	182	3	5	1	68	1	11	2	1	172	11	1	3	96	104	74	1	15	0	5	4	1	57	0
OTU2520	0	0	0	0	0	0	0	0	226	0	1	0	0	0	56	0	758	1	0	0	0	69	0	0	4	0	24	0	6	0	83	201	66	0	0	0	27	275	0	328	0	0	0	15	562	0	0	0	0
OTU3715	295	64	9	4	971	1058	12	27	10	7	21	31	11	27	3	15	3	65	20	19	14	3	5	41	2	1	6	5	4	2	4	4	4	25	155	4	89	10	2	10	5	22	8	8	8	25	13	8	18
OTU1997	224	10	13	34	1947	21	7	7	17	39	9	11	7	50	18	5	19	36	191	21	0	25	13	34	5	36	27	21	5	13	21	9	30	4	32	7	88	70	16	27	1	15	5	18	14	21	13	16	35
OTU4234	1051	38	8	57	2320	969	3	6	411	218	32	209	12	238	16	87	18	59	9	37	3	34	21	15	19	2	52	66	9	230	26	60	88	17	156	17	138	186	0	107	9	59	46	11	86	82	54	18	44
OTU3341	0	2294	0	155	0	0	99	293	0	0	1	3	0	0	0	1	0	1	0	0	32	0	0	0	0	0	0	0	85	0	3	0	0	0	0	0	0	3	156	0	0	0	1	0	0	0	0	22	0
OTU3236	153	47	14	2	470	245	20	1	28	6	24	3	77	7	1	0	21	44	1	5	1	11	3	3	8	0	0	31	0	95	13	6	7	1	522	4	28	16	1	704	5	0	22	1	1	3	8	11	7
OTU3260	90	66	6	15	1885	411	63	5	5	170	105	36	4	37	10	86	1	10	21	33	2	24	75	29	442	68	29	23	7	134	22	25	32	62	7	3	34	45	14	63	2	76	71	25	23	28	8	11	12
OTU1588	17	0	0	0	2	1065	0	0	2429	232	0	0	0	15	0	0	0	0	0	0	0	0	0	0	0	1	1	0	0	0	0	79	6	0	64	0	0	0	0	0	0	0	46	0	1	11	12	0	0
OTU4242	240	163	19	2	2015	0	97	64	9	34	48	83	16	6	10	2	66	134	2	23	2	2	12	10	13	3	15	6	0	40	5	15	7	7	7	0	17	76	7	263	2	21	5	10	1	18	3	0	8
OTU1529	62	7	0	1	2395	1	14	0	2	3	11	0	6	3	0	4	0	23	3	7	0	34	1	5	1	0	1	39	0	27	3	68	5	7	0	0	0	4	4	1415	3	12	75	0	1	161	5	5	3
OTU4820	34	57	34	1	1820	292	16	5	41	91	24	25	25	12	111	43	7	354	1	14	2	13	12	31	1	0	38	19	6	11	2	33	34	10	102	0	28	45	5	98	5	13	27	2	17	24	28	15	38
OTU1693	0	3	104	0	218	1413	12	0	3	4	5	0	0	0	0	1	1	17	6	2	0	0	8	0	0	1	0	0	0	0	0	1	0	0	0	0	0	0	1	1275	0	0	6	0	0	36	4	10	0
OTU4830	174	125	1	0	1514	33	13	13	6	2	1	36	4	125	83	4	0	42	39	11	5	2	8	109	0	2	2	0	8	12	1	31	3	6	21	55	17	943	144	38	13	141	2	2	3	2	17	16	5
OTU1570	57	4	36	4	1569	363	18	16	47	17	43	48	576	16	5	31	37	60	4	24	15	7	42	38	1	2	3	7	0	8	1	14	7	30	20	9	25	42	110	199	15	16	86	8	5	17	9	60	27
OTU3173	133	0	1	0	1141	195	137	1	0	915	102	20	0	0	6	108	1	0	1	0	0	0	103	1	131	101	1	115	0	136	0	1	5	87	0	1	1	0	0	76	2	52	66	1	0	2	4	0	0
OTU4702	56	39	74	210	668	34	4	4	17	23	15	25	5	106	7	5	2	72	0	16	3	4	1	39	3	1	29	4	2	13	10	12	53	2	1	0	24	8	0	34	2	15	29	4	4	12	6	0	3
OTU1834	5	266	15	10	1478	254	6	5	3	10	6	14	16	39	30	29	8	28	7	14	2	22	7	25	4	0	11	17	31	46	6	24	11	10	24	0	46	14	5	156	1	24	8	16	38	7	31	38	10
OTU5160	389	8	8	6	384	863	2	7	12	14	10	128	20	6	6	10	14	14	34	15	20	2	20	16	4	3	2	4	3	753	1	16	3	5	31	24	10	8	11	97	2	75	46	1	1	17	6	11	0
OTU2056	0	0	297	2	2	1	31	542	1	0	0	0	1	0	2	7	90	0	0	2	2	1	0	0	13	13	6	8	4	6	9	1	7	0	0	275	0	4	466	1	78	0	0	7	23	0	1	0	0
OTU4861	354	661	14	35	957	532	13	8	6	127	22	134	44	81	8	40	0	17	15	37	2	9	14	49	5	1	2	7	11	21	9	16	10	26	18	1	22	29	29	103	3	19	19	16	7	18	9	13	18
OTU5293	189	110	2	2	1158	157	38	5	20	21	7	30	20	19	17	15	14	46	62	8	4	8	6	15	2	2	0	1	2	19	3	23	7	25	25	11	28	36	5	133	8	15	7	3	6	17	6	3	1
OTU4053	547	13	7	8	728	844	9	15	15	36	13	16	13	12	14	34	6	30	4	26	1	3	10	31	7	3	20	7	3	15	21	8	7	12	16	1	84	14	1	11	12	7	14	19	18	6	19	11	6
OTU2045	382	449	142	0	14	992	154	6	132	114	30	354	2	0	24	14	15	257	0	4	4	16	13	1	4	15	0	0	0	190	2	1	0	4	1071	9	0	19	2	329	4	3	52	0	2	129	0	0	0
OTU5543	60	68	8	11	1019	252	0	15	10	17	9	18	27	23	3	683	1	12	8	93	5	4	5	63	3	0	5	2	1	105	8	17	4	3	28	18	12	47	5	25	6	9	3	3	8	12	14	3	14
OTU5417	161	0	11	7	1588	9	0	26	12	87	3	29	21	54	0	11	9	81	8	6	2	11	5	11	3	4	51	48	1	16	2	6	114	2	24	6	237	268	1	49	1	4	74	1	0	22	5	6	20
OTU4888	83	8	1	10	813	2458	19	1	12	9	9	4	49	23	19	3	4	12	3	16	0	14	17	7	19	1	5	13	4	14	26	24	4	5	26	2	100	18	8	218	1	41	7	14	20	17	92	5	8
OTU5653	128	0	1	9	907	488	0	6	0	0	0	0	4	0	4	0	50	2	0	28	0	1	5	9	0	0	6	1	4	15	0	12	53	1	1	16	0	16	0	0	36	0	185	1	3	340	18	0	0
OTU2651	469	0	2	14	1316	57	0	0	97	30	0	7	5	51	0	10	0	54	3	1	1	52	0	6	0	0	73	11	0	12	4	32	103	1	109	0	47	93	1	22	0	0	8	0	4	21	9	7	0
OTU4860	0	0	3	61	14	0	0	175	0	0	12	488	5	2	4	0	0	1	0	2	0	2	3	12	11	8	1	0	2	102	223	0	0	0	0	4	0	9	14	0	8	0	1	4	9	0	1	0	0
OTU4090	2	3	0	3	629	4	0	0	0	440	0	0	11	0	295	4	1	0	2	0	0	0	0	2	0	0	0	0	1	0	0	2	0	0	2	0	0	0	0	1	2	6	0	0	0	0	1	0	0
OTU2889	102	12	0	3	697	8	1	0	31	40	1	2	0	180	3	8	0	42	0	51	0	3	0	0	11	3	40	1	1	189	0	4	7	0	302	0	33	162	0	11	0	0	16	0	3	4	7	2	0
OTU5989	56	38	12	19	812	929	5	0	15	14	21	3	9	67	6	27	0	35	0	12	1	5	13	6	4	1	12	2	1	41	6	17	67	5	2	2	16	29	0	138	0	8	9	4	5	70	10	1	4
OTU4062	0	0	0	74	0	669	12	466	65	1	0	0	0	0	0	0	38	0	0	10	0	0	0	0	10	44	0	0	1236	0	163	3	0	0	0	0	1	14	2	7	15	0	0	0	7	0	0	0	0
OTU5905	15	2	5	4	574	40	2	4	2	6	13	106	11	22	55	17	1	17	1	18	7	8	10	6	7	3	17	5	12	26	19	11	1039	0	35	8	21	28	10	16	0	8	7	23	16	10	15	0	7
OTU1741	0	9	52	2	94	0	3	0	0	31	6	0	170	0	0	0	0	117	0	0	1	0	5	0	0	1	0	0	0	0	0	0	0	0	0	0	0	0	0	1718	0	0	6	0	0	28	18	3	0
OTU4870	308	32	2	11	1750	254	30	7	15	53	82	5	17	26	4	31	10	79	3	18	2	6	26	9	18	13	27	2	3	29	1	1	3	23	716	1	3	23	12	19	5	12	8	1	12	4	4	68	12
OTU4998	443	5	2	1	274	1167	2	11	3	6	11	2	59	12	12	6	4	6	0	2	1	3	1	2	2	0	6	14	0	13	8	6	5	4	15	0	43	34	0	71	5	2	8	9	2	5	11	8	0
OTU1729	0	0	0	0	0	724	108	0	175	1	0	0	0	0	0	0	14	0	3	0	0	0	0	0	0	0	0	0	0	0	0	0	0	0	0	0	1	0	4	0	0	0	0	0	0	0	0	37	0
OTU2442	111	12	0	0	1010	711	0	0	112	52	8	5	52	8	0	175	0	0	0	25	0	0	5	0	0	0	1	0	0	560	0	8	0	1	103	0	6	0	0	27	0	4	32	0	0	101	24	1	2
OTU2291	59	5	2	38	897	172	0	2	10	5	52	15	14	24	18	25	0	10	7	35	2	25	2	5	5	0	5	10	5	19	16	18	14	4	36	2	16	34	0	72	2	12	18	4	16	756	12	9	3
OTU4160	0	410	0	0	440	302	0	1	0	0	0	1792	0	0	0	4	0	0	0	0	1	17	0	0	0	0	1	3	0	18	0	0	206	0	0	0	3	30	0	0	0	0	0	0	0	1	7	1	0
OTU4332	105	13	5	11	1243	56	0	6	56	22	5	35	30	14	6	9	49	9	21	6	5	4	3	176	82	4	1	5	1	5	17	5	1	4	11	0	8	4	3	262	6	15	31	28	8	1	10	9	13
OTU3733	92	0	2	0	1474	274	34	2	0	110	89	0	0	0	0	66	0	0	0	0	0	0	76	0	116	64	0	0	1	130	4	0	0	62	0	0	0	1	0	514	0	68	50	0	0	2	0	0	0
OTU3273	27	12	9	161	1867	167	13	2	70	56	18	30	30	18	10	24	5	31	19	19	1	17	22	62	9	6	28	2	3	37	20	12	23	15	308	4	14	52	1	46	0	24	26	30	11	29	14	34	7
OTU3459	0	0	0	2	1025	0	1	0	13	4	0	60	1	77	1	0	0	1	1	0	0	194	0	0	0	0	31	191	0	4	0	6	131	0	13	0	64	105	0	460	0	0	17	0	0	8	13	0	0
OTU3144	57	32	7	12	1549	45	14	11	63	46	38	25	40	18	1	24	19	141	19	22	7	18	31	82	34	11	4	6	4	80	68	9	14	20	31	8	14	15	22	95	13	38	21	3	9	12	9	26	56
OTU5405	7	3	8	18	1277	41	17	3	9	109	7	22	2	13	9	16	4	50	9	20	1	6	15	34	8	0	13	3	6	59	19	4	10	5	29	4	10	15	4	90	1	7	7	6	10	21	2	15	12
OTU3534	0	5	0	0	980	0	0	0	0	2	0	387	0	2	0	0	0	0	0	0	0	2	0	0	0	0	0	0	0	0	0	0	3	0	0	0	0	0	0	0	0	0	0	0	3	24	0	0	0
OTU2968	99	0	0	0	490	1	0	0	100	170	0	0	0	135	0	8	0	0	0	0	0	4	0	0	1	1	6	7	0	375	0	14	31	0	2	0	0	0	0	416	0	0	17	0	30	0	3	0	0
OTU694	220	1	1	0	495	839	2	0	2	1	11	13	0	6	3	29	0	9	2	15	0	8	8	3	0	0	0	6	9	15	4	10	3	7	1	0	20	18	16	0	0	3	4	7	8	1	18	5	7
OTU3655	21	0	1	0	624	494	0	0	0	0	1	5	0	38	0	1	0	0	0	5	0	2	0	0	1	4	5	39	0	0	0	13	17	0	110	0	34	6	0	90	3	0	0	0	0	0	4	0	0
OTU5053	160	7	0	1	1186	26	8	0	381	29	0	157	3	4	0	7	2	124	0	7	0	20	6	1	6	6	28	1	0	4	0	12	79	7	5	0	11	62	2	199	3	4	78	0	1	12	5	2	5
OTU820	0	0	0	0	0	0	0	0	9	0	0	0	0	0	0	0	0	171	0	0	0	0	0	0	0	0	1	0	0	410	0	0	0	0	0	0	0	0	2347	0	0	0	0	0	2	0	0	0	0
OTU2731	122	17	5	37	1732	190	4	17	24	58	9	61	549	23	2	26	15	48	33	19	7	17	21	17	18	8	24	6	3	58	7	14	16	8	108	5	18	39	12	73	21	29	21	9	13	15	6	92	33
OTU3602	80	0	0	0	1799	216	28	1	0	114	84	0	0	1	0	85	0	6	0	0	0	0	72	0	94	57	0	67	0	148	0	2	0	55	0	0	1	0	0	75	0	36	77	0	0	1	0	2	3
OTU2907	2	33	75	9	448	128	4	18	32	7	1	1	1	52	34	47	525	41	0	0	3	0	29	3	0	4	2	2	2	0	0	0	4	1	0	4	1	5	1	308	0	0	3	10	2	61	3	0	0
OTU3543	70	0	2	0	1118	204	11	3	0	115	58	0	0	0	0	420	0	0	0	0	0	0	45	0	83	45	0	0	0	69	3	0	1	44	0	1	0	1	0	87	0	52	39	0	0	0	0	0	0
OTU5588	244	17	8	20	197	1144	8	14	5	55	18	34	19	61	22	16	9	58	7	20	2	5	9	9	7	1	2	2	1	19	10	24	4	35	39	1	231	8	9	24	5	62	13	4	13	6	19	9	21
OTU4612	97	11	15	1	294	7	0	16	8	8	10	23	19	29	11	21	8	9	1	7	0	12	5	3	4	1	4	6	10	3	6	11	9	182	6	33	31	13	0	0	0	1	2	3	7	0	10	6	6
OTU4311	0	0	0	0	0	0	0	0	0	0	0	0	0	724	0	0	0	0	0	0	0	147	0	0	0	0	0	2	0	0	0	0	2	0	0	0	100	35	0	0	0	0	0	0	0	0	0	0	0
OTU5630	34	713	54	27	668	5	10	14	7	27	36	184	14	35	10	12	9	52	4	27	9	12	9	32	2	0	6	5	12	28	5	18	26	11	0	8	61	24	11	69	52	10	17	13	6	179	14	8	14
OTU2752	11	0	0	0	2	7	2	0	0	14	0	115	0	0	0	0	0	103	0	0	0	0	0	0	3	202	0	1	1	31	10	0	5	0	0	1	4	0	0	2	0	0	0	0	243	0	0	1	0
OTU6128	4	0	0	0	5	231	0	20	0	520	0	0	3	0	0	1	0	0	0	830	2	0	1344	0	59	92	0	0	0	6	0	0	0	0	0	0	0	0	0	2	275	0	3	0	1	0	0	6	0
OTU4263	17	5	0	23	807	11	112	13	16	18	13	27	22	37	49	8	1	33	2	10	7	8	10	7	3	0	7	2	3	52	13	3	1	4	24	1	29	15	3	35	0	2	18	4	36	9	16	8	10
OTU2007	17	29	4	0	835	1	10	5	19	14	9	12	8	1	1	13	3	13	12	13	1	11	5	6	5	2	3	2	1	43	0	4	9	2	59	2	8	7	1	12	2	16	6	2	14	4	4	6	15
OTU3956	22	16	5	10	893	170	9	13	98	44	5	3	6	9	4	13	6	5	2	25	0	6	6	0	20	23	0	4	14	13	1	3	1	0	339	2	1	8	3	26	10	0	6	0	0	435	7	6	1
OTU2601	0	0	10	11	0	1	4	676	118	0	0	0	0	0	47	0	9	0	0	0	4	0	15	0	0	466	0	0	0	0	3	0	0	0	0	201	0	2	0	0	2	0	0	97	10	0	0	0	0
OTU904	0	0	11	21	158	324	0	147	86	3	0	431	2	0	0	0	0	0	0	0	0	0	0	0	1	0	0	0	0	0	0	0	0	8	2	19	0	0	0	361	0	0	0	0	0	0	0	23	0
OTU5395	186	1	1	27	576	8	0	0	0	24	0	9	0	2	320	11	0	3	0	1	0	7	8	9	1	24	11	0	3	2	4	0	8	0	1	6	5	7	0	88	8	420	2	13	0	1	2	5	4
OTU3603	0	55	0	9	471	0	0	0	39	26	3	16	10	1	4	0	1	1	2	4	2	5	5	26	5	0	1	14	4	95	9	1	19	19	0	0	28	0	0	236	0	20	0	14	29	0	19	0	12
OTU4267	275	1	0	0	593	7	10	0	19	40	2	0	42	6	13	1	2	3	1	0	1	3	0	44	5	20	2	0	4	82	0	9	20	2	29	0	20	88	5	10	9	1	7	1	0	31	0	194	4
OTU2893	59	2	301	3	5	0	1	20	25	17	4	21	4	33	69	2	94	11	0	8	4	2	2	0	1	0	2	0	41	0	22	6	18	4	14	36	1	10	22	626	0	1	9	24	4	10	1	2	0
OTU1435	420	21	35	1	415	1	4	5	1	58	4	26	2	10	2	27	13	125	1	3	7	5	20	9	1	0	4	3	0	8	7	1	4	9	4	1	11	2	4	297	2	24	2	3	3	5	11	0	3
OTU5626	174	2	2	0	2	81	0	10	6	643	0	109	0	0	0	0	0	5	4	1	5	3	1	1	0	7	0	16	0	0	0	4	1	0	325	0	9	0	0	16	1	0	9	1	0	10	0	4	0
OTU3752	0	411	0	0	0	0	0	0	0	0	0	0	0	407	0	0	0	0	0	0	0	192	0	0	0	0	0	0	0	0	0	0	0	0	0	0	2	8	0	0	0	0	1	0	2	0	0	0	0
OTU1405	0	5	0	0	0	0	0	0	0	0	0	0	0	0	0	0	0	0	1	0	0	0	0	0	0	0	0	0	0	0	0	0	0	0	0	0	0	0	0	5	0	0	0	0	0	0	0	0	0
OTU1850	0	0	0	0	0	0	0	0	776	0	0	0	0	0	3	0	0	0	0	0	0	8	0	0	0	0	0	0	0	0	0	0	0	0	0	0	0	0	0	0	0	0	0	0	0	0	0	0	0
OTU4868	256	1	0	5	7	502	0	4	36	169	5	8	9	7	0	9	8	45	0	7	0	8	4	10	9	2	12	0	0	17	1	15	64	15	2	0	6	8	0	83	2	4	60	1	5	75	10	0	2
OTU3841	320	2	5	13	779	48	11	16	84	62	5	3	19	9	6	4	3	12	0	11	0	0	2	1	26	26	0	6	11	12	0	5	0	3	407	2	3	0	9	57	0	0	15	0	1	11	8	10	0
OTU4580	0	129	0	0	0	0	376	0	0	3	0	0	0	7	0	0	0	0	0	0	0	95	0	0	0	0	16	2	0	0	0	0	0	0	0	0	68	867	0	0	0	1	0	0	1	0	3	0	0
OTU3799	4	366	2	2	574	382	1	4	0	5	8	9	3	10	16	0	69	3	5	5	9	8	13	3	23	1	2	9	10	2	8	0	1	86	114	0	1	2	0	87	3	0	11	9	5	1	3	6	5
OTU4922	0	1	2	1	3	971	13	0	2	4	0	0	0	6	0	0	8	13	0	0	0	27	3	13	0	0	1	5	0	1	2	1	0	0	0	0	2	692	0	1	0	0	1	0	0	1	2	0	0
OTU3372	3	117	0	0	1	258	1	0	8	0	3	103	4	4	0	1	7	0	2	1	0	32	2	0	3	0	0	0	0	264	0	1	3	0	82	0	2	1	0	501	2	0	6	0	14	7	1	1	0
OTU5695	37	64	31	7	303	4	3	33	0	42	3	14	1	1	17	2	5	10	2	1	0	0	2	5	9	6	1	0	6	3	26	1	3	1	63	6	9	10	1	420	26	5	1	12	4	0	2	1	6
OTU3285	5	3	1	7	297	739	3	2	21	18	3	75	8	44	18	7	6	2	4	19	1	4	7	9	0	1	17	20	2	3	10	10	10	5	5	0	24	11	28	27	1	11	1	0	4	6	27	0	1
OTU4575	7	4	7	1	154	621	12	63	0	2	6	9	2	1	4	5	0	1	1	16	0	0	57	3	79	0	2	0	0	1	2	1	0	5	0	0	4	9	0	56	1	1	2	7	0	0	2	0	2
OTU3609	49	6	4	37	445	252	8	10	49	35	9	10	17	31	7	16	14	28	11	6	4	10	4	19	15	0	2	6	6	17	5	6	10	1	23	2	2	19	2	6	2	10	57	76	7	8	9	18	15
OTU3873	1	351	2	29	409	419	8	0	15	13	1	0	0	44	1	2	6	5	0	4	0	10	0	0	33	3	61	25	5	67	2	8	16	0	80	0	22	3	5	241	1	7	4	0	3	0	30	1	0
OTU3969	0	0	0	0	0	0	0	0	0	0	89	0	0	0	0	0	0	0	0	0	0	0	0	0	0	0	58	0	0	0	0	0	0	0	0	0	0	0	0	162	0	0	0	0	0	0	0	0	0
OTU2755	83	10	3	3	767	7	18	0	5	6	6	6	231	0	2	17	0	17	2	8	0	1	3	43	11	12	1	4	2	23	1	2	6	9	6	0	2	2	2	129	1	9	8	2	7	6	1	9	8
OTU3716	161	9	9	4	522	281	15	3	38	32	14	7	6	7	4	3	2	11	4	18	1	6	16	10	0	0	5	1	0	18	4	4	1	14	15	0	14	7	12	98	29	7	14	3	5	3	7	4	3
OTU4764	183	127	7	14	585	7	25	4	39	6	7	82	17	16	8	14	0	3	6	9	0	4	8	15	4	0	15	5	9	13	11	13	40	2	0	0	2	49	2	92	1	4	1	4	3	11	7	31	3
OTU2749	163	0	0	1	0	0	0	0	0	0	0	0	27	0	0	0	0	0	0	6	0	1	0	0	0	0	1	0	0	0	0	14	0	0	581	1	1	0	0	0	0	0	0	0	0	0	0	0	0
OTU1675	0	0	0	0	0	0	0	0	487	671	0	0	12	0	0	0	0	0	0	0	0	0	0	0	0	0	2	0	0	0	0	0	0	0	0	0	0	0	0	0	0	0	0	0	0	0	0	0	0
OTU5209	151	12	2	14	262	203	11	0	2	3	12	6	4	24	8	19	2	51	8	9	11	10	69	10	0	5	5	2	3	20	12	5	20	1	1	0	1	4	0	82	2	8	17	6	11	19	6	17	15
OTU6099	1	0	0	0	383	0	1	0	17	3	0	0	0	180	0	0	0	0	0	0	0	0	0	0	0	0	364	4	0	2	0	5	40	0	8	0	18	0	0	668	0	0	0	0	0	1	13	0	0
OTU2887	0	81	0	0	55	124	0	0	114	109	1	15	0	4	0	0	0	12	0	3	0	9	0	0	0	0	16	14	4	2	0	19	33	0	17	0	953	11	5	129	0	0	12	0	0	2	6	0	0
OTU3520	470	28	41	11	131	190	9	22	8	1	129	6	11	7	20	16	8	14	33	31	0	4	5	24	7	4	3	14	3	81	4	8	18	19	147	3	17	7	8	84	6	3	6	5	23	2	25	5	7
OTU4099	4	29	1	8	571	176	10	13	19	10	2	34	42	275	2	11	9	39	2	8	3	23	13	9	1	0	16	9	5	54	6	7	59	3	16	0	28	45	1	19	3	9	0	15	7	12	2	18	11
OTU1504	0	2	1	96	2	263	3	0	76	133	5	1	4	4	0	0	0	2	2	6	0	6	43	14	26	0	35	0	2	1	0	0	0	20	199	0	1	6	0	1	0	2	4	0	1	4	0	0	6
OTU2854	2	4	24	4	727	74	1	1	414	14	1	163	0	113	53	0	72	0	0	3	0	0	1	2	0	0	1	0	22	1	11	4	32	0	3	8	5	78	2	244	0	1	69	11	2	8	0	0	0
OTU1916	0	0	0	0	0	0	0	0	0	0	0	0	0	1105	0	0	0	0	6	0	0	0	0	1	0	0	392	0	0	0	0	6	0	0	0	0	0	0	0	0	0	0	0	0	0	0	0	0	0
OTU1899	0	11	0	8	403	0	0	0	14	0	0	0	117	0	0	2	0	0	2	5	4	5	2	0	0	0	0	0	0	0	0	0	0	0	0	85	0	0	0	0	0	5	0	1	0	50	0	2	0
OTU4226	75	28	13	16	884	123	8	3	7	10	20	14	10	40	7	38	42	21	5	13	2	13	14	15	12	0	10	4	6	31	0	2	6	3	20	2	29	6	2	60	1	10	18	8	2	7	6	88	4
OTU4343	11	0	8	6	635	260	2	1	23	6	2	20	2	10	1	2	0	2	0	7	2	2	1	0	30	20	16	46	9	1	1	9	2	0	43	0	10	7	13	62	0	1	29	0	1	3	2	0	0
OTU4978	0	1	0	0	0	692	0	0	0	0	0	0	0	1	0	0	0	4	0	0	0	0	0	0	74	14	0	0	0	0	0	0	0	0	1	0	0	0	0	1	77	0	0	0	2	0	0	0	0
OTU2555	314	13	4	0	377	29	1	0	16	8	9	7	0	8	0	26	1	7	8	7	1	11	5	6	1	1	15	4	4	303	14	11	4	11	21	2	8	2	0	5	3	3	1	4	3	8	17	4	9
OTU898	0	1	1	1	62	0	0	6	6	0	0	8	0	0	0	0	0	0	0	0	0	0	0	0	0	0	0	0	0	0	0	0	0	2	12	1	0	0	0	5	0	0	0	0	31	0	0	65	0
OTU2904	0	0	137	31	0	0	2	102	34	30	0	0	0	27	341	0	143	113	0	2	2	1	0	0	1	3	0	0	53	0	16	0	6	0	0	3	1	25	13	116	0	0	71	18	2	5	1	0	0
OTU5383	122	12	0	0	14	294	0	0	3	0	4	0	1	0	22	1	0	33	17	12	0	1	0	1	0	0	0	0	0	0	16	0	0	3	274	0	3	5	2	0	6	1	0	1	3	0	2	0	0
OTU877	0	174	0	114	118	436	0	58	42	57	0	0	3	0	0	100	0	0	0	0	0	1	6	0	4	16	0	0	0	332	3	0	0	0	0	0	0	11	0	0	700	0	0	0	1	6	130	0	0
OTU3476	55	69	12	14	838	256	3	15	73	13	36	7	14	19	5	14	8	67	20	7	2	5	5	15	2	7	2	6	3	56	14	4	4	24	213	0	12	8	4	20	16	11	13	3	5	31	4	4	10
OTU640	124	7	0	6	587	8	0	102	0	3	0	6	2	0	6	0	30	106	29	8	0	0	24	0	7	0	5	0	0	2	5	0	0	4	0	2	1	0	2	11	47	0	49	3	0	0	0	34	10
OTU4309	33	2	5	21	79	507	0	16	0	1	46	13	3	35	57	8	6	8	7	10	2	19	2	3	12	1	18	3	1	282	31	1	71	2	0	3	347	66	0	178	2	3	5	2	16	13	5	5	1
OTU4194	368	97	0	3	2	76	0	0	8	222	1	25	2	41	4	0	0	17	0	1	0	160	0	0	0	0	24	20	1	1	0	12	179	0	159	0	24	193	1	729	0	0	140	0	0	9	11	0	0
OTU4576	0	1	63	0	1	0	0	0	1	0	0	0	2	0	0	0	63	0	17	7	0	0	11	1	0	7	0	0	0	0	3	0	0	5	481	29	2	2	0	0	0	0	18	0	0	0	0	0	3
OTU2953	0	0	135	10	0	0	2	7	206	1	0	0	0	8	38	1	85	2	0	0	7	0	0	0	2	0	0	3	52	0	19	0	3	0	0	4	0	11	17	1	0	0	1	16	2	6	0	0	0
OTU4238	0	0	0	102	0	1	0	0	77	0	0	2	0	0	0	0	0	0	0	0	0	10	0	0	0	0	0	2	0	0	0	0	1870	0	0	0	1	168	0	0	0	0	0	0	0	21	0	0	0
OTU2541	1	2	5	4	381	238	2	2	10	0	3	4	1	3	21	5	9	103	5	4	3	9	2	12	5	1	3	9	1	48	2	8	5	11	20	2	56	6	1	98	4	10	0	4	6	8	2	13	5
OTU3483	13	10	14	18	671	158	2	5	14	21	6	8	8	3	11	28	9	126	8	18	7	7	12	15	8	10	2	6	3	7	5	4	4	14	8	3	7	9	6	23	9	4	10	73	4	10	2	9	12
OTU4388	32	88	27	76	460	615	36	12	73	24	27	193	83	144	22	74	45	111	29	60	1169	25	40	82	22	23	10	22	22	76	41	22	59	22	36	25	106	69	7	542	27	25	60	16	36	55	82	66	28
OTU495	115	26	4	2	404	94	8	6	56	62	1	62	4	23	7	9	5	40	13	21	2	32	3	43	2	0	8	9	6	23	3	17	9	5	6	0	22	44	1	417	72	6	1	11	1	8	16	2	12
OTU3269	204	91	15	0	101	433	0	0	9	37	10	13	1	15	5	21	0	29	8	5	2	8	8	66	6	0	0	20	0	7	5	7	38	5	3	1	11	126	1	41	1	4	60	4	3	5	11	9	3
OTU5960	272	1	4	3	104	310	3	1	3	3	2	60	6	2	0	1	6	3	1	1	0	5	5	8	0	0	6	1	0	61	3	0	4	2	2	1	1	8	9	8	15	13	1	4	57	1	1	3	11
OTU3720	10	0	0	2	579	67	2	3	64	42	3	1	0	63	0	2	0	14	0	7	2	27	0	0	0	4	8	29	3	70	0	15	5	0	112	0	17	0	3	15	2	0	20	0	1	1	28	0	0
OTU4701	170	0	4	10	520	2	6	1	6	10	3	8	2	7	0	1	0	6	4	3	2	1	5	4	3	0	1	2	0	6	1	1	4	4	9	16	3	1	0	81	8	5	10	0	0	4	6	0	2
OTU6201	54	30	13	26	634	189	14	126	47	15	40	44	9	21	1	11	48	17	0	5	0	12	1	0	58	26	5	0	4	44	2	4	1	0	47	4	0	0	3	21	19	0	18	0	2	3	2	30	0
OTU5566	6	0	0	4	718	3	0	1	0	2	1	0	0	2	0	0	25	0	0	0	1	30	5	3	2	4	4	8	0	0	0	0	2	1	1	5	15	11	0	2	0	0	4	3	0	0	3	0	1
OTU4590	127	32	3	2	7	477	9	86	68	57	4	0	1	158	12	6	8	15	7	48	0	15	8	19	9	1	5	10	3	26	16	31	34	4	18	0	63	14	2	290	9	4	0	4	4	2	2	2	2
OTU6080	0	0	0	0	7	0	0	0	0	0	0	0	0	114	1	0	0	0	0	0	0	0	0	0	0	0	11	8	0	0	0	0	135	0	0	0	61	0	0	0	0	0	0	0	0	0	8	0	0
OTU5703	9	3	6	13	332	290	1	0	8	4	1	3	4	4	9	5	0	48	1	4	1	2	74	34	0	0	0	2	2	2	27	18	8	4	13	0	2	40	3	79	1	11	1	2	3	1	5	3	11
OTU3526	141	24	6	19	228	360	8	2	5	7	11	62	20	16	5	14	4	7	11	7	2	6	15	35	8	0	10	18	6	13	10	10	6	2	8	1	31	17	5	114	16	17	11	6	14	21	6	15	9
OTU3821	117	3	4	9	512	2	0	1	4	1	0	1	14	0	14	3	0	19	1	3	3	0	2	10	0	1	3	0	2	4	7	6	7	8	9	0	0	82	7	3	0	7	16	0	2	9	0	0	25
OTU3644	181	78	12	0	240	83	0	2	2	1	9	2	1	18	4	5	55	90	4	34	0	7	5	12	4	1	10	0	2	1	5	14	41	1	1	0	30	16	17	145	0	3	0	38	2	15	14	8	2
OTU5106	124	6	1	10	535	92	3	3	12	6	3	5	1	20	0	17	4	32	5	2	1	9	5	2	0	3	20	4	0	19	2	1	8	2	11	2	3	2	1	42	0	1	2	1	0	1	3	38	3
OTU850	53	1	0	25	367	345	0	49	18	0	0	0	1	0	0	1	0	1	5	1	44	28	1	23	2	0	0	0	0	7	1	3	1	1	0	0	0	2	7	33	1	2	0	0	1	0	4	10	0
OTU5078	370	0	0	0	0	248	2	0	1	1	2	0	0	12	4	3	0	0	18	0	0	0	0	1	0	0	0	5	0	64	1	0	0	0	18	0	18	0	3	46	6	15	0	0	0	0	1	5	2
OTU4510	0	0	0	0	0	0	0	0	9	0	0	0	0	0	0	0	0	0	0	0	0	0	0	0	0	0	0	0	0	0	0	373	29	0	0	0	0	0	0	0	0	0	301	0	1	0	13	0	0
OTU2509	38	0	0	0	0	234	0	2	0	29	0	0	0	0	3	0	0	79	0	1	1	0	1	1	337	7	1	1	1	0	0	0	30	0	0	0	0	0	0	0	11	0	0	1	114	0	0	0	0
OTU1930	0	0	0	0	535	0	15	0	0	0	0	0	0	0	121	0	132	108	0	0	0	0	0	0	5	247	0	0	0	0	0	0	0	0	0	0	5	0	0	4	131	0	0	0	24	0	0	37	0
OTU3049	67	164	0	0	5	45	0	41	18	0	0	35	3	3	0	0	16	252	2	1	0	72	0	0	0	0	0	0	0	1	0	5	24	0	218	1	13	275	0	1	13	0	1	2	1	0	1	1	3
OTU5399	97	73	5	0	233	17	0	0	3	50	13	33	3	3	1	0	2	4	0	8	0	18	27	0	1	2	3	2	1	14	0	4	3	0	275	0	16	28	2	235	0	0	15	0	0	28	4	0	1
OTU2495	0	53	0	2	232	247	0	1	1	3	0	0	9	9	12	0	0	7	2	2	1	10	0	1	6	1	3	0	0	10	0	0	2	8	100	9	6	8	0	81	0	4	1	0	0	0	1	0	0
OTU4815	317	3	0	4	78	0	2	50	0	0	0	2	5	9	27	4	0	2	6	34	1	0	1	5	1	0	6	4	11	20	3	2	2	11	54	0	10	0	0	9	6	12	5	0	5	9	1	5	31
OTU3740	238	11	8	4	103	204	6	10	8	47	14	62	15	5	2	9	11	34	18	3	6	2	14	12	16	2	1	2	2	3	0	10	7	3	24	14	4	7	4	167	12	15	13	5	9	18	1	1	2
OTU4864	173	160	5	11	235	2	0	0	5	18	23	52	8	26	241	15	10	119	7	5	0	8	41	53	6	1	7	8	3	16	12	7	1	9	14	5	27	38	2	140	2	23	11	0	14	8	24	10	12
OTU328	0	0	0	0	0	0	0	0	0	0	0	0	0	0	0	0	0	0	0	0	0	22	0	0	0	0	0	147	0	0	0	0	0	0	0	0	0	0	0	0	0	0	0	0	0	0	0	0	0
OTU4083	17	71	54	1	336	41	1	0	1	10	5	12	4	49	12	8	2	2	0	14	0	9	5	7	3	0	12	12	1	3	11	13	56	3	9	0	15	16	0	13	0	3	41	2	3	4	8	0	2
OTU2839	26	1	134	61	7	3	4	21	319	12	0	57	0	69	122	13	145	31	3	9	2	1	1	7	1	8	11	1	83	0	44	8	35	0	21	198	6	14	127	488	1	2	7	51	6	21	1	0	0
OTU2613	0	0	14	0	224	0	0	0	15	1	0	0	0	42	3	0	32	0	0	0	0	3	0	0	0	0	0	0	0	0	0	2	2	0	0	0	0	22	0	208	0	0	3	0	0	0	0	0	0
OTU3409	2	3	0	1	225	310	2	0	186	75	0	10	0	4	2	0	0	18	0	1	0	5	0	0	2	0	5	0	0	122	1	13	25	0	2	0	2	39	0	3	11	0	24	0	0	23	4	1	0
OTU4479	10	3	0	0	224	334	0	4	109	6	0	12	7	5	1	2	0	89	2	1	0	1	0	0	2	6	2	10	0	16	13	2	19	1	0	1	3	4	0	20	0	8	9	0	0	0	3	3	2
OTU4050	240	0	0	0	271	20	0	2	13	69	0	4	6	7	1	2	10	5	4	2	0	14	1	8	5	0	12	4	0	134	5	20	37	0	131	0	38	147	0	12	0	72	8	0	0	15	54	3	0
OTU5025	52	24	8	58	454	2	39	0	97	12	7	11	13	4	2	17	4	106	21	14	1	2	17	24	5	2	1	3	5	47	2	5	3	17	61	28	10	4	3	208	5	12	14	1	7	5	16	10	9
OTU4307	149	0	0	0	91	0	0	0	0	0	0	0	0	615	0	0	0	0	0	0	0	1	0	0	0	0	3	1	0	0	0	3	0	0	0	0	0	0	0	0	0	0	0	0	0	0	51	0	0
OTU3612	199	6	3	7	457	138	6	0	2	60	16	18	9	22	39	22	6	14	3	15	2	2	5	7	11	0	4	3	0	7	5	12	1	10	1	0	26	25	4	100	1	7	12	5	8	14	10	5	11
OTU3014	66	22	1	8	494	695	10	12	36	16	3	26	24	18	11	123	1	16	17	139	0	4	4	34	15	10	2	8	3	30	15	27	17	17	5	0	25	18	3	7	9	25	4	2	8	24	29	6	17
OTU4133	0	0	0	0	0	0	0	0	0	0	0	0	0	0	0	0	0	0	0	6	0	1079	0	0	0	0	0	0	0	0	0	0	0	0	0	0	2	0	0	0	0	0	180	0	0	0	0	0	0
OTU2801	66	0	144	0	1	0	0	0	6	0	0	207	0	13	0	0	54	1	0	0	0	0	0	0	94	3	1	0	1	5	0	0	4	0	0	0	1	1	0	0	1	0	0	3	40	0	0	0	0
OTU3306	71	0	1	0	322	126	8	0	0	42	20	1	0	1	0	29	0	0	2	6	0	13	24	1	41	19	0	7	2	74	3	7	9	14	0	0	7	12	0	37	0	20	22	10	4	2	1	2	0
OTU4138	53	3	1	10	0	269	2	1	1	13	9	125	3	3	0	5	2	7	3	11	335	1	4	8	0	0	8	1	2	8	2	3	9	0	14	0	0	1	2	131	1	5	4	3	4	5	2	4	3
OTU6170	73	2	140	31	470	392	42	65	54	68	4	0	19	17	12	0	62	4	0	11	0	0	2	0	57	30	0	0	3	8	5	0	0	0	50	8	0	2	10	5	19	0	4	1	4	0	0	5	0
OTU5054	5	0	2	1	0	69	0	0	0	51	2	0	0	79	15	0	0	0	0	2	0	22	0	0	1	2	3	221	0	9	0	4	10	0	126	1	2	0	0	0	50	0	0	0	1	0	34	0	0
OTU2441	0	0	0	59	0	1	1	0	0	0	0	0	0	1	0	0	0	0	0	0	0	0	2	0	0	154	8	2	1	0	115	0	3	0	0	0	0	0	0	0	2	0	0	5	34	0	0	0	0
OTU3038	93	0	2	1	441	69	1	0	8	9	15	41	0	9	0	10	0	5	0	4	0	5	0	2	0	0	0	2	0	2	0	9	25	2	0	0	3	3	0	54	1	3	2	0	1	1	11	1	0
OTU3042	42	67	0	5	395	1	0	0	2	4	7	2	14	2	1	5	23	1	2	12	0	2	2	17	0	6	0	1	0	2	3	7	35	1	4	0	3	21	1	4	0	2	1	7	3	4	10	3	3
OTU4827	130	6	0	8	255	47	1	0	29	30	10	26	2	63	0	6	3	5	0	9	0	4	51	0	6	3	1	4	1	2	5	0	0	0	95	0	2	1	2	34	2	3	9	0	0	5	0	13	1
OTU333	244	0	4	3	58	158	8	1	0	0	2	30	0	11	0	0	0	81	1	21	0	0	6	10	0	0	0	4	2	0	55	1	4	0	68	0	2	29	0	59	0	2	2	0	0	12	4	7	0
OTU4174	186	3	7	0	204	202	0	29	5	0	5	6	1	0	0	5	3	23	4	107	1	0	14	3	3	1	1	0	0	0	14	0	0	6	12	0	27	4	1	42	2	9	6	0	0	1	1	5	13
OTU3625	0	0	0	0	0	0	0	0	0	0	0	0	0	0	20	0	0	0	0	0	0	0	0	1	0	0	0	2	1	129	0	0	0	0	0	0	6	1	0	62	0	0	0	100	0	0	0	0	0
OTU645	289	0	2	12	49	4	0	17	2	2	3	1	18	0	0	7	11	2	18	4	2	0	5	20	0	0	1	0	0	0	0	0	2	18	4	7	0	2	25	1	9	3	2	0	0	2	0	7	8
OTU2440	0	0	1	0	0	0	0	0	26	0	0	0	0	0	27	0	0	2	0	0	0	0	0	0	0	0	0	0	3	0	0	0	0	0	0	0	0	0	25	0	0	0	0	2	5	0	0	0	0
OTU3846	0	0	2	23	1	415	40	1	0	41	8	17	1	0	2	0	0	77	3	10	0	0	0	10	0	0	0	0	14	20	5	0	0	0	0	2	1	11	0	174	0	1	16	2	0	7	2	3	7
OTU3108	163	11	1	0	0	3	0	7	8	1	0	0	6	7	0	0	2	79	2	5	1	18	1	5	0	0	1	1	0	55	1	7	35	0	2	2	3	86	2	251	1	8	35	0	0	4	5	2	7
OTU5701	201	0	6	3	7	242	0	2	13	53	8	2	2	2	7	6	0	56	1	2	2	7	9	2	1	1	4	4	0	7	0	7	4	5	5	0	8	8	2	47	5	5	5	4	2	1	8	0	7
OTU4344	69	0	0	0	0	234	0	2	3	0	0	0	20	1	1	1	6	0	0	17	0	6	2	5	3	0	9	0	0	0	0	0	28	0	170	0	3	4	0	13	2	2	1	0	0	1	1	1	0
OTU249	0	56	0	0	68	188	0	0	0	4	3	9	1	0	0	0	0	175	0	0	0	7	0	0	0	0	10	11	0	0	0	7	34	0	0	0	2	59	0	0	0	0	2	0	0	130	0	0	0
OTU4292	248	4	0	2	0	25	2	0	5	0	0	0	0	9	0	0	0	0	0	0	0	0	0	0	0	0	21	107	26	0	2	20	8	0	324	0	44	0	0	3	6	0	3	0	14	0	42	0	0
OTU4144	4	38	5	4	271	3	1	5	0	8	12	52	2	31	3	11	1	3	3	2	0	10	41	14	6	1	0	8	3	15	28	3	0	2	186	0	5	5	0	6	2	8	2	1	4	4	9	36	2
OTU2837	165	7	11	2	249	75	7	3	10	10	7	22	16	20	6	8	9	25	5	19	2	4	6	44	8	1	2	3	3	43	13	14	10	7	11	1	13	16	5	43	4	11	6	64	1	3	6	7	4
OTU3558	57	12	1	4	338	136	2	0	10	9	7	47	23	0	4	12	0	8	8	9	1	3	1	8	1	0	4	1	0	32	3	1	2	10	0	0	1	4	6	50	1	5	3	3	3	11	2	8	14
OTU2347	0	2	0	0	0	0	42	88	0	0	0	2	0	2	1	0	0	0	0	0	1	4	0	0	212	0	4	0	0	1	1	21	0	0	0	0	7	35	0	0	0	0	0	7	36	0	1	0	0
OTU5086	2	0	0	0	180	0	0	0	0	80	0	1	0	485	1	0	0	0	0	0	0	0	0	0	9	1	58	32	9	0	1	6	25	0	2	0	60	0	0	87	3	0	0	0	0	0	28	0	0
OTU2470	0	0	0	0	0	0	0	0	0	0	0	0	0	0	8	0	0	0	0	0	0	0	0	0	0	0	2	0	11	0	74	0	0	0	0	0	0	0	0	0	0	0	0	0	196	0	0	0	0
OTU5536	251	5	0	0	38	289	9	0	1	75	0	3	21	4	40	2	14	9	0	0	0	0	0	0	0	1	0	25	0	0	2	1	0	7	47	0	9	6	31	53	4	9	0	5	0	0	15	0	33
OTU1485	153	12	8	23	705	118	1	0	21	10	15	99	42	9	22	29	2	9	9	25	0	19	5	18	7	0	4	13	5	148	7	29	28	11	78	2	17	19	1	71	3	12	13	10	19	9	30	9	16
OTU4049	55	79	0	0	0	234	14	0	5	5	9	2	2	9	0	3	5	4	0	0	0	61	0	2	1	1	4	41	0	5	3	2	6	0	14	0	56	256	0	776	0	2	2	0	0	0	19	0	1
OTU969	44	13	3	1	330	119	3	2	20	7	4	6	10	2	4	16	1	22	2	0	0	9	7	0	1	0	2	0	1	33	1	4	0	5	0	0	5	16	1	4	0	0	3	0	1	2	13	2	2
OTU5210	160	13	6	12	7	8	20	3	3	16	10	6	12	5	10	1	12	2	13	5	7	0	10	48	16	9	5	1	5	26	4	1	23	2	171	7	14	22	6	5	10	12	3	3	0	8	5	2	9
OTU5830	44	24	86	14	18	541	5	4	32	33	26	34	21	38	18	30	12	50	15	28	8	9	21	55	16	0	4	17	4	18	23	55	7	12	12	1	19	43	9	107	8	11	14	5	14	20	21	7	8
OTU3702	5	9	0	7	0	200	1	0	0	3	1	15	1	5	6	0	53	28	0	7	0	4	0	1	0	0	2	10	1	12	0	12	2	0	43	1	6	76	0	296	0	2	0	3	10	1	3	0	0
OTU5912	4	127	0	0	170	68	4	0	0	1	0	2	2	6	0	1	0	0	0	2	2	1	0	1	0	0	3	0	3	5	6	0	1	1	0	4	10	1	0	108	1	6	0	2	1	33	2	4	0
OTU1954	37	77	2	2	3	52	4	5	24	4	2	1	7	6	12	3	11	2	12	22	0	8	1	9	3	0	0	3	1	5	0	4	7	10	266	0	172	10	1	11	5	4	5	4	4	1	23	0	6
OTU6288	0	0	0	0	0	504	0	0	0	0	0	0	91	0	0	0	0	0	0	0	0	0	0	0	0	0	2	0	0	0	0	0	0	0	0	78	1	0	0	0	0	0	0	0	1	0	0	0	0
OTU266	281	6	3	3	335	252	1	2	7	64	0	20	13	10	1	11	10	152	5	29	2	10	0	29	0	3	1	30	6	10	9	5	13	8	0	4	12	10	10	211	2	2	1	9	8	5	13	15	7
OTU716	299	8	2	12	315	18	6	18	6	8	1	7	16	7	4	15	1	16	9	12	49	9	0	20	2	1	0	6	0	4	2	6	1	15	62	7	8	3	1	16	2	2	3	1	3	9	3	2	11
OTU2208	5	3	49	35	3	3	0	0	8	0	4	5	0	3	0	4	0	55	1	3	0	6	0	4	1	1	0	1	3	0	7	4	3	2	0	0	3	8	0	4	3	4	2	3	4	12	4	4	1
OTU1730	125	4	0	0	56	266	0	4	2	22	0	0	0	0	3	19	2	2	0	0	0	7	0	0	0	5	0	0	0	7	0	0	3	0	385	0	0	3	0	1	1	12	125	0	2	62	0	0	1
OTU5682	1	0	4	0	4	0	0	0	0	0	0	0	3	0	3	1	0	0	0	0	0	1	0	0	0	2	0	0	0	11	0	1	5	0	0	0	0	5	0	0	53	0	166	0	0	141	0	0	0
OTU397	5	74	6	1	384	70	2	1	4	3	1	16	2	43	2	7	1	5	3	5	0	3	0	9	2	2	0	6	0	9	4	9	4	7	6	0	15	21	1	6	1	0	1	3	1	3	11	0	2
OTU2574	33	0	3	6	559	259	11	0	1	29	16	1	4	5	13	35	0	2	1	1	9	2	23	7	33	19	3	2	1	41	3	3	9	78	1	0	60	2	12	79	27	14	15	4	3	16	3	4	8
OTU4796	171	78	13	1	290	34	2	1	0	10	11	5	64	4	10	7	0	7	5	2	1	8	3	10	2	2	1	1	4	9	1	26	24	1	0	0	5	6	0	26	1	4	3	2	15	2	10	9	11
OTU4169	10	0	1	3	43	317	1	0	2	5	2	69	14	16	8	15	1	75	3	13	30	2	4	6	3	0	2	3	2	6	1	2	0	5	8	3	3	2	0	2	0	9	1	4	7	2	5	2	4
OTU5221	0	12	0	0	0	0	0	0	0	161	0	0	0	200	0	0	0	0	0	0	0	30	0	0	14	1	9	27	0	0	0	1	7	0	1	0	5	0	9	0	0	0	0	0	17	0	10	0	0
OTU4409	80	8	0	5	340	120	5	4	2	1	4	47	0	36	1	9	9	31	1	2	6	9	8	10	3	1	1	1	2	22	1	0	3	1	3	0	9	5	1	8	0	1	9	5	6	4	3	25	1
OTU5384	75	4	12	21	274	46	0	3	9	25	1	29	30	2	2	2	13	3	8	4	2	1	9	21	7	2	1	1	1	18	6	0	44	2	264	15	19	19	10	138	10	9	7	2	3	8	2	13	7
OTU2390	0	5	0	0	127	158	5	0	2	0	4	1	3	6	2	1	3	0	0	1	2	4	31	1	2	0	2	4	2	6	5	5	5	1	1	0	8	3	0	0	0	0	8	1	2	3	44	0	5
OTU641	279	11	0	12	0	0	3	0	0	0	0	0	4	0	0	0	0	0	0	0	0	0	0	0	0	0	0	0	0	0	0	0	0	22	159	0	0	1	19	55	217	0	0	0	0	0	0	2	0
OTU5493	5	13	8	3	303	39	7	0	9	32	8	3	7	22	9	5	2	41	2	6	0	5	2	1	18	1	4	3	3	9	12	6	11	30	6	1	61	3	0	311	4	3	0	2	3	11	3	17	1
OTU2286	0	32	0	37	403	0	5	0	0	0	3	10	0	0	2	2	2	0	1	0	0	3	1	0	0	0	36	2	2	0	5	0	5	0	0	1	0	1	0	16	0	0	0	2	0	0	0	0	0
OTU594	0	1	0	7	155	6	1	149	3	8	107	80	3	0	0	1	0	11	0	0	0	0	1	0	12	8	0	0	10	73	0	0	0	0	56	0	0	0	4	21	4	0	1	0	0	4	0	7	0
OTU876	0	0	2	1	0	0	8	0	67	5	0	9	0	0	0	0	104	262	6	6	0	0	0	3	0	0	0	0	0	31	0	1	2	2	0	5	0	1	0	0	1	2	1	0	9	4	1	0	1
OTU4893	0	0	0	0	0	0	0	0	0	6	1	0	0	0	0	0	0	0	0	0	0	0	0	0	34	0	2	0	1	0	0	3	0	2	0	0	0	0	0	0	0	0	0	0	0	4	0	0	0
OTU2814	44	19	24	0	403	0	0	4	0	6	0	0	1	27	1	5	4	25	5	0	0	4	2	7	3	0	1	2	0	4	0	0	7	10	0	0	2	1	0	4	1	5	0	2	0	2	3	0	7
OTU2831	0	0	0	0	5	189	22	0	4	0	1	0	4	1	0	3	0	66	2	1	0	2	16	0	0	0	0	6	1	37	0	5	0	0	5	0	1	12	0	64	3	1	0	5	1	1	1	0	0
OTU3972	2	0	64	3	0	0	0	31	57	0	1	150	0	2	0	6	0	0	7	0	0	1	1	2	0	0	4	0	1	115	0	7	14	0	2	0	1	10	0	3	1	2	0	1	0	4	0	1	0
OTU5266	1	93	0	1	270	2	0	0	0	0	9	154	0	1	0	0	0	1	0	0	0	107	0	0	0	0	2	0	1	4	0	1	0	0	41	0	0	17	0	0	0	0	0	2	0	0	31	0	0
OTU5699	0	0	0	0	0	0	0	0	0	0	0	0	0	369	0	0	0	0	0	0	0	0	0	0	0	0	20	0	0	0	0	1	1	0	2	0	4	0	0	0	0	0	0	0	0	0	0	0	0
OTU4562	7	6	1	1	413	43	0	5	4	1	3	6	6	16	1	7	1	29	0	2	2	13	7	5	2	1	3	5	0	36	4	2	3	0	0	1	5	3	0	26	7	9	4	4	0	6	3	21	0
OTU4392	11	28	6	12	131	94	7	1	1	6	1	3	1	105	1	0	1	1	4	5	1	1	4	1	0	2	4	2	8	4	6	5	101	8	0	1	18	15	11	211	0	1	1	2	8	2	9	2	1
OTU795	149	15	0	32	205	0	5	0	0	0	0	0	10	0	0	0	0	0	0	3	0	2	0	0	0	0	0	0	0	1	0	0	0	24	82	0	0	6	18	44	205	0	2	0	0	0	0	0	0
OTU3043	4	1	2	2	1	399	3	2	6	5	0	13	2	5	3	16	9	52	5	6	0	3	1	18	0	0	10	2	1	0	3	2	0	1	3	2	3	13	3	30	1	2	3	2	2	0	4	3	3
OTU386	0	0	2	0	124	13	0	11	0	63	1	165	0	0	0	7	10	48	8	2	0	2	1	14	0	0	0	1	0	1	7	0	18	1	0	54	0	0	4	0	0	0	7	6	2	3	1	5	3
OTU3872	67	0	1	0	0	0	0	0	0	0	0	94	1	0	0	0	0	0	2	0	0	0	0	0	0	0	0	0	1	0	11	0	0	0	0	0	0	0	0	0	0	0	0	0	0	0	0	0	0
OTU3109	129	5	30	37	368	303	3	9	7	16	12	24	22	8	5	11	20	49	21	29	5	8	15	44	15	4	4	5	4	49	10	10	11	8	2	2	11	23	4	166	3	11	58	9	3	12	7	29	24
OTU3044	3	3	2	5	202	76	0	2	4	26	3	1	3	2	0	0	2	18	4	10	0	0	6	8	5	0	2	1	0	108	1	4	1	0	55	0	9	8	3	128	3	6	1	0	0	1	4	10	3
OTU4525	66	5	0	0	0	0	0	0	2	0	0	0	0	4	112	0	0	132	0	2	0	0	0	0	3	0	0	0	0	0	0	1	0	0	0	80	3	2	0	0	0	0	0	0	8	4	5	0	1
OTU3871	178	5	2	1	4	44	1	0	0	0	4	2	1	8	5	3	0	10	3	8	0	5	3	1	1	0	6	8	3	4	6	12	6	1	4	0	6	10	0	179	0	4	1	2	10	2	6	0	5
OTU2778	1	1	85	52	0	2	0	9	502	28	0	65	1	18	63	4	87	0	0	5	1	2	1	4	2	0	0	2	42	2	30	0	28	0	2	69	4	33	93	100	1	0	8	20	3	15	0	0	0
OTU409	49	50	0	204	104	158	55	110	13	11	25	38	0	0	0	1	3	45	0	1	0	0	2	0	13	15	0	0	0	33	0	0	0	0	1	0	0	0	30	25	2	0	9	0	1	5	0	13	0
OTU4689	195	13	7	10	414	0	4	9	1	6	3	17	2	28	1	1	8	7	3	6	0	2	3	15	5	0	0	1	1	42	0	9	1	4	0	1	0	17	0	1	0	4	3	0	0	14	1	1	10
OTU530	325	57	1	5	115	0	8	2	2	32	0	21	0	2	0	0	1	103	0	0	3	12	1	0	42	9	3	0	0	53	0	22	1	1	1	0	3	21	3	0	0	0	9	0	1	10	2	3	1
OTU2694	0	9	2	2	1	125	0	7	0	21	0	3	11	6	2	7	2	100	1	2	0	5	1	6	1	0	2	0	1	0	1	1	5	1	6	0	49	0	0	203	0	39	0	0	9	2	3	0	7
OTU5685	0	146	0	3	0	198	0	0	0	0	0	0	0	1	0	0	0	267	0	0	0	6	0	0	0	0	1	7	0	3	0	2	0	0	0	0	70	1	0	1	0	0	4	0	0	0	0	0	0
OTU5591	0	0	0	0	0	0	0	269	1	0	0	0	0	0	0	0	0	0	0	0	1	0	0	1	0	0	1	0	0	1	19	0	6	0	0	0	0	3	0	145	0	0	0	6	0	0	0	0	0
OTU5690	5	0	0	13	2	0	2	0	0	0	6	0	2	4	3	1	2	1	0	9	0	3	3	2	2	9	5	7	5	144	1	3	5	2	1	0	0	4	0	176	0	0	0	6	8	1	3	0	2
OTU5835	0	0	0	0	2	0	0	0	0	0	0	0	0	53	0	0	0	0	0	0	0	2	0	0	0	0	6	32	0	0	15	3	32	0	0	0	1	0	0	135	0	0	0	0	0	0	0	0	0
OTU2443	0	0	171	148	0	0	0	0	0	0	0	0	0	0	9	0	20	0	0	0	0	0	0	0	0	0	0	0	71	0	48	0	0	0	0	1	0	30	0	0	0	0	0	43	0	0	0	0	0
OTU5697	0	0	0	0	0	0	0	0	0	0	0	0	0	0	0	0	0	0	0	0	0	0	0	0	28	0	0	4	0	45	0	0	0	0	0	0	334	3	0	0	0	0	0	0	0	0	0	0	0
OTU5564	0	0	1	1	0	56	1	0	6	24	6	3	3	1	16	1	0	0	0	3	0	2	0	6	1	0	0	2	1	14	1	1	0	0	176	0	0	7	3	135	0	1	9	0	102	1	2	7	3
OTU3179	9	0	1	2	349	49	1	1	1	3	1	28	1	0	0	24	0	34	0	2	0	0	3	20	0	0	1	0	2	6	10	2	2	1	1	0	2	0	0	10	6	1	10	1	0	0	0	209	0
OTU1491	0	2	0	23	164	155	15	36	36	4	5	1	12	1	0	4	0	5	0	4	2	0	4	1	10	49	0	0	1	12	0	0	23	0	6	1	0	0	9	20	4	12	14	0	0	1	0	13	1
OTU1069	147	3	3	15	170	78	2	2	3	3	8	5	12	8	2	6	0	4	5	3	2	2	10	21	1	0	0	0	0	5	1	3	0	2	0	1	1	6	0	8	1	2	4	0	3	5	3	10	2
OTU1136	11	34	2	3	133	57	2	6	2	41	1	8	22	13	1	2	0	1	0	6	0	4	7	27	1	1	8	1	1	2	1	14	4	1	65	0	2	37	17	177	5	12	3	1	1	0	0	7	11
OTU2701	7	4	0	2	123	171	2	11	9	16	3	3	12	1	0	11	0	48	0	6	7	4	4	1	6	0	4	1	1	52	7	5	0	3	0	1	1	4	4	4	0	5	7	2	0	8	5	3	0
OTU1851	0	0	0	0	0	0	0	0	0	0	0	0	0	3	0	0	0	0	0	0	0	0	0	0	0	0	0	0	0	0	0	0	0	0	0	0	0	0	0	0	0	0	0	0	0	0	0	0	0
OTU4368	0	0	0	0	0	0	0	0	0	0	0	0	0	1	0	2	0	0	0	0	0	3	3	0	0	0	124	768	0	0	0	0	0	0	0	0	0	0	0	0	0	0	0	0	0	0	2	0	0
OTU4624	104	1	0	0	0	0	0	0	1	0	0	1	0	180	0	0	0	0	1	6	0	19	0	0	0	0	0	2	0	0	0	0	30	0	37	0	12	22	0	2	0	1	0	0	0	0	10	0	0
OTU5627	168	12	0	4	210	12	17	0	7	6	0	9	2	5	7	1	0	9	1	5	0	2	5	6	1	0	1	1	3	49	4	4	26	5	2	0	2	6	0	46	0	1	10	6	0	3	1	1	5
OTU6121	0	0	0	0	0	0	0	0	0	0	0	0	0	0	3	0	0	0	0	0	0	0	0	0	0	0	0	0	0	0	8	27	477	0	1	0	0	0	0	0	0	0	0	1	1	0	0	0	0
OTU1182	301	0	0	4	348	27	0	7	0	5	0	0	1	0	0	3	0	0	0	1	5	0	8	2	3	1	1	0	0	1	0	2	4	1	0	0	2	3	9	1	1	0	1	1	0	1	0	26	0
OTU6015	1	0	3	14	4	83	1	1	9	0	5	2	1	4	1	4	33	1	6	5	0	3	1	17	0	2	2	2	1	263	4	0	2	0	0	0	2	3	0	186	5	0	0	4	0	0	1	0	9
OTU2292	241	75	12	0	39	138	2	17	89	1	5	14	5	11	2	2	13	51	4	1	16	6	8	2	0	2	4	1	0	7	0	0	4	4	257	11	38	3	3	3	1	1	37	10	6	5	3	1	2
OTU1704	165	98	3	7	242	236	1	1	18	21	11	6	6	18	2	7	3	3	14	8	1	10	7	12	1	0	2	3	2	70	4	10	3	6	4	0	2	21	2	48	5	18	2	8	1	30	22	11	10
OTU5385	37	0	0	0	76	30	0	0	1	0	1	0	0	49	0	1	0	0	0	0	0	0	0	0	3	3	8	57	0	0	0	0	2	0	71	0	236	4	0	124	0	0	0	0	0	2	21	0	0
OTU6203	2	10	1	9	54	0	0	1	0	1	0	34	7	11	1	0	0	31	1	9	0	10	4	5	1	0	10	6	2	1	4	20	20	0	26	0	2	12	5	160	1	10	0	1	0	5	2	11	7
OTU5211	70	0	0	0	262	103	13	0	5	22	24	0	0	0	0	15	0	0	0	0	0	0	24	0	21	6	0	1	0	11	0	0	0	11	1	0	0	0	0	10	1	3	6	0	0	0	0	0	0
OTU5619	12	1	0	1	75	126	0	0	0	8	0	89	2	7	0	2	8	31	4	6	3	7	4	3	3	0	3	5	2	45	1	5	4	1	16	1	1	0	0	40	1	1	0	1	3	2	0	10	3
OTU4678	2	21	1	1	91	20	2	0	0	18	3	0	1	0	9	6	1	0	2	1	0	0	14	1	9	2	39	271	0	3	6	1	3	8	0	0	3	4	0	9	0	1	3	1	0	1	2	0	0
OTU3234	1	49	6	4	223	0	0	0	1	11	1	14	1	3	1	0	0	6	8	4	1	4	5	11	0	0	1	1	1	6	3	0	3	1	0	2	3	2	2	33	0	3	1	2	0	9	0	1	7
OTU5422	0	0	0	0	0	0	0	0	0	0	0	0	0	353	2	0	0	0	0	0	0	1	0	0	0	0	5	1	0	0	0	0	23	0	0	0	2	0	0	117	0	0	0	0	0	0	4	0	0
OTU3332	123	3	1	21	74	243	6	5	6	38	15	40	2	12	38	3	9	72	7	12	6	9	7	31	6	14	7	4	3	4	4	1	9	13	15	4	4	7	2	15	3	4	44	35	10	2	17	8	3
OTU5643	0	139	1	191	4	9	29	99	0	0	0	0	3	0	0	3	2	0	0	3	21	0	20	0	14	5	0	0	3	0	2	0	1	2	158	0	0	0	37	0	14	0	0	0	0	0	0	0	0
OTU3770	0	0	0	0	0	0	0	0	0	0	1	115	0	0	0	0	15	0	0	0	0	21	0	0	0	0	0	0	0	216	0	2	0	0	0	0	0	0	0	0	0	16	0	0	0	0	0	0	0
OTU3629	29	0	0	0	0	288	0	0	8	10	0	32	0	0	0	0	0	241	0	0	0	3	0	0	0	0	1	1	0	4	1	0	0	0	10	0	0	13	0	73	0	0	4	0	0	1	0	0	0
OTU4983	47	39	0	0	1	2	0	0	7	1	2	1	7	1	0	0	0	31	0	3	0	1	0	3	0	1	1	0	0	1	4	0	3	5	216	0	3	4	0	5	2	1	5	24	2	0	8	0	2
OTU2976	0	1	1	2	50	1	0	5	0	22	3	24	0	3	2	3	0	0	4	6	2	1	6	13	0	3	1	2	3	0	2	2	2	0	0	0	4	7	3	0	0	0	0	2	1	6	1	5	2
OTU5336	146	0	3	0	158	75	7	0	3	8	7	3	6	2	3	9	0	3	2	5	0	1	0	6	2	0	0	3	1	3	1	4	0	3	0	1	4	2	1	9	0	3	2	1	4	2	3	3	0
OTU3410	16	34	2	2	155	185	4	6	1	0	9	16	1	10	2	3	5	4	0	1	0	1	5	3	0	1	2	0	1	1	0	0	4	0	2	0	3	2	1	10	2	2	0	2	0	1	4	86	0
OTU5386	0	0	0	0	0	53	2	0	19	18	2	1	0	34	0	0	0	1	0	2	1	1	15	0	1	0	4	0	0	0	2	16	13	0	33	0	3	2	0	302	19	0	1	0	1	1	2	0	0
OTU5712	0	0	34	0	90	0	0	0	0	0	0	0	2	0	0	0	0	0	0	0	0	0	0	0	0	4	0	0	0	0	0	0	4	0	0	0	0	1	0	0	62	0	1	0	0	61	0	0	0
OTU818	126	17	2	4	130	138	8	2	2	4	5	22	30	17	8	20	1	19	3	12	6	5	4	15	3	0	3	2	0	36	4	14	11	5	4	0	9	32	0	111	2	3	10	6	3	5	2	12	2
OTU3111	1	0	1	5	0	149	27	8	0	21	1	23	5	2	1	3	2	0	4	4	5	7	4	16	1	0	0	2	2	16	1	1	0	1	5	0	9	2	1	99	0	10	9	2	3	13	1	1	2
OTU5342	0	0	0	0	240	0	0	0	10	53	0	0	0	42	0	0	0	5	0	3	0	0	1	0	5	0	0	0	0	1	0	0	0	0	2	0	1	0	0	2	0	0	28	0	0	0	0	0	0
OTU3700	0	2	1	25	18	243	21	12	2	7	0	0	0	1	0	2	3	0	0	3	0	0	4	0	17	65	0	0	31	0	4	0	0	0	93	0	0	5	8	2	6	0	7	0	4	0	0	0	0
OTU5668	319	19	2	30	3	11	73	2	5	30	6	51	17	12	2	6	9	17	30	9	2	30	9	21	7	0	0	3	4	15	5	6	0	3	6	4	4	6	2	24	5	15	48	8	9	11	14	11	4
OTU5686	0	3	3	1	79	0	1	0	0	111	2	1	1	4	5	0	0	46	0	3	1	1	1	4	0	0	1	1	0	35	2	6	0	2	2	2	8	5	2	35	0	2	12	2	4	6	2	6	2
OTU4079	4	0	0	5	159	140	1	0	0	0	6	0	1	3	0	1	0	86	0	0	0	1	0	0	0	4	6	44	0	0	0	2	0	0	7	0	0	0	1	49	0	0	0	0	0	0	4	2	0
OTU3560	5	0	8	16	0	81	28	0	6	36	7	87	4	1	0	8	3	18	10	10	1	9	45	19	1	0	7	4	0	28	18	1	31	4	221	0	3	22	2	1	0	8	0	4	3	11	1	2	4
OTU5286	0	17	0	1	195	0	2	0	3	8	1	2	3	70	0	0	0	5	0	1	0	7	0	0	0	2	15	2	0	55	0	0	2	0	31	0	18	15	0	135	1	17	12	0	0	0	0	4	0
OTU354	0	0	0	0	1	52	0	1	0	0	0	0	2	13	0	0	52	1	0	1	2	7	1	4	0	1	0	16	1	18	5	1	25	0	106	0	16	6	0	0	2	1	0	0	0	4	1	0	0
OTU5628	0	0	0	17	0	1	0	0	0	0	0	0	0	0	0	0	0	0	0	0	0	0	0	0	205	0	0	0	0	0	3	0	0	1	0	0	0	0	0	0	0	0	0	0	4	0	0	0	0
OTU2607	0	41	0	0	0	0	0	0	0	0	0	0	0	0	0	0	0	0	0	0	0	0	0	0	0	0	0	1	0	0	0	49	37	0	0	0	185	0	0	0	0	0	0	0	0	0	0	0	0
OTU4630	85	16	0	0	0	0	0	0	0	1	84	10	0	0	0	39	0	11	2	0	0	0	2	2	1	0	0	1	3	41	0	1	0	0	0	1	1	1	0	261	1	4	3	5	1	3	1	4	0
OTU5776	162	0	8	0	133	2	3	0	1	9	4	0	0	3	4	2	0	2	0	1	0	0	0	0	1	0	4	2	0	8	2	5	3	0	0	0	1	0	1	2	0	2	0	0	3	7	0	0	3
OTU2209	104	1	2	3	119	19	0	0	0	2	0	0	3	9	7	1	0	14	0	1	0	6	2	1	0	1	4	3	1	11	5	3	2	4	0	18	4	4	0	3	0	2	1	5	10	4	10	0	1
OTU54	7	0	0	0	6	0	0	0	0	0	0	0	0	0	0	0	162	178	0	0	0	0	9	0	0	0	0	0	0	15	0	0	0	0	0	0	0	0	2	0	0	0	0	0	0	0	0	0	0
OTU2035	0	0	0	0	0	0	0	0	0	0	0	0	0	0	0	0	0	0	0	0	0	0	0	0	0	0	0	0	0	0	0	0	0	0	0	0	0	0	0	0	0	0	0	0	0	0	0	0	0
OTU5913	110	2	6	2	80	97	2	0	0	10	6	57	3	5	1	2	14	2	3	2	0	2	9	4	0	0	2	1	2	0	1	0	0	0	1	0	0	1	2	6	1	5	3	0	1	5	1	28	4
OTU1533	0	0	0	5	86	62	0	0	0	4	0	0	2	1	0	0	5	0	0	0	0	0	5	14	5	0	8	0	2	0	0	1	0	0	168	0	1	5	0	0	0	0	29	0	0	0	0	2	3
OTU3559	0	354	0	0	1	4	0	0	0	7	0	9	4	0	4	38	1	0	5	2	0	2	0	5	0	0	0	0	2	0	0	0	6	0	0	0	5	0	0	0	0	0	0	0	0	0	0	0	8
OTU6388	0	0	2	0	0	1	0	0	0	0	0	0	0	0	0	0	31	0	0	0	0	2	0	0	2	6	0	0	0	90	0	0	0	0	0	0	0	0	0	0	0	0	0	0	0	0	0	0	0
OTU1992	0	46	6	12	5	1	3	0	51	21	11	96	14	0	0	8	2	13	1	2	0	9	0	2	1	1	9	3	0	6	1	11	14	1	92	0	3	13	0	9	2	1	1	1	7	7	3	3	2
OTU2488	30	0	0	0	231	6	6	0	0	13	23	0	0	0	0	19	0	0	0	0	0	0	4	0	22	17	0	0	0	18	0	0	0	20	0	0	0	0	0	9	0	4	10	0	0	0	0	0	0
OTU4369	73	5	1	2	2	345	4	1	1	5	4	2	1	0	1	2	1	12	56	1	0	0	8	15	1	0	0	1	0	0	2	0	0	15	1	0	0	0	0	0	5	4	0	0	12	4	0	0	4
OTU320	0	8	3	40	37	1	1	0	6	92	0	9	0	0	1	1	0	3	5	0	1	3	0	1	0	0	0	0	2	76	5	0	1	0	0	0	0	5	0	97	5	3	8	2	0	1	2	5	0
OTU3411	0	0	0	0	16	0	0	2	83	0	0	1	0	0	0	0	0	0	0	0	1	0	0	2	0	0	0	1	0	0	0	0	1	0	0	0	2	40	0	0	0	1	0	3	0	0	0	0	0
OTU595	0	32	2	0	171	3	3	0	0	1	0	0	0	8	2	0	1	8	0	1	0	4	2	1	0	0	1	31	0	0	2	3	0	1	1	2	31	8	0	99	1	9	2	0	4	1	17	2	0
OTU3571	68	0	0	0	156	41	4	0	1	34	19	0	0	7	3	12	0	0	0	1	0	0	20	0	26	12	0	3	5	20	2	0	0	12	0	1	0	0	0	19	1	5	10	0	2	1	0	0	0
OTU5356	179	0	2	0	77	28	0	0	0	0	0	7	0	2	2	26	0	10	0	2	0	0	0	1	0	0	1	3	0	0	12	1	8	0	0	0	2	0	0	2	0	1	1	0	0	3	0	0	5
OTU5766	0	0	3	0	0	95	0	0	0	0	0	0	1	0	2	0	5	0	0	0	0	1	0	1	0	2	0	0	0	52	0	0	13	0	0	0	0	1	0	0	52	0	1	0	0	56	0	0	0
OTU5201	306	2	0	0	0	0	0	0	0	4	0	1	0	4	0	0	2	3	0	4	1	5	1	0	0	0	22	2	1	6	0	1	6	0	9	0	2	1	0	44	5	0	3	0	0	23	3	0	0
OTU4148	104	3	2	5	277	44	48	0	1	2	5	3	19	5	5	8	4	3	7	5	7	4	4	13	1	0	1	6	1	12	1	5	8	3	27	3	29	11	1	113	2	7	3	5	20	7	8	5	4
OTU4763	0	2	0	0	0	0	0	0	11	0	0	3	0	0	1	2	1	0	0	3	0	0	0	0	2	0	0	2	1	0	0	4	9	1	0	0	3	1	10	278	0	0	0	0	0	0	1	0	0
OTU3021	0	0	50	0	0	0	0	2	173	1	0	0	0	0	10	0	17	0	0	0	2	0	0	0	0	0	0	0	16	0	7	0	1	0	0	0	0	8	17	34	0	0	0	1	0	0	0	0	0
OTU2535	0	2	0	3	103	86	15	0	9	0	0	3	1	6	0	3	5	0	2	19	2	4	0	12	0	0	0	3	0	0	1	3	1	1	23	1	4	1	20	0	0	2	0	0	0	1	7	3	3
OTU6199	1	1	3	48	164	19	0	10	109	5	1	0	0	17	1	1	14	0	0	2	0	0	0	0	10	6	0	0	0	9	0	0	2	0	8	0	0	1	0	29	0	0	1	0	1	2	1	1	0
OTU5435	4	1	0	0	163	5	0	0	0	5	6	1	0	13	4	0	0	8	5	13	2	0	0	2	0	1	1	2	0	0	1	3	0	2	38	0	6	13	0	34	0	1	36	2	4	9	5	3	3
OTU4680	79	0	0	0	0	0	0	0	93	0	0	3	1	0	0	0	0	0	0	0	0	0	0	0	0	0	2	0	0	0	0	0	0	0	0	0	0	0	0	0	0	1	0	0	0	0	0	0	0
OTU1353	6	1	3	23	264	7	1	7	2	24	3	74	4	4	1	12	7	0	3	0	0	0	4	3	7	7	1	0	3	3	1	2	0	0	26	3	4	1	11	40	10	1	1	1	3	3	1	8	0
OTU909	0	0	0	0	0	0	0	130	0	0	0	8	0	0	0	0	0	0	0	0	0	0	1	0	1	0	0	0	0	0	1	0	0	15	0	0	0	0	0	254	3	2	0	0	4	0	0	1	2
OTU5777	88	103	1	5	72	192	36	3	5	5	4	8	22	3	3	0	6	18	15	3	2	16	8	22	2	0	0	4	0	33	4	5	0	0	3	1	5	12	5	10	5	3	2	2	7	9	7	8	3
OTU4945	4	29	0	6	115	14	0	0	0	1	2	251	12	1	4	2	23	2	0	0	0	0	1	0	0	5	0	0	4	1	32	1	2	2	1	0	1	0	0	6	18	0	0	1	2	1	0	7	0
OTU3455	33	77	0	1	0	0	0	1	0	7	0	0	0	1	0	0	0	0	1	0	0	0	0	1	0	0	0	0	1	0	0	2	0	0	0	0	0	0	0	1	0	0	0	1	3	0	0	1	1
OTU4984	0	0	0	0	0	0	0	0	0	0	0	0	0	0	0	0	0	0	0	0	0	0	0	0	0	0	0	0	43	0	0	0	0	0	0	0	0	62	0	0	0	0	0	0	0	0	0	0	0
OTU5275	235	68	18	56	189	319	31	12	110	44	40	107	26	21	5	31	26	153	21	28	33	11	51	86	23	7	21	11	6	83	15	11	21	20	72	7	39	18	13	52	15	42	11	12	8	34	37	46	16
OTU1879	19	0	0	3	0	86	2	0	0	29	3	2	2	0	2	0	0	92	4	1	0	5	0	1	0	0	2	0	0	4	0	1	10	0	0	1	6	220	0	31	0	1	5	1	3	3	0	4	1
OTU3271	0	0	0	0	0	0	0	0	3	92	1	2	0	1	0	0	0	0	0	2	0	0	0	1	0	0	0	1	1	0	0	11	0	0	0	0	0	1	0	0	0	0	0	1	0	0	3	0	0
OTU1241	0	0	0	0	0	0	1	0	0	205	0	0	0	0	0	0	0	0	0	0	0	14	0	0	0	0	0	0	0	1	3	4	5	0	0	56	3	2	0	0	0	0	0	0	3	0	0	0	0
OTU5236	0	0	0	0	86	0	0	0	14	113	0	44	0	0	0	0	0	1	0	0	0	0	0	0	0	2	0	2	0	329	0	22	1	0	0	0	0	2	0	0	0	0	0	0	0	0	0	0	0
OTU3110	0	0	2	0	204	0	0	0	0	0	13	66	1	27	0	0	1	2	0	0	0	2	5	16	0	0	4	3	0	0	0	0	0	3	3	0	0	85	2	0	0	2	0	0	0	2	9	0	10
OTU4147	0	1	0	0	0	146	0	0	154	0	0	0	0	0	0	0	0	0	0	0	8	0	0	0	0	0	0	0	0	0	2	1	1	20	0	0	0	0	1	0	0	4	0	0	0	14	0	0	1
OTU3484	0	0	0	0	298	0	0	0	0	0	0	0	0	34	0	0	0	0	0	0	0	0	0	0	0	0	0	0	0	0	0	0	0	0	1	0	0	2	0	0	0	0	1	0	0	0	7	0	0
OTU4598	0	0	0	2	0	0	0	0	0	0	0	0	0	2	0	0	0	0	51	0	0	0	0	0	0	0	0	0	0	0	2	0	0	0	0	0	3	0	0	0	0	1	1	0	0	0	0	0	0
OTU1943	61	2	0	3	71	152	2	3	5	5	10	3	1	0	0	1	0	8	0	1	1	0	5	1	0	0	0	0	0	2	1	6	1	2	4	0	1	4	2	12	1	6	3	2	0	1	2	1	4
OTU5110	137	57	1	5	18	1	0	0	2	0	0	2	3	4	5	0	1	12	4	2	0	0	3	0	0	0	0	2	2	0	0	1	0	0	0	2	5	5	11	40	0	9	0	0	1	0	7	0	3
OTU3380	0	0	38	0	0	0	0	0	0	0	0	0	2	0	0	0	0	0	0	0	0	1	2	0	0	0	0	0	0	2	0	2	5	0	0	0	0	3	2	62	3	0	0	1	0	74	0	0	0
OTU1804	0	10	0	1	71	29	5	0	8	0	2	6	3	12	5	2	0	3	3	2	1	3	0	6	0	4	0	0	1	3	1	3	3	0	2	0	14	2	0	11	0	5	2	2	0	2	3	0	1
OTU570	3	106	0	0	92	0	7	2	1	42	2	8	0	2	0	0	0	85	0	0	3	1	2	0	0	3	1	0	0	9	0	7	0	0	20	0	0	6	0	0	6	0	9	0	0	6	6	0	5
OTU2832	1	0	1	0	0	0	0	1	46	255	0	0	0	0	10	4	26	0	0	0	1	0	0	0	2	0	0	0	10	0	2	0	0	0	0	0	0	0	0	0	1	0	32	1	0	1	0	0	0
OTU1477	6	0	0	9	73	88	3	0	2	0	2	27	8	1	0	2	13	0	6	2	0	1	0	10	0	0	1	0	7	5	0	3	1	0	43	0	2	3	0	4	0	1	1	2	6	3	0	5	3
OTU4145	1	0	79	2	0	104	3	0	2	2	0	0	1	0	1	1	1	4	0	7	0	0	0	0	2	1	0	0	9	0	0	0	1	0	81	1	0	0	0	0	2	4	0	0	13	6	3	0	0
OTU5914	162	26	0	1	1	87	1	0	0	14	13	2	2	1	8	1	0	2	2	1	0	0	0	4	0	0	11	0	0	1	0	5	1	0	24	0	1	19	0	5	1	0	9	3	0	0	3	1	1
OTU6010	0	0	0	0	0	0	0	0	0	0	0	0	0	0	0	0	0	0	0	0	0	0	0	0	0	0	0	1	0	0	0	0	1	0	0	0	1	0	0	0	0	0	0	0	0	0	0	0	0
OTU5899	13	1	1	0	160	56	0	5	4	1	2	7	1	2	1	1	2	7	0	0	0	1	1	4	0	2	1	1	0	16	0	2	2	0	0	0	5	6	3	4	12	1	0	3	2	0	2	3	1
OTU2803	19	0	0	1	182	67	9	0	0	12	9	2	0	2	7	6	0	0	0	1	0	0	11	2	11	8	0	0	0	17	0	0	0	15	0	0	3	1	0	8	0	4	19	0	0	1	0	0	0
OTU2962	8	5	4	10	92	10	4	1	5	3	4	10	19	9	8	12	2	40	4	16	0	16	5	9	34	3	4	6	4	14	5	27	4	10	85	0	17	14	1	16	1	6	4	61	3	2	36	3	2
OTU1766	0	0	341	0	0	0	0	0	0	0	0	0	0	0	0	0	1	0	0	0	0	196	0	0	0	0	0	0	38	64	236	0	0	1	0	0	0	77	137	0	0	0	0	0	0	0	0	0	0
OTU6	0	0	0	1	0	83	0	4	0	0	1	0	1	0	0	0	5	347	0	0	0	0	0	14	0	0	0	0	0	0	0	0	0	2	0	0	0	0	0	0	0	0	0	0	0	0	1	2	0
OTU2468	100	0	0	26	47	0	0	0	1	79	1	37	0	0	0	0	0	0	0	2	0	2	0	2	0	0	7	0	2	2	0	5	42	0	3	0	1	17	2	1	0	1	1	0	0	0	1	0	0
OTU5949	91	23	3	2	83	98	0	1	0	7	2	0	1	0	3	1	2	1	0	0	2	0	7	4	0	1	1	3	0	0	1	4	12	1	1	0	2	9	0	2	2	8	2	0	3	0	0	0	1
OTU6055	0	0	0	8	1	0	0	0	3	0	0	0	5	0	0	3	0	0	0	0	0	2	0	0	0	0	0	0	0	0	0	0	3	0	122	0	0	3	0	0	0	0	0	0	0	2	0	0	0
OTU5310	238	5	1	5	320	50	6	5	6	6	22	27	16	24	3	23	4	22	4	13	16	4	8	25	3	0	9	4	1	73	6	9	2	22	0	42	10	8	3	50	9	20	6	10	16	14	13	7	16
OTU1103	0	0	0	0	0	0	0	0	0	0	0	0	0	0	0	0	0	0	0	0	0	0	0	0	0	0	0	0	0	0	0	0	0	0	0	0	58	0	0	0	0	0	0	15	0	0	0	0	0
OTU1166	0	0	0	0	0	0	0	0	100	45	4	1	5	0	1	1	2	239	0	1	0	7	0	0	1	0	0	0	3	4	0	0	0	0	8	2	0	0	0	0	0	0	0	0	0	0	0	0	0
OTU5457	116	1	0	1	108	5	7	1	0	3	2	0	0	1	0	1	1	0	2	4	0	2	1	4	3	0	0	0	0	1	0	1	2	0	5	0	5	0	0	13	1	0	12	1	1	1	1	12	0
OTU3233	0	0	0	0	1	255	0	0	0	0	0	0	0	0	0	94	0	0	0	0	0	0	0	0	0	0	0	0	0	0	0	0	2	0	0	0	0	0	0	0	0	0	0	0	0	0	11	0	0
OTU4640	80	0	0	0	1	219	0	1	1	0	1	8	0	7	1	8	0	19	1	5	2	1	2	14	3	1	2	3	0	7	4	2	2	3	0	0	2	4	0	0	2	3	4	0	0	7	0	0	0
OTU1514	0	0	0	0	0	0	0	0	0	0	0	0	0	46	0	0	0	0	0	0	1	2	0	0	0	0	0	1	0	13	4	1	10	0	0	0	7	9	1	80	0	0	0	0	0	0	0	0	0
OTU697	0	3	0	106	1	16	84	516	0	56	0	0	0	0	2	0	0	0	0	0	4	0	0	0	4	5	0	0	3	0	4	0	1	0	0	0	0	2	51	0	189	0	1	1	12	0	0	0	0
OTU3772	0	0	0	0	0	0	0	0	0	0	0	0	0	0	0	0	0	0	0	0	0	0	0	0	0	0	0	0	0	0	0	4	0	0	0	0	0	0	0	0	0	0	0	0	0	0	0	0	0
OTU4346	0	2	0	0	166	27	0	0	1	0	3	0	0	1	2	0	1	0	1	0	1	0	0	2	0	0	0	0	1	18	2	1	1	1	1	2	4	3	0	0	0	2	2	0	2	0	2	0	1
OTU4571	78	0	0	0	54	0	0	0	0	0	0	0	0	0	1	0	0	2	1	0	0	0	0	4	0	0	0	1	0	0	0	0	1	0	100	0	2	0	1	0	0	0	0	5	0	0	0	0	0
OTU238	0	0	6	0	21	27	72	80	0	90	0	0	5	3	1	3	3	0	17	2	0	0	0	7	5	0	0	0	1	0	1	0	15	0	17	10	3	0	0	1	9	2	0	1	0	0	4	20	5
OTU3669	142	22	0	2	1	0	0	0	3	0	0	1	1	4	2	2	0	5	1	4	0	0	6	3	0	0	0	0	0	2	0	0	2	3	20	0	4	3	2	4	0	6	0	4	1	2	4	0	0
OTU3771	64	6	2	1	80	4	0	0	9	3	5	34	6	5	0	5	0	6	7	8	0	2	3	2	0	0	1	0	0	8	3	3	6	1	0	0	3	6	0	2	0	6	0	1	1	4	1	1	0
OTU5496	0	0	37	0	0	0	0	0	18	0	0	0	7	1	0	0	0	0	0	0	0	0	0	0	1	0	1	0	0	0	37	1	3	0	0	0	62	0	0	39	106	0	0	0	7	0	0	0	0
OTU3040	0	5	1	0	0	0	0	0	0	1	2	2	0	95	2	0	1	0	2	3	0	2	1	4	0	0	0	0	2	0	4	0	1	0	0	0	3	4	2	9	0	0	12	20	3	2	3	1	0
OTU186	0	0	0	0	2	0	0	0	1	3	0	0	19	0	0	2	0	0	16	0	0	0	0	0	0	0	0	0	0	0	0	0	74	0	0	0	0	0	0	0	0	1	33	0	0	17	0	0	0
OTU416	0	0	0	0	0	0	0	0	0	0	0	0	0	164	0	0	0	0	0	0	0	14	0	0	0	0	0	0	0	0	4	0	3	0	0	0	0	21	0	0	0	0	0	0	0	0	0	0	0
OTU4988	9	1	2	3	114	1	1	2	10	28	0	6	11	4	2	0	1	2	3	5	5	1	5	6	0	0	5	0	1	1	0	2	6	0	0	1	4	2	0	37	1	1	6	5	5	2	2	4	0
OTU939	175	0	0	0	0	0	0	0	0	0	0	0	0	0	0	0	0	2	0	0	0	0	0	0	0	0	1	0	0	0	0	0	0	0	0	0	0	0	0	0	0	0	0	0	0	0	0	0	0
OTU658	0	0	0	0	0	0	0	0	0	2	0	30	0	0	0	0	0	0	0	0	0	0	0	0	0	0	0	494	0	0	0	0	24	0	2	0	14	0	0	473	0	0	0	0	0	0	0	0	0
OTU3412	22	0	4	2	16	0	0	0	3	0	0	4	3	3	3	2	0	56	0	0	1	3	0	1	3	0	2	0	0	7	1	5	4	2	111	0	0	3	0	27	0	1	0	2	3	0	0	1	3
OTU4149	0	75	13	0	0	0	0	0	2	0	1	0	0	103	1	3	0	0	0	0	0	0	2	0	0	0	1	0	0	32	4	0	2	1	0	0	1	4	1	0	0	0	1	3	1	25	3	0	0
OTU3540	59	4	7	5	22	5	0	0	5	2	3	9	5	3	1	7	22	79	12	7	6	3	5	15	2	0	3	1	2	7	1	2	1	3	2	0	288	6	0	25	0	6	82	2	2	9	5	0	2
OTU5904	0	1	0	0	0	0	2	0	0	26	0	1	0	0	1	0	1	0	3	0	2	0	1	0	1	1	0	0	0	44	32	0	0	0	29	0	1	0	0	0	0	0	0	1	0	0	1	4	4
OTU5992	0	0	0	0	0	0	3	0	117	24	0	0	0	14	0	3	0	0	0	0	0	1	0	0	0	0	0	1	1	0	0	1	3	0	0	0	37	1	0	0	0	0	0	0	1	0	1	0	0
OTU3581	0	3	0	0	225	2	0	0	2	0	3	9	0	5	0	0	0	5	0	0	0	5	0	0	18	0	0	1	0	0	0	0	0	0	4	0	0	9	0	14	0	0	2	0	0	0	0	3	0
OTU1486	0	0	2	0	145	75	0	0	0	0	0	0	0	0	0	0	0	0	0	0	0	0	0	0	0	0	0	0	0	6	0	1	0	0	0	0	0	0	0	0	1	0	0	0	0	89	0	0	0
OTU3485	50	1	3	2	0	11	0	3	3	14	18	21	5	8	9	0	0	1	3	10	0	4	21	5	2	0	2	3	0	2	1	5	3	3	5	0	15	8	1	184	0	17	4	6	2	11	5	0	3
OTU2898	18	137	0	1	1	1	4	0	1	2	4	4	2	2	16	1	0	28	0	3	0	1	2	2	1	1	1	5	2	22	2	8	0	4	0	0	2	5	0	0	0	2	0	6	2	2	2	1	0
OTU2537	2	0	97	3	0	0	41	42	0	0	0	0	0	0	3	0	55	0	0	0	7	12	7	1	14	7	1	0	0	0	2	0	5	0	0	103	0	9	0	0	10	0	0	0	9	1	0	2	1
OTU5832	40	63	0	1	3	0	0	0	3	33	2	0	3	1	1	0	0	1	6	1	0	0	3	7	0	0	1	0	0	1	0	0	0	96	0	0	0	1	0	4	0	1	0	1	0	0	1	1	0
OTU3252	0	38	0	0	102	0	0	67	0	0	1	0	0	0	0	0	0	0	0	0	0	0	0	0	0	0	0	0	9	0	72	0	0	0	0	0	0	0	0	0	0	0	1	0	0	0	0	0	0
OTU891	56	3	0	4	138	45	2	0	8	7	8	63	9	2	7	4	3	19	2	5	1	9	0	4	0	17	3	3	0	13	2	6	2	9	2	0	4	10	2	167	0	7	6	2	2	3	7	2	3
OTU5427	41	1	0	11	1	109	7	0	0	1	6	4	0	1	5	0	0	5	1	7	0	9	2	1	0	0	5	0	1	0	0	1	1	0	63	0	3	1	0	4	0	0	3	3	15	1	1	0	0
OTU2310	0	2	0	2	0	52	2	0	0	0	0	27	1	9	0	1	0	1	0	2	0	2	0	2	1	0	3	3	0	0	2	1	9	0	0	0	0	2	0	72	0	0	1	1	0	0	0	1	0
OTU1592	2	5	0	1	26	55	0	1	1	0	1	74	1	0	0	4	6	26	5	8	5	3	0	4	1	0	0	0	0	1	14	0	10	4	4	5	6	0	0	17	2	4	1	0	1	4	6	3	0
OTU2381	1	0	28	0	0	2	0	0	0	0	0	0	0	0	0	0	68	51	0	0	0	0	0	0	0	1	0	0	0	0	0	0	0	0	0	143	0	0	0	0	0	0	0	0	0	0	0	0	0
OTU2977	41	15	0	2	6	200	2	2	3	5	9	15	0	0	0	0	0	70	0	0	0	0	0	0	20	0	0	0	0	16	0	12	0	0	1	0	0	0	0	25	9	0	0	0	0	0	0	0	0
OTU5792	101	0	0	6	1	89	9	0	0	2	1	32	0	0	3	14	0	9	0	4	0	0	0	4	0	0	1	2	2	11	1	0	0	1	0	1	0	17	3	4	1	3	55	0	10	5	9	0	3
OTU1814	4	0	0	0	75	0	0	0	29	0	0	0	0	0	0	0	0	0	0	0	0	0	0	0	0	0	0	0	0	20	0	0	0	0	85	0	0	0	0	0	0	0	123	0	0	1	0	0	0
OTU5711	62	52	2	3	31	0	15	1	71	2	3	21	7	2	1	2	3	2	11	3	3	3	9	14	0	1	3	1	2	0	2	4	3	3	3	2	7	3	4	8	2	6	3	3	1	9	5	5	1
OTU3391	9	0	0	0	227	14	6	0	0	21	23	0	0	0	0	22	0	0	0	0	0	0	9	0	19	19	0	0	0	40	1	0	0	18	0	0	0	0	0	12	0	5	29	0	0	1	0	0	0
OTU4625	14	0	0	3	149	0	0	0	3	2	3	0	0	1	0	1	9	23	2	9	0	4	18	1	0	1	16	4	0	27	4	2	9	5	23	0	2	18	3	55	2	7	1	3	1	2	0	0	4
OTU4306	30	0	0	1	0	0	0	0	1	1	0	1	0	2	0	0	16	0	0	1	0	0	8	0	0	0	0	0	2	0	0	0	1	0	63	0	2	0	0	71	0	0	0	0	4	0	0	0	0
OTU6137	0	0	0	0	0	0	0	0	0	0	0	0	0	1	25	0	0	0	0	0	0	2	0	0	0	0	0	0	0	0	0	3	6	0	0	0	1	8	0	1	67	0	0	0	0	51	0	0	0
OTU4218	0	0	0	0	0	0	71	0	0	0	0	0	0	0	0	0	0	0	0	0	0	0	0	6	0	52	0	4	0	0	0	0	0	0	0	0	1	0	15	0	0	5	0	1	0	0	0	0	0
OTU5406	0	1	0	0	69	0	0	0	0	0	0	2	0	3	0	0	0	0	0	0	0	3	0	0	0	0	4	20	0	0	0	7	2	0	15	0	22	28	0	165	1	0	0	0	0	1	2	0	0
OTU1412	5	2	1	0	4	69	0	0	0	0	0	1	0	1	2	1	0	0	0	0	0	0	0	1	0	0	0	0	0	3	0	0	0	0	0	0	28	0	0	117	4	0	1	0	2	1	1	1	0
OTU4239	188	18	3	0	0	20	2	0	0	2	2	22	3	15	30	2	2	64	2	2	0	3	4	10	0	0	0	2	0	2	3	2	1	0	1	1	9	33	0	43	1	7	0	0	4	5	8	1	1
OTU1823	2	0	1	1	18	3	0	0	5	2	4	1	0	1	1	0	0	0	1	2	0	0	2	3	0	0	1	0	2	64	4	4	1	0	0	1	2	30	0	100	0	1	0	1	1	1	2	2	4
OTU239	0	0	1	0	0	1	0	0	0	0	0	71	1	4	0	0	0	0	1	0	0	0	0	34	0	1	0	0	0	0	0	0	0	0	0	0	0	0	0	1	0	0	0	0	0	0	0	0	0
OTU1812	0	13	0	0	0	0	1	0	0	0	3	0	0	1	1	3	23	1	0	2	0	0	0	2	0	0	2	0	0	0	0	3	19	0	0	0	0	12	0	66	0	1	0	0	4	1	0	11	0
OTU6188	0	0	0	0	0	0	0	0	0	0	0	0	0	0	0	0	0	0	0	0	0	0	0	0	0	0	404	0	0	0	0	0	0	0	0	0	1	0	0	0	0	0	0	0	0	0	0	0	0
OTU2884	1	0	42	1	2	0	1	0	34	2	2	28	1	30	42	4	28	0	0	4	0	0	1	1	0	0	0	1	15	1	18	6	10	0	1	9	0	13	7	114	0	1	8	15	4	16	3	1	0
OTU5576	0	85	10	4	0	1	4	1	0	0	1	0	4	0	2	0	0	5	4	1	0	2	0	9	0	0	0	0	1	22	0	3	3	2	0	0	2	2	2	60	2	1	10	2	1	51	2	1	7
OTU4024	1	0	0	42	0	0	0	0	0	0	2	0	0	8	1	0	69	60	0	1	0	0	0	0	1	0	1	0	0	0	0	0	142	2	0	0	83	0	0	0	0	0	0	0	0	0	0	0	0
OTU3773	0	15	0	0	0	1	0	0	0	0	0	0	0	0	22	0	4	3	0	0	0	0	0	0	0	0	0	0	0	0	4	0	87	0	0	0	0	0	0	0	0	0	0	1	0	0	0	0	0
OTU5022	23	33	0	1	1	81	0	0	4	0	1	0	0	1	1	0	0	62	0	7	0	128	1	0	0	0	0	0	0	4	4	0	3	0	0	0	1	2	0	38	0	3	0	0	2	1	2	0	1
OTU1653	18	0	0	0	76	98	3	0	0	12	20	0	0	0	0	12	0	0	0	0	0	0	10	0	17	20	0	0	0	37	0	0	0	7	0	3	0	0	0	5	0	5	28	0	0	0	0	0	0
OTU3079	54	0	9	0	86	0	0	0	0	2	0	0	0	1	3	0	3	3	4	1	1	2	1	0	2	0	0	0	0	4	0	7	0	1	3	0	2	3	5	2	0	0	0	0	1	0	2	1	0
OTU4688	114	0	0	1	0	2	0	0	1	4	1	16	6	0	0	4	0	1	1	1	15	7	0	0	0	0	0	1	1	0	2	4	0	0	1	7	7	3	0	6	0	1	0	1	2	4	5	2	2
OTU5278	0	0	0	0	0	0	0	0	5	5	3	20	0	43	0	0	0	84	0	0	0	8	1	0	1	56	0	2	0	2	0	0	8	0	26	0	0	2	0	1	0	0	12	0	0	0	3	0	0
OTU531	0	1	2	0	0	87	8	0	5	0	2	0	0	0	0	9	0	0	3	3	1	1	0	4	0	1	0	0	0	69	0	0	0	1	3	0	1	3	0	0	0	2	23	0	0	10	0	5	2
OTU6286	0	6	0	0	0	0	0	30	0	68	11	0	0	2	0	0	8	37	0	0	0	0	0	0	1	0	0	0	0	3	0	0	0	0	0	0	0	0	0	0	0	0	3	3	0	0	0	0	0
OTU3825	0	0	1	0	0	0	0	0	0	0	0	0	0	68	0	0	0	0	0	0	0	2	1	0	0	0	0	1	1	0	0	3	4	0	0	0	5	0	0	0	0	0	0	0	0	0	0	0	0
OTU5791	0	0	0	0	62	0	1	0	0	0	0	7	0	2	1	1	0	9	1	0	0	0	1	1	0	0	0	0	1	38	30	0	38	0	1	0	0	51	1	0	0	1	0	1	1	11	0	0	2
OTU2786	0	0	0	0	0	0	0	0	0	0	0	0	0	0	0	0	0	0	0	0	0	0	0	0	0	0	0	0	0	0	0	0	0	0	0	0	0	0	0	0	0	0	0	0	0	0	0	0	0
OTU5574	5	0	0	2	133	48	0	4	5	1	4	38	2	2	0	2	14	5	0	2	0	1	3	5	0	0	0	1	0	3	2	0	3	0	3	0	6	1	0	7	3	2	11	2	0	3	1	1	5
OTU1024	0	0	0	0	0	0	0	0	0	0	0	0	0	115	0	0	0	0	0	0	0	0	0	0	0	0	0	0	0	0	0	21	0	0	0	0	0	0	0	0	0	0	0	0	0	0	0	0	0
OTU1242	0	0	0	0	0	0	0	0	0	1	0	0	1	0	4	0	0	0	0	0	0	6	1	0	0	0	43	2	2	0	0	0	3	0	0	0	0	3	0	0	0	0	0	1	0	1	0	0	0
OTU3302	1	0	12	4	71	19	0	0	0	2	6	4	3	4	3	9	0	3	1	6	0	1	0	0	0	1	2	4	4	0	2	7	5	3	21	0	5	16	0	12	0	4	62	1	5	2	4	3	0
OTU5790	67	1	1	2	63	0	1	0	0	45	1	2	2	1	1	2	0	20	0	1	0	0	6	6	0	0	4	8	1	2	0	4	2	2	3	0	1	1	1	60	0	5	0	1	0	0	1	0	1
OTU1813	1	1	5	1	20	1	3	2	1	0	2	1	5	22	0	1	0	0	3	2	2	2	2	0	0	0	0	2	2	1	0	0	0	0	3	0	0	0	0	66	0	2	1	0	0	0	6	0	1
OTU4987	0	0	7	0	0	0	0	21	0	1	0	2	0	2	3	6	0	0	0	0	0	0	0	1	0	1	0	0	0	0	1	0	4	0	0	0	0	0	3	85	0	9	43	0	0	2	7	0	0
OTU1475	1	1	0	0	0	0	0	9	0	1	0	0	0	2	1	0	0	0	0	0	0	0	0	4	0	0	1	0	0	2	17	0	27	0	69	0	6	34	0	0	0	0	0	12	1	0	0	0	2
OTU4250	0	66	0	100	0	43	0	0	0	0	0	0	0	0	0	0	0	0	0	0	0	2	1	1	2	0	0	0	1	0	0	0	0	0	0	3	15	0	0	1	0	0	0	0	0	0	0	0	34
OTU4237	0	0	0	0	0	0	0	0	0	0	0	0	0	0	0	0	0	0	0	0	0	0	0	0	0	0	0	3	0	1	0	0	580	0	0	0	0	0	0	0	0	0	0	0	0	0	0	0	0
OTU3874	21	2	9	5	65	65	0	0	0	4	1	1	1	4	2	8	0	2	3	5	0	1	0	2	0	0	3	1	2	2	1	2	1	0	0	1	4	6	0	20	2	0	1	2	2	3	4	3	0
OTU1025	63	21	1	0	43	0	42	2	0	5	0	0	0	5	0	3	4	43	1	15	16	0	0	0	2	0	0	1	0	0	1	3	1	4	14	5	7	0	0	0	5	0	2	0	2	4	2	0	0
OTU652	0	63	0	0	0	60	0	2	0	0	0	1	6	0	29	0	0	0	18	0	0	0	0	10	0	0	0	0	0	0	0	0	0	5	1	0	0	0	0	0	0	5	0	0	0	1	0	0	6
OTU453	0	0	0	0	0	0	0	0	0	0	0	88	2	0	0	27	0	0	0	0	0	0	0	0	0	0	0	0	0	72	0	0	0	0	0	0	0	129	0	0	0	0	0	0	0	0	4	0	0
OTU2757	0	0	0	0	1	0	99	0	12	0	0	0	0	0	0	0	0	0	0	0	0	0	0	0	0	0	0	1	0	0	0	1	0	0	46	0	0	0	0	0	0	0	0	0	0	199	0	0	0
OTU3815	0	0	0	0	0	0	0	0	0	0	0	0	0	0	0	0	0	0	0	0	0	0	0	0	0	0	0	0	0	0	0	2	0	0	0	0	146	363	0	0	0	0	0	0	0	0	0	0	0
OTU6016	0	0	1	0	0	0	1	0	0	1	4	2	7	24	1	1	0	0	0	0	0	0	0	1	16	0	0	6	0	0	0	5	53	0	28	0	66	0	0	49	0	0	0	0	1	0	0	0	0
OTU4370	0	0	0	0	0	0	0	0	0	0	0	0	0	0	0	0	0	0	0	0	0	0	0	0	0	0	0	0	0	0	0	5	0	0	0	0	0	0	0	0	38	7	0	0	0	0	0	139	2
OTU2950	0	0	0	0	0	0	0	0	0	0	0	0	0	0	0	0	0	0	0	0	0	0	0	0	0	0	0	0	0	0	0	6	18	0	0	0	0	0	0	0	0	0	0	0	187	0	0	0	0
OTU4338	16	0	1	8	1	48	0	0	55	0	0	1	21	2	0	0	6	56	0	6	3	0	2	19	4	2	2	0	1	0	0	0	1	0	3	18	0	0	1	5	1	0	0	0	0	0	0	6	0
OTU5212	17	0	0	0	119	34	12	0	0	16	11	0	0	0	0	8	1	0	0	4	0	0	12	0	15	13	0	1	0	5	1	0	0	8	0	0	0	0	0	7	14	6	8	1	2	0	1	0	0
OTU4146	2	14	0	0	98	7	0	0	321	1	0	0	2	0	0	0	0	0	0	0	0	0	2	0	0	0	0	1	0	3	0	0	0	3	0	0	2	0	0	0	0	0	0	0	0	10	0	2	5
OTU2323	77	0	15	1	10	96	0	0	2	1	2	1	3	6	8	3	0	1	2	9	1	1	1	16	11	0	0	0	0	4	1	1	5	6	1	0	0	2	1	7	0	0	2	1	1	18	5	0	0
OTU5388	19	37	0	0	6	0	1	0	5	8	1	1	3	5	1	5	0	6	0	6	1	3	0	3	0	3	0	9	0	2	2	2	0	23	137	2	2	5	2	4	21	9	9	0	4	1	3	5	1
OTU1841	1	0	129	0	0	0	0	0	0	0	0	0	0	0	0	0	0	0	0	5	0	0	0	0	0	0	0	0	0	0	0	0	1	0	0	0	0	0	0	0	2	0	0	0	0	0	0	0	0
OTU4985	0	0	0	0	0	0	0	0	0	0	0	0	0	0	0	0	0	0	0	0	0	0	0	0	0	0	0	0	1	0	1	0	0	0	0	0	0	0	0	0	0	0	0	0	0	0	0	0	0
OTU5734	12	13	0	3	61	2	17	1	0	7	3	8	11	0	1	3	3	1	5	3	0	4	12	4	1	0	0	0	3	4	3	7	1	2	2	3	13	2	2	25	1	3	0	1	1	5	4	3	1
OTU2763	49	0	0	0	76	0	0	0	168	1	0	0	0	5	0	0	0	0	0	2	0	0	0	0	0	0	0	0	0	0	0	0	19	0	0	0	0	0	0	1	0	0	0	0	0	1	0	0	0
OTU1414	5	5	0	0	0	0	1	0	0	1	0	3	0	17	3	19	0	58	0	7	1	7	2	0	0	0	0	0	1	35	1	1	1	1	92	0	21	5	0	15	1	0	1	3	3	1	3	1	0
OTU1243	0	0	0	0	0	0	0	0	0	0	0	0	0	72	0	0	1	2	0	0	0	1	0	0	24	0	1	0	2	0	9	7	4	0	0	0	0	0	0	0	0	0	0	0	0	0	6	0	0
OTU992	8	0	0	0	0	3	0	0	0	0	0	0	0	0	0	0	0	0	2	0	0	0	0	0	25	0	0	0	0	0	0	0	151	0	0	0	0	0	0	0	0	28	0	0	0	0	51	0	0
OTU3394	0	0	0	0	61	0	1	0	0	2	0	25	0	1	0	0	0	1	1	1	0	4	0	8	0	0	1	0	0	1	0	0	7	0	0	0	2	12	0	2	0	2	0	1	0	0	0	0	7
OTU4408	4	16	4	63	62	0	1	2	3	10	5	1	0	2	0	9	1	15	2	0	0	0	1	5	2	0	0	0	3	2	3	2	1	2	1	0	1	1	1	58	0	6	0	1	5	5	0	2	1
OTU2881	28	0	11	4	1	0	0	4	24	4	0	4	1	36	28	6	17	3	0	5	1	1	0	1	1	0	0	0	11	2	10	2	4	0	3	9	1	10	57	71	0	0	3	11	1	13	0	0	1
OTU5794	23	2	1	3	55	50	2	0	0	2	4	18	3	3	1	4	0	83	2	2	0	0	2	1	0	1	1	0	2	19	1	1	0	1	53	0	0	57	0	27	0	10	0	1	1	0	2	0	8
OTU3344	0	1	0	0	0	0	0	0	20	1	0	11	0	0	0	0	2	28	0	0	0	0	1	5	0	0	0	0	1	5	0	1	0	0	7	0	0	0	0	3	0	0	0	0	0	3	0	0	0
OTU1487	0	0	0	0	0	0	0	0	0	0	0	0	0	0	3	0	0	0	0	0	0	0	0	0	0	0	0	0	0	0	0	0	221	0	0	0	0	0	0	0	0	0	0	0	0	0	0	0	0
OTU294	32	92	0	0	80	1	0	3	10	0	1	28	5	3	0	5	0	4	0	10	0	0	1	1	0	0	0	1	1	1	5	16	1	1	0	0	2	14	0	45	0	4	0	0	0	6	3	0	7
OTU2930	40	1	0	1	0	0	0	0	0	1	0	0	5	1	1	1	3	0	0	0	0	0	6	9	0	0	3	0	0	0	1	0	8	0	18	0	2	4	0	61	1	9	0	1	0	2	0	5	0
OTU3486	33	0	0	0	58	0	0	0	1	1	0	2	0	3	3	1	0	2	5	0	0	1	5	3	0	0	0	0	0	4	3	1	0	0	140	0	0	0	2	1	0	4	0	0	0	0	2	2	0
OTU4586	1	127	1	9	1	0	0	0	0	1	0	9	4	7	34	2	1	61	0	1	3	2	1	9	2	0	0	3	2	1	1	2	2	0	1	3	14	4	0	50	1	2	0	0	10	1	5	5	2
OTU4303	37	1	0	3	0	15	0	0	1	21	0	1	0	1	0	0	2	0	0	1	1	0	2	1	0	0	0	4	1	63	0	1	0	2	0	0	0	16	0	0	0	0	0	1	1	1	0	0	1
OTU3593	54	49	2	6	44	1	0	1	3	112	0	16	2	4	0	4	25	6	2	3	1	5	5	2	1	0	1	3	0	2	2	3	3	0	0	16	3	10	0	1	0	6	2	1	1	3	0	6	0
OTU5793	0	0	0	0	0	0	0	0	0	0	0	0	0	0	0	0	0	0	0	0	0	0	0	0	0	0	2	3	0	0	0	6	0	0	0	0	68	0	0	0	0	0	0	0	0	0	67	0	0
OTU5859	0	0	0	1	0	0	0	0	0	2	0	0	0	0	8	0	0	0	0	0	0	0	0	0	0	0	0	0	0	0	0	0	0	0	0	1	0	4	0	0	0	0	0	0	0	0	0	0	0
OTU5602	10	0	0	0	170	10	9	0	0	14	16	0	0	0	0	11	0	0	0	0	0	0	12	0	7	4	0	0	0	21	0	0	0	7	0	0	0	0	0	18	0	3	3	0	0	0	0	0	0
OTU4989	6	4	2	0	125	1	0	0	0	3	0	3	0	0	0	0	0	14	7	0	0	3	3	0	16	0	0	1	0	0	0	0	0	0	0	0	1	0	0	16	0	1	0	0	0	0	0	3	1
OTU2554	0	9	0	0	161	0	0	0	0	0	0	0	1	2	0	1	1	2	0	0	0	0	1	0	0	0	0	0	0	0	0	2	0	1	1	0	3	0	0	1	0	0	0	0	0	0	0	8	0
OTU5404	10	0	2	0	114	64	0	0	0	9	12	0	0	0	0	18	1	0	0	0	0	0	10	0	27	11	0	0	0	8	0	0	0	8	1	0	1	0	8	9	0	7	7	0	0	0	0	0	0
OTU1571	0	0	0	0	122	0	0	0	0	0	0	0	1	0	0	0	0	0	0	0	0	0	0	0	0	0	0	0	0	0	0	0	0	0	0	0	0	0	0	0	0	0	1	0	0	0	0	0	0
OTU2833	0	0	8	0	81	0	0	0	0	1	0	0	1	0	30	0	26	0	0	0	0	0	0	0	2	0	4	0	1	0	3	1	4	0	0	0	4	4	0	0	0	0	8	42	0	2	1	0	0
OTU1767	60	5	0	3	58	2	0	1	0	3	4	0	2	2	0	0	0	25	2	2	0	0	3	1	0	0	0	0	1	4	1	2	1	1	18	1	1	2	0	0	0	2	0	1	1	0	0	1	0
OTU3147	0	0	1	0	0	0	0	0	0	0	0	1	5	1	0	3	0	1	1	2	1	0	0	0	0	0	0	1	0	1	0	5	4	0	2	0	1	1	0	0	5	0	0	1	0	98	0	0	0
OTU5214	1	91	0	0	0	0	0	0	0	58	2	0	0	0	0	0	0	0	0	5	0	0	0	1	0	0	0	0	0	33	0	0	0	0	0	0	0	0	0	1	4	0	0	0	2	0	1	0	0
OTU5625	0	0	0	0	0	0	0	0	0	0	0	0	0	1	2	0	0	0	0	0	0	3	0	0	0	0	0	0	0	11	0	1	6	0	0	0	0	0	0	4	2	0	0	0	0	107	0	0	0
OTU703	0	0	132	0	0	0	1	1	0	0	0	0	0	0	0	0	3	21	0	3	0	0	0	0	46	17	0	0	1	0	0	21	0	0	0	0	0	7	0	0	4	2	1	0	9	8	0	0	2
OTU2905	38	0	0	0	56	8	1	0	1	7	0	0	0	2	1	0	7	1	0	0	0	0	1	2	1	1	4	18	4	36	0	1	0	1	25	0	7	1	0	58	0	0	0	0	0	0	1	0	2
OTU1363	4	5	2	0	62	49	0	1	1	4	4	24	0	0	1	2	0	3	0	1	3	0	0	2	2	0	0	0	0	4	2	2	0	1	1	2	9	2	1	21	4	5	11	1	1	7	4	0	2
OTU3329	0	2	0	0	0	0	0	0	0	1	0	0	0	1	3	0	0	4	0	0	0	1	0	0	0	0	1	1	0	6	1	0	1	3	0	0	1	0	0	122	0	1	9	1	2	2	5	0	2
OTU1944	7	83	0	0	56	0	0	0	0	0	6	147	0	2	0	0	0	0	0	0	0	0	0	0	0	0	0	0	0	7	0	0	0	0	0	0	0	2	0	0	0	0	5	0	0	0	0	8	0
OTU1780	0	0	0	0	0	0	0	0	0	15	2	0	223	0	0	0	0	200	0	5	0	0	1	0	0	0	0	0	0	0	0	0	0	0	0	0	0	0	0	0	0	0	0	0	0	0	0	0	0
OTU3561	14	0	0	0	0	0	0	0	0	0	0	0	0	0	0	0	0	0	0	0	0	0	2	1	0	0	0	0	5	0	4	0	0	0	61	0	3	4	0	0	0	1	56	0	2	0	1	1	0
OTU4352	0	0	0	0	0	0	0	0	0	0	0	0	0	56	1	0	0	0	0	0	0	0	0	0	0	0	0	0	0	0	0	0	0	0	0	0	0	0	0	0	48	0	0	0	0	0	0	0	0
OTU3334	0	0	0	13	189	1	0	0	1	38	0	7	2	0	0	1	18	0	1	1	0	1	0	13	0	0	0	3	0	1	0	2	1	5	0	0	0	1	0	0	0	6	13	2	0	0	0	1	2
OTU2129	0	38	19	10	47	21	12	60	0	31	0	4	4	0	51	2	149	0	6	8	3	0	3	5	1	28	0	2	2	0	5	0	4	4	24	8	4	10	51	67	48	0	18	0	16	3	0	0	16
OTU1362	0	0	0	0	0	0	0	0	0	0	0	0	0	0	0	2	0	0	0	0	0	0	0	0	0	0	4	0	0	21	0	0	0	0	0	0	0	0	22	0	0	0	0	0	0	0	0	0	0
OTU1731	0	0	0	0	0	0	0	0	0	0	0	0	0	0	0	0	0	0	0	0	0	0	0	0	0	0	0	21	8	0	0	0	0	0	0	0	0	0	0	0	0	5	0	0	0	2	0	0	0
OTU105	0	0	0	0	0	174	0	6	0	0	0	1	8	0	0	7	0	1	1	0	1	0	0	0	0	1	0	0	0	0	12	0	0	0	12	0	25	0	0	59	0	1	0	0	13	0	0	2	0
OTU3253	0	0	3	29	0	87	6	54	5	19	0	7	0	0	0	3	7	180	4	1	0	1	1	11	21	4	0	0	3	37	6	0	1	0	17	0	1	0	2	18	13	0	10	1	9	6	3	3	1
OTU5439	0	7	0	2	123	0	20	0	1	1	1	8	2	0	0	0	1	1	3	0	0	0	0	1	0	0	0	0	0	0	12	0	5	0	4	17	0	5	1	15	7	7	0	4	0	2	0	6	2
OTU3444	0	0	0	0	0	53	10	0	0	0	0	0	0	0	0	1	0	0	0	0	0	0	0	0	0	1	0	0	0	5	0	0	3	0	0	4	0	0	0	0	19	0	0	0	0	43	0	0	0
OTU598	78	80	0	1	50	0	15	1	4	22	4	24	0	4	0	0	0	53	0	0	0	3	8	0	9	15	2	0	0	9	0	19	0	0	2	0	0	5	0	0	7	0	4	0	3	6	5	0	1
OTU355	1	1	0	0	6	0	1	0	0	0	1	62	0	4	0	0	1	13	0	0	0	3	1	0	0	0	8	0	2	35	0	0	12	0	2	1	5	0	1	118	0	0	0	0	0	0	1	3	0
OTU3366	26	0	2	0	0	0	1	0	1	2	4	0	2	3	4	24	0	53	0	0	0	2	0	0	0	0	0	1	0	26	1	3	1	4	0	0	3	3	0	9	0	31	0	6	0	0	2	0	3
OTU1637	0	0	0	0	0	0	0	0	0	0	5	0	0	0	0	0	0	93	0	0	0	0	0	0	0	0	0	0	0	0	0	0	0	0	0	0	0	0	0	0	0	0	0	0	0	0	0	0	0
OTU6138	0	0	0	0	0	0	0	0	0	0	0	0	0	0	0	0	0	0	0	0	0	0	0	0	0	0	4	77	0	0	0	3	23	0	0	0	29	0	0	0	0	0	15	0	0	0	0	0	0
OTU4928	0	0	0	0	0	0	0	0	0	0	0	0	2	0	0	0	0	0	0	0	0	8	0	0	0	0	0	0	0	0	0	0	0	0	0	0	0	2	0	0	0	0	0	0	0	0	0	0	0
OTU153	13	1	0	0	184	0	1	0	3	9	0	4	3	0	0	0	0	1	0	2	0	0	0	0	13	0	0	0	3	0	1	0	0	0	4	0	0	0	0	0	0	0	0	0	0	0	0	1	0
OTU3876	41	61	1	0	53	1	0	1	1	0	2	0	0	0	1	0	0	0	1	0	1	4	1	0	0	1	0	1	1	1	0	3	0	0	2	0	2	1	0	2	0	1	4	12	1	0	0	0	0
OTU5313	38	3	4	4	57	28	5	4	5	8	13	6	3	3	1	5	2	15	4	10	6	4	14	17	0	2	2	2	0	4	1	1	3	7	10	0	6	5	1	71	3	9	5	2	3	5	6	9	5
OTU504	32	0	4	6	1	121	8	2	20	3	4	4	0	1	4	0	26	1	0	0	0	0	0	0	10	0	0	0	8	0	0	0	0	0	52	1	0	1	7	5	1	0	9	0	0	0	1	0	0
OTU3774	1	1	0	2	0	53	0	0	21	1	6	1	0	3	0	0	0	3	4	1	0	0	1	1	0	0	0	3	0	1	2	0	0	1	47	3	0	0	0	0	0	0	0	0	7	0	1	1	3
OTU3987	0	0	1	0	0	83	4	0	1	2	27	0	0	0	0	1	0	69	1	0	0	0	3	1	0	0	1	15	0	1	2	0	0	5	0	0	9	3	0	2	0	1	0	2	0	2	1	1	2
OTU2324	0	0	0	0	0	0	1	0	0	30	0	2	0	3	0	0	0	1	0	6	0	2	0	0	0	0	0	4	0	52	1	3	0	0	28	0	0	4	0	8	0	0	0	4	1	2	7	0	0
OTU5213	0	0	1	0	0	0	0	0	0	0	0	0	9	0	0	1	0	0	0	0	0	0	0	0	0	0	0	0	0	0	0	1	7	0	0	0	1	1	0	0	2	0	1	0	0	65	0	1	0
OTU4375	0	0	0	0	0	51	0	2	2	0	0	0	0	0	8	24	0	1	0	0	0	0	0	17	26	21	6	1	0	0	3	0	0	0	0	29	45	0	0	0	0	0	0	0	0	0	8	0	0
OTU5915	0	0	0	0	1	0	0	2	0	2	0	0	3	0	2	0	2	4	1	0	0	0	0	2	0	0	0	0	0	123	1	0	0	0	1	0	5	55	0	53	0	0	0	0	1	0	0	0	0
OTU1038	10	82	0	3	43	0	0	3	23	0	0	0	0	0	1	3	28	0	15	3	3	0	12	0	4	4	0	0	0	0	1	0	2	0	0	0	1	10	0	0	2	0	10	0	8	0	0	0	0
OTU4577	65	0	0	0	0	3	1	1	0	4	7	1	2	5	0	0	2	53	3	0	0	2	3	1	5	0	1	3	0	10	0	2	2	3	0	0	0	4	1	13	1	1	0	0	0	3	3	0	0
OTU1676	0	0	0	0	0	0	0	0	0	0	0	0	0	0	0	0	0	0	159	0	0	0	0	0	0	0	0	0	0	0	0	0	0	0	0	0	0	0	0	0	0	0	0	0	0	0	0	0	0
OTU3877	0	0	0	0	0	85	0	0	29	101	1	1	2	4	0	3	0	3	0	4	0	0	0	0	0	0	1	0	0	3	0	4	0	0	15	0	1	0	0	53	0	0	45	0	0	32	2	2	0
OTU5578	42	0	0	0	0	0	0	0	5	1	1	0	12	2	3	2	0	2	9	0	0	10	0	5	0	0	2	4	0	45	0	2	1	1	0	2	3	2	0	86	0	0	0	0	0	0	0	0	17
OTU707	1	0	13	1	0	2	0	0	0	2	0	24	0	6	1	5	0	1	1	1	0	2	0	5	0	0	0	1	0	2	0	1	0	0	0	0	2	1	0	3	7	0	17	1	0	73	0	1	2
OTU3905	0	0	0	0	0	9	0	0	0	0	0	0	0	0	0	0	0	0	0	0	0	0	0	0	0	20	0	0	0	0	0	0	0	0	0	0	0	0	0	0	248	0	0	0	0	0	0	0	0
OTU4797	2	4	0	0	34	17	0	0	20	9	2	4	3	5	2	0	7	30	2	2	1	2	0	3	1	0	9	1	3	13	3	0	2	5	0	1	2	0	4	28	0	0	3	2	0	12	3	1	5
OTU629	24	0	2	1	71	0	0	0	0	0	0	8	4	0	0	0	0	17	2	3	0	5	0	5	0	0	0	0	0	0	0	3	0	3	0	1	3	0	0	2	0	0	0	0	0	2	0	5	4
OTU2764	0	0	7	2	166	5	1	0	0	0	0	7	0	2	0	0	3	1	1	5	1	1	0	10	1	2	0	0	0	0	3	0	2	1	0	2	2	1	0	1	1	5	0	1	0	0	0	0	1
OTU5387	48	0	0	0	29	49	1	0	12	4	0	0	2	12	0	4	4	5	0	12	0	0	1	0	1	0	2	3	0	0	0	0	3	0	106	0	0	0	0	30	1	0	0	0	0	9	18	0	0
OTU2882	0	0	9	34	0	0	1	3	36	12	0	2	1	14	30	4	19	2	0	3	0	0	0	0	0	3	0	0	8	0	8	2	3	0	1	3	0	9	0	75	0	0	1	13	0	6	0	2	0
OTU2913	0	0	0	11	0	0	0	0	0	2	0	0	1	2	3	4	0	3	0	1	0	1	3	5	0	0	2	0	1	0	0	0	5	0	0	0	0	2	0	50	0	2	13	2	0	5	1	2	0
OTU5583	71	3	1	1	0	1	4	1	0	1	0	14	1	1	3	0	0	3	5	5	0	5	0	10	0	0	0	0	1	2	0	3	3	0	2	0	5	1	0	83	0	3	0	3	5	7	0	5	2
OTU3904	0	0	3	0	0	0	0	0	0	50	0	1	0	0	1	0	0	0	0	0	0	0	0	0	0	0	0	0	39	0	2	0	0	0	0	0	0	0	0	0	0	0	0	0	0	0	0	0	0
OTU3045	0	0	0	0	0	0	0	0	0	0	0	0	0	140	0	0	0	0	0	0	0	0	0	0	0	0	8	27	0	0	0	0	0	0	10	0	7	0	0	0	0	0	0	0	0	0	15	0	0
OTU6062	0	0	0	0	0	0	0	0	0	0	0	0	0	0	0	0	0	0	0	0	0	0	0	0	0	0	0	0	0	0	0	0	3	0	0	0	0	0	0	0	0	0	0	0	0	0	0	0	0
OTU1748	0	0	0	0	3	0	0	0	0	0	0	0	0	0	27	0	0	0	0	0	0	0	0	0	0	0	0	0	0	0	1	0	190	0	0	11	0	0	0	0	0	0	118	0	17	2	0	0	0
OTU3775	1	1	1	0	66	0	0	0	0	2	3	1	13	2	2	0	0	0	1	2	1	1	2	3	0	0	2	1	2	2	0	6	0	1	0	0	4	2	0	56	1	3	1	1	1	0	3	3	2
OTU5467	2	20	0	1	0	12	2	0	0	4	0	11	7	1	0	3	2	1	0	0	0	2	0	1	0	0	1	0	3	2	0	1	4	0	0	0	0	3	1	82	0	3	2	1	0	3	0	0	2
OTU1525	1	0	0	11	32	0	0	1	6	7	0	0	5	1	0	3	1	0	1	0	0	3	2	2	22	0	0	0	0	0	0	0	0	1	83	0	0	0	2	62	0	0	0	0	0	4	0	0	2
OTU4013	0	2	0	0	21	45	1	8	3	12	4	0	65	3	1	0	1	14	2	1	0	1	13	1	0	13	3	0	0	10	6	2	15	10	1	14	88	1	0	3	12	0	0	1	4	8	5	0	0
OTU3438	0	0	0	1	2	15	18	1	0	0	0	0	0	0	0	0	0	0	0	0	0	0	0	0	0	52	0	0	0	0	0	2	1	4	0	0	0	7	0	0	0	0	1	1	0	16	0	0	0
OTU4210	0	22	0	0	0	47	0	0	0	1	1	0	0	0	6	0	2	0	0	7	0	3	3	2	1	0	13	1	0	0	0	3	8	0	3	0	15	30	0	40	0	2	0	0	6	2	0	0	0
OTU2590	53	32	0	0	1	16	2	0	3	5	1	3	1	4	1	0	0	2	1	1	0	0	7	2	5	2	0	4	0	2	0	8	0	0	26	2	3	4	4	50	0	4	0	0	1	0	2	4	0
OTU4593	1	74	2	13	0	31	11	0	2	0	2	11	2	27	13	3	0	36	1	4	17	16	1	6	0	0	0	3	0	1	10	1	2	2	12	1	16	10	0	87	0	4	0	0	1	2	4	6	2
OTU4986	1	0	10	0	0	0	0	0	0	27	0	14	0	1	0	18	1	89	0	2	0	0	0	0	0	0	0	0	0	0	0	0	2	4	3	0	1	18	0	32	0	7	0	0	1	0	0	0	6
OTU3630	1	0	0	0	0	17	0	0	0	0	1	105	0	0	0	0	7	1	0	0	0	0	0	0	0	0	1	0	0	2	0	0	19	0	0	0	0	0	0	58	0	0	0	0	0	0	0	7	0
OTU5910	0	0	0	0	0	0	0	0	0	0	0	2	0	5	0	0	0	0	0	0	0	1	0	0	0	0	0	0	0	58	0	1	20	0	0	0	15	45	0	29	0	0	0	0	1	0	0	0	0
OTU5495	3	3	0	0	30	44	0	1	0	6	0	5	1	2	1	2	3	1	0	4	0	2	2	1	4	0	0	0	0	4	1	1	1	2	4	2	2	0	0	4	2	0	0	0	7	1	2	0	1
OTU5494	0	0	0	0	0	0	0	0	0	0	0	4	0	138	1	0	0	0	0	0	0	0	0	0	0	0	1	0	0	0	0	3	17	0	0	0	7	1	0	1	0	0	0	0	2	0	0	0	0
OTU5948	0	0	0	0	0	0	0	0	0	0	0	0	0	0	0	0	0	0	0	0	0	0	0	0	0	0	1	0	0	0	0	0	3	0	0	0	0	0	0	0	0	0	0	0	0	0	0	0	0
OTU864	0	2	2	0	47	0	0	2	0	0	0	0	0	0	0	0	0	0	0	0	0	0	0	0	0	0	0	0	0	0	3	0	0	0	0	0	0	0	0	0	0	0	0	0	37	0	0	24	0
OTU3978	0	0	0	0	0	0	0	0	3	128	0	0	0	1	0	2	0	0	0	0	0	7	0	0	0	0	23	1	1	0	0	0	19	0	1	0	1	6	0	0	0	1	0	0	2	0	0	0	0
OTU4029	6	1	0	0	46	38	0	0	0	4	1	1	1	5	0	2	4	4	0	0	0	2	0	0	0	1	1	1	2	28	0	1	1	0	0	0	1	0	0	2	1	1	2	0	0	0	2	13	2
OTU1274	0	3	0	1	46	0	2	0	0	0	0	0	3	0	1	3	0	35	1	0	1	0	1	3	0	0	0	0	0	1	1	1	0	0	0	0	3	70	0	11	0	2	0	1	0	0	0	7	0
OTU3990	32	0	1	3	0	132	0	1	0	5	0	0	0	2	1	0	4	0	0	2	0	1	0	2	3	0	2	12	5	0	0	4	0	0	0	0	0	0	14	6	0	0	12	0	0	0	0	1	0
OTU3112	62	1	0	1	0	1	2	0	0	2	0	1	0	3	0	0	0	20	32	0	2	0	1	8	1	3	0	0	0	0	0	0	1	7	10	0	0	0	0	1	1	0	0	1	1	3	0	2	0
OTU2164	0	0	4	9	0	29	35	27	0	0	0	0	0	0	9	0	39	0	7	0	3	0	6	0	3	1	0	1	1	0	4	0	0	0	46	4	0	11	0	0	5	0	0	0	4	9	0	2	12
OTU5631	0	0	0	0	0	0	0	0	0	0	0	0	0	0	2	0	0	0	0	0	0	0	0	0	0	0	0	1	2	0	14	0	3	0	0	0	0	0	0	1	0	0	0	0	12	0	0	0	0
OTU5389	0	0	0	0	0	0	0	0	0	0	1	0	0	0	0	0	0	0	0	0	0	1	0	0	0	0	0	0	0	0	0	1	9	0	0	0	0	0	0	0	0	0	0	0	0	0	0	0	0
OTU1640	0	0	0	0	0	133	0	1	0	0	0	0	1	1	5	0	1	0	0	0	0	0	0	0	1	0	0	0	5	4	0	1	0	0	0	0	2	0	0	0	0	0	0	1	0	0	0	0	0
OTU5919	32	0	0	0	0	60	0	0	0	0	3	8	0	13	12	4	0	0	3	3	0	1	2	0	0	0	2	1	0	1	0	1	1	0	0	1	0	0	0	0	0	0	25	1	0	10	0	0	0
OTU933	47	5	2	8	1	18	0	0	1	2	4	20	3	1	1	3	1	3	1	7	0	6	1	0	0	0	1	2	0	12	0	3	0	1	26	0	3	3	0	50	0	5	3	0	1	3	4	7	2
OTU3577	0	0	0	0	38	0	0	0	0	1	0	61	0	1	0	0	0	0	0	0	0	0	0	0	0	0	0	0	0	0	0	0	0	0	0	0	0	0	0	0	0	0	0	0	0	2	0	0	0
OTU1498	35	0	0	1	0	0	0	0	0	58	0	0	20	0	0	13	0	16	0	0	0	0	0	0	0	0	0	9	0	0	0	0	0	17	0	0	67	1	0	1	0	0	0	0	0	2	0	0	0
OTU2817	0	19	1	0	0	18	0	0	1	99	0	25	0	0	0	1	0	85	0	0	0	7	0	0	0	0	0	0	0	1	0	0	10	0	1	0	35	18	0	0	1	0	0	0	0	0	0	0	0
OTU4150	0	0	0	8	0	0	7	1	0	0	0	0	0	0	0	0	0	0	0	4	1	0	0	0	4	6	0	0	75	0	6	0	0	0	0	0	0	6	3	0	2	0	0	0	10	0	0	0	0
OTU3488	0	0	166	12	0	0	0	2	0	0	0	3	3	4	0	0	0	17	0	0	0	0	0	0	0	0	0	0	0	0	0	5	0	0	0	0	4	0	0	3	0	0	0	0	0	0	0	0	1
OTU4155	0	0	15	0	0	0	8	0	0	0	0	0	0	0	13	0	306	0	0	0	0	0	0	0	0	0	0	0	1	0	0	0	0	0	0	0	0	0	0	0	0	0	0	2	0	0	0	0	0
OTU4076	0	2	0	0	0	0	0	30	0	2	0	0	0	0	0	0	0	0	0	0	0	1	0	0	0	0	0	0	0	0	0	0	0	0	41	0	0	1	0	0	0	0	0	0	0	0	0	0	0
OTU2350	0	0	0	0	0	0	0	0	0	0	0	0	0	0	0	0	0	0	0	0	0	0	0	0	0	0	0	0	0	0	0	0	0	0	0	0	0	0	0	0	0	0	0	0	0	0	0	0	0
OTU2391	1	1	0	3	84	21	13	0	2	1	0	0	0	0	3	3	5	1	0	7	0	0	3	2	0	0	1	0	0	2	0	2	9	2	0	2	1	0	0	18	0	0	4	0	0	4	1	2	0
OTU5629	1	0	0	4	68	21	7	1	1	1	7	3	4	1	9	0	2	1	1	1	0	11	1	13	0	0	2	0	1	15	1	0	4	0	40	0	0	7	0	60	4	0	0	1	0	1	1	2	2
OTU4041	4	0	0	0	45	0	0	0	0	0	0	0	0	0	0	7	0	0	0	0	0	0	0	0	0	21	0	0	0	0	0	0	0	0	46	0	0	0	0	0	0	0	0	0	0	0	181	0	16
OTU3333	0	0	0	8	0	0	0	0	0	0	0	15	0	2	1	1	0	0	0	2	0	1	1	5	0	0	0	1	0	58	0	0	0	0	14	0	1	0	0	1	0	0	1	0	0	0	0	6	0
OTU3798	0	0	0	0	0	0	0	0	0	0	0	0	0	0	0	0	0	0	0	0	0	3	0	0	0	0	0	0	0	0	0	0	0	0	0	0	44	0	0	0	0	0	0	0	0	0	0	0	0
OTU18	12	3	0	1	0	0	0	2	1	0	1	0	4	34	0	2	0	1	1	0	1	0	0	0	1	0	0	0	0	0	0	5	1	0	9	0	3	0	2	0	0	1	0	0	0	0	0	6	1
OTU3988	38	3	1	0	4	0	0	0	2	53	6	0	1	17	0	0	0	29	0	0	0	27	7	0	0	0	9	1	0	65	0	8	10	0	61	0	11	57	0	23	0	4	0	0	1	3	0	0	0
OTU4620	49	2	21	0	43	25	1	5	0	1	5	6	3	0	2	1	0	9	5	2	0	0	1	1	1	0	1	0	0	0	0	0	0	3	1	2	1	0	0	3	1	9	1	2	1	3	3	1	3
OTU3631	43	5	0	0	0	0	0	0	1	0	7	6	4	1	1	1	0	36	0	0	0	2	1	2	0	0	0	1	1	3	0	1	0	2	0	0	4	8	0	29	0	0	4	0	0	3	0	0	1
OTU1852	1	1	0	0	0	0	2	0	2	0	2	4	2	22	0	0	0	24	0	1	0	5	0	0	0	0	0	0	1	0	0	1	1	0	1	0	10	0	0	56	0	1	2	0	0	0	1	0	0
OTU604	58	3	14	10	5	7	23	0	1	49	0	22	0	0	1	0	19	201	3	0	1	9	1	0	81	37	0	0	0	39	0	27	0	4	14	2	3	22	17	4	21	0	15	0	1	2	3	0	6
OTU2351	7	0	0	3	84	1	3	2	1	5	0	0	3	1	0	0	5	0	0	1	0	1	0	0	2	4	1	3	0	1	0	0	1	0	11	0	0	0	3	16	0	1	1	0	1	1	0	1	0
OTU3861	48	19	4	10	132	60	13	0	15	13	12	14	6	18	13	34	9	19	11	30	1	11	11	21	16	2	7	10	8	34	18	33	9	11	7	3	27	47	4	36	2	18	4	11	28	20	23	3	9
OTU524	19	3	7	1	67	50	2	9	11	7	6	0	0	0	0	2	2	1	0	1	0	0	0	0	4	5	0	0	0	0	0	0	0	0	16	1	0	0	2	17	1	0	4	0	0	0	0	2	0
OTU4798	42	49	8	32	0	2	0	3	3	1	0	14	5	2	2	2	1	6	6	8	18	0	1	2	0	0	0	3	0	2	1	2	0	1	7	7	8	2	3	18	1	4	0	2	3	5	15	1	2
OTU1530	34	15	0	0	0	47	1	0	0	1	2	0	1	0	0	1	0	1	3	1	0	2	1	1	0	0	0	0	0	4	0	0	0	1	0	0	1	0	0	47	0	0	7	0	0	3	0	0	0
OTU5632	0	0	0	1	0	0	0	0	0	11	0	0	2	0	2	0	0	0	0	0	0	0	7	2	0	0	0	0	0	2	0	0	1	0	44	0	0	1	0	2	0	0	0	1	3	1	0	2	0
OTU6240	0	0	0	0	0	1	0	0	0	0	0	0	0	0	2	0	0	0	0	0	0	3	0	0	0	0	0	0	0	0	0	1	15	0	0	0	0	5	0	0	0	0	0	0	1	19	0	0	0
OTU4151	0	0	0	1	0	1	4	72	0	0	0	0	0	0	0	0	0	0	0	0	0	0	2	0	0	0	0	0	0	0	0	0	0	0	0	0	0	0	23	0	27	0	0	0	7	0	0	0	0
OTU2416	0	0	0	0	0	0	0	0	0	0	0	0	0	0	1	0	0	0	0	0	0	0	0	0	0	0	0	0	0	0	0	0	0	0	0	0	0	0	0	0	0	0	0	1	1	0	0	0	0
OTU2214	3	0	0	1	12	0	0	0	0	2	0	2	0	0	0	0	2	5	111	0	0	1	1	1	0	0	0	0	1	24	3	0	0	0	12	0	1	0	0	1	3	2	1	0	2	4	0	0	0
OTU6384	0	0	50	0	0	0	4	0	0	0	0	0	0	0	1	0	7	0	0	0	0	0	0	0	0	0	0	0	0	22	0	0	0	0	0	1	0	0	0	0	0	0	0	0	0	0	0	0	0
OTU5575	1	0	0	0	44	0	0	0	0	0	1	1	0	0	0	0	0	2	0	0	0	2	0	0	0	0	0	0	0	7	0	0	0	0	0	0	7	13	0	31	9	0	0	0	1	24	0	0	2
OTU5323	0	0	0	0	46	0	0	0	0	0	0	0	0	219	9	0	0	0	0	0	0	1	0	0	0	0	0	0	0	0	0	0	46	0	4	0	0	0	0	0	0	2	0	0	0	0	1	0	0
OTU6202	0	14	3	12	25	43	2	12	4	0	3	0	11	0	0	0	6	6	0	6	0	0	0	0	2	1	0	3	0	24	0	0	0	0	4	0	0	0	25	14	6	0	1	0	0	2	0	1	0
OTU5104	41	3	1	2	0	37	0	0	1	12	1	1	0	2	6	9	0	15	0	0	0	2	3	3	0	0	1	0	0	0	0	0	0	3	2	0	0	1	0	2	0	0	0	0	1	1	4	0	3
OTU4990	135	0	0	0	0	0	0	0	0	0	0	0	0	0	1	0	4	2	0	0	0	1	0	9	1	0	0	7	0	11	0	0	3	0	0	0	3	1	0	5	0	13	0	1	0	0	0	0	0
OTU3180	63	0	0	0	0	10	0	0	0	7	1	3	3	0	0	3	6	0	0	4	3	0	0	1	1	2	0	0	0	0	0	0	0	1	1	0	2	0	1	2	1	1	0	0	0	0	0	0	3
OTU3681	71	0	0	0	0	0	0	0	0	0	1	1	1	11	0	1	17	23	0	2	0	0	0	1	0	0	0	0	0	0	0	3	0	0	0	0	0	1	0	0	0	0	0	2	1	0	2	0	0
OTU5295	0	31	3	0	0	0	0	0	0	1	2	0	0	0	0	1	0	1	0	0	0	4	1	1	0	0	0	0	0	0	0	0	3	0	0	0	0	1	0	41	0	0	0	0	0	1	0	1	0
OTU5935	13	0	0	0	33	1	0	0	0	0	0	0	0	0	0	0	0	4	0	0	7	1	2	2	0	0	6	1	0	40	0	0	3	2	23	0	1	1	0	42	13	0	0	3	2	0	0	2	0
OTU3046	0	41	0	0	20	1	1	0	0	0	0	1	1	13	3	2	0	1	0	0	1	2	0	2	0	0	1	1	1	13	1	1	0	3	0	0	0	22	1	39	2	5	15	0	0	0	2	0	3
OTU1726	0	43	1	0	171	12	1	0	0	0	2	4	0	3	0	0	1	34	55	1	0	2	9	5	0	2	0	1	0	2	0	2	0	0	0	0	1	0	1	10	0	239	1	0	0	4	1	2	3
OTU35	0	2	0	3	35	3	0	0	14	0	1	13	2	1	0	1	1	25	2	0	1	1	0	0	0	2	0	0	1	70	5	0	3	5	1	0	0	0	3	0	0	2	0	0	0	3	1	2	5
OTU1336	0	0	0	0	0	1	0	1	0	0	0	0	10	0	0	8	0	0	2	0	0	0	6	0	0	0	1	5	0	0	0	0	23	1	0	1	0	0	1	0	0	9	83	0	0	5	0	0	1
OTU5972	0	0	0	45	0	0	0	0	0	0	0	0	0	0	0	0	0	0	0	0	0	0	0	0	0	0	0	0	0	0	0	0	0	0	0	0	0	0	0	0	0	0	0	0	0	0	0	0	0
OTU5635	14	0	0	1	8	4	2	0	23	1	0	17	2	0	1	3	0	63	1	2	1	1	0	4	0	0	0	0	0	2	1	5	1	2	27	0	7	23	18	0	1	17	0	0	1	1	0	4	0
OTU3944	2	0	0	0	53	1	1	0	27	9	0	1	0	0	0	2	0	0	0	2	0	0	0	0	0	0	3	0	0	0	0	4	2	0	33	0	3	4	0	66	0	0	7	0	0	3	3	0	0
OTU5315	41	0	0	10	0	27	1	0	0	4	3	3	2	0	0	1	0	2	3	4	1	0	8	1	0	0	0	6	0	0	0	1	0	1	2	2	0	0	1	0	0	1	0	0	0	0	1	0	0
OTU3992	41	0	0	0	0	5	0	0	0	5	0	0	0	0	0	0	0	0	0	28	0	0	1	3	0	0	0	1	0	43	0	2	2	12	0	1	0	3	0	1	0	0	0	0	0	0	0	0	0
OTU5048	0	41	0	0	1	1	0	0	23	3	0	0	0	3	2	2	0	0	0	3	0	0	1	4	0	0	0	2	1	6	1	0	1	0	0	0	1	7	0	53	0	15	0	0	0	4	2	5	0
OTU4578	0	81	0	0	0	0	0	1	0	0	0	1	0	18	0	0	0	0	0	0	0	0	0	0	0	0	0	0	0	1	0	0	0	1	0	0	0	0	0	24	21	2	1	0	0	0	0	0	0
OTU358	4	0	0	7	0	7	17	0	0	0	0	0	5	7	8	17	2	8	0	1	0	5	0	1	0	0	0	1	0	0	0	1	0	3	16	0	2	10	0	4	0	0	2	0	1	0	2	2	0
OTU3701	0	0	0	24	0	0	0	0	0	1	0	0	0	0	0	0	0	0	0	0	0	0	0	0	0	0	0	0	2	0	0	0	0	0	0	0	0	40	0	0	0	0	0	0	0	0	0	0	0
OTU2627	0	0	0	0	0	0	0	0	0	0	0	0	0	7	42	0	1	0	0	0	0	0	0	0	0	0	0	0	7	0	0	0	0	0	0	0	0	0	0	0	0	0	0	0	0	0	0	0	0
OTU3047	0	0	0	0	0	0	0	0	0	0	0	0	0	0	0	0	0	0	0	0	0	0	0	0	0	0	0	0	0	0	0	0	0	0	0	0	0	0	0	0	0	0	0	0	0	0	0	0	0
OTU5769	16	32	3	1	85	9	22	3	3	7	8	28	13	4	1	7	7	2	14	2	3	4	9	18	4	1	1	0	1	1	2	7	2	3	8	1	7	0	8	36	2	2	3	2	3	3	6	5	2
OTU4281	0	1	3	0	3	0	0	0	0	2	0	17	1	0	0	2	0	1	1	0	1	2	6	0	0	0	0	0	0	0	0	2	0	2	42	0	0	0	4	21	0	1	27	1	0	1	0	0	0
OTU3991	0	2	5	0	0	1	0	0	2	0	1	67	1	0	2	0	0	24	4	1	1	1	2	1	0	2	0	0	3	0	3	1	2	0	4	0	7	0	17	1	1	0	0	0	1	0	0	0	0
OTU1415	0	0	0	0	0	1	0	0	1	0	0	0	0	44	1	1	0	0	1	1	0	7	0	0	0	0	0	1	1	0	0	7	1	0	3	0	1	58	0	1	0	0	0	0	0	2	0	0	0
OTU6369	0	0	0	0	0	0	0	0	0	0	0	0	0	2	0	0	0	0	0	0	0	0	0	0	0	0	0	0	0	0	0	0	0	0	0	0	1	0	0	0	0	0	0	0	0	0	0	0	0
OTU2471	0	0	0	0	0	0	0	0	0	0	0	0	0	0	6	0	0	0	0	0	0	6	0	0	0	0	0	1	0	0	1	3	96	0	0	0	0	0	0	0	0	0	1	0	38	0	0	0	0
OTU2006	0	0	0	0	0	0	0	0	0	21	0	0	0	0	0	0	0	0	0	0	0	0	0	0	0	0	0	0	0	0	0	0	5	0	0	0	0	1	0	0	0	1	0	0	0	0	0	0	1
OTU2978	0	1	0	0	0	0	0	0	0	0	0	0	0	0	1	0	0	0	0	0	0	0	0	3	0	0	0	0	0	0	65	0	4	0	0	0	0	0	0	0	0	0	0	0	47	0	0	0	0
OTU4629	0	0	0	0	20	0	0	0	0	0	0	3	0	0	0	0	0	0	0	0	5	0	0	1	0	6	0	0	0	0	0	0	0	0	0	0	0	0	0	1	0	83	0	0	0	0	0	0	0
OTU1364	1	0	10	0	38	2	0	12	0	0	2	22	2	0	2	7	1	0	0	1	0	0	0	0	0	0	0	0	1	31	0	0	0	0	24	1	0	0	0	0	0	2	0	0	0	0	0	3	2
OTU5749	57	6	0	6	2	0	15	0	5	3	2	33	7	1	1	0	1	5	10	3	0	1	2	13	1	2	1	0	0	2	1	5	0	2	2	2	2	0	0	11	0	1	1	3	1	4	5	1	6
OTU2518	38	2	1	0	2	0	0	3	0	0	2	2	0	5	0	0	0	0	0	5	1	2	0	0	0	0	0	1	0	27	0	2	0	0	0	4	1	0	0	15	0	0	0	0	0	2	0	4	1
OTU3776	34	3	0	0	0	0	5	0	0	2	1	0	0	0	0	0	0	2	0	2	0	2	0	37	0	0	1	0	1	0	0	1	0	3	0	0	0	2	0	58	1	0	0	2	1	1	2	1	0
OTU3981	0	78	0	0	0	0	0	0	0	0	0	0	0	3	1	0	0	0	0	0	0	5	0	0	0	0	0	0	0	0	1	2	0	0	0	0	0	0	0	0	0	0	0	0	0	0	0	0	0
OTU2210	8	0	0	0	0	0	0	0	39	1	1	0	0	0	0	6	0	0	0	2	0	1	0	0	0	0	1	0	0	0	0	4	0	0	0	0	0	0	0	0	0	0	0	1	1	1	1	0	0
OTU1628	0	42	0	0	13	27	0	0	0	14	0	0	0	0	0	1	38	0	2	0	0	0	1	0	0	0	1	0	0	0	0	0	16	0	0	0	12	0	0	0	0	0	0	4	8	1	2	0	0
OTU3264	0	0	0	0	0	0	0	0	1	0	0	0	0	0	1	1	0	0	0	1	0	0	1	1	0	0	0	1	0	0	0	1	17	0	3	0	0	1	0	0	0	4	0	1	0	48	0	0	0
OTU1264	0	0	0	0	38	0	0	0	0	4	0	3	1	36	4	0	0	15	0	7	2	0	0	4	0	2	0	1	0	3	1	8	0	13	10	1	0	4	0	1	1	3	0	0	0	1	4	0	1
OTU51	64	0	0	0	38	37	0	9	1	0	0	0	4	0	0	0	0	0	0	0	0	2	0	0	1	0	1	1	0	0	0	0	2	0	35	0	0	0	1	0	6	0	1	0	0	3	0	0	0
OTU5243	37	0	0	26	61	0	0	1	0	2	0	0	1	0	6	0	1	2	4	0	0	0	1	0	0	0	1	0	3	1	8	0	2	1	1	1	1	4	3	1	0	1	0	9	2	0	0	4	2
OTU1639	0	1	0	0	0	66	0	2	0	15	1	1	0	4	0	0	2	0	1	3	0	0	0	0	0	0	1	0	0	28	7	0	3	0	0	0	0	4	0	2	0	2	1	0	0	0	0	1	0
OTU5529	0	3	0	0	0	0	0	0	0	0	1	60	3	34	0	0	0	44	0	1	0	1	0	0	0	0	38	4	0	2	0	22	25	0	1	0	4	14	0	55	1	0	0	0	0	2	8	0	0
OTU139	33	0	0	0	0	0	5	0	0	1	0	2	2	3	1	0	0	2	0	1	0	0	0	4	1	0	0	1	0	13	1	1	0	1	1	0	6	5	0	2	0	0	0	0	1	2	0	3	1
OTU4871	0	19	0	0	0	0	0	1	0	0	0	0	14	6	3	0	0	0	0	3	0	0	1	0	0	2	0	1	0	0	2	0	0	0	0	0	0	0	0	0	1	4	0	0	0	2	0	0	0
OTU5571	6	54	8	2	1	18	7	1	1	11	6	13	8	0	2	7	8	6	6	3	2	4	0	18	0	0	4	0	0	11	1	3	1	1	5	1	3	20	2	41	5	4	1	1	2	1	18	0	4
OTU5951	0	0	0	0	18	0	0	0	0	0	0	0	0	30	0	0	0	0	0	0	0	9	0	0	0	0	0	15	0	0	0	1	15	0	0	0	83	0	0	36	0	0	0	0	0	0	0	0	0
OTU4374	31	0	0	2	1	0	0	1	37	9	0	0	0	0	0	0	0	0	3	2	2	0	0	7	0	0	0	0	0	0	1	3	0	1	0	0	0	0	0	0	0	1	0	3	16	3	0	0	1
OTU3175	0	0	3	0	0	31	0	0	3	0	0	0	4	0	0	0	0	0	0	0	0	1	0	1	1	0	0	0	0	2	0	0	36	0	0	0	0	1	0	0	1	0	0	1	0	67	1	0	0
OTU2788	0	19	0	0	0	0	0	0	0	0	0	0	4	2	0	0	0	0	2	7	0	1	1	1	0	1	0	3	0	1	1	2	0	2	0	0	0	0	0	2	0	0	0	5	1	8	1	0	0
OTU3952	1	36	0	0	65	0	0	0	0	2	0	1	1	1	0	0	0	49	0	0	0	7	0	0	0	0	1	0	0	0	0	4	6	0	0	0	0	5	0	15	0	2	0	0	0	0	0	0	0
OTU3156	0	3	0	0	0	0	2	10	0	0	0	4	0	0	8	0	0	0	0	0	0	6	0	0	31	1	0	0	0	0	0	1	0	0	0	0	0	2	7	18	0	0	0	0	0	1	0	20	0
OTU5215	0	0	0	0	0	0	0	0	0	41	34	0	4	0	0	0	0	1	0	0	0	0	1	0	0	0	0	0	0	0	0	0	0	0	0	0	0	0	0	0	0	0	0	0	0	0	1	0	35
OTU3365	0	0	0	0	3	0	0	0	0	1	0	0	0	1	0	0	0	0	0	0	0	1	0	0	0	0	0	0	0	0	0	0	0	0	0	0	0	2	0	0	2	0	0	0	0	64	0	0	0
OTU684	0	0	2	0	0	0	85	0	0	0	0	0	0	0	0	0	0	0	0	0	0	0	0	0	58	3	0	0	0	0	0	0	0	0	14	0	0	0	0	0	0	0	0	0	0	0	0	0	0
OTU1365	0	0	0	0	0	0	0	0	0	0	0	0	0	0	0	0	0	0	0	0	0	0	0	2	0	0	38	0	0	0	0	0	1	0	0	0	0	1	0	0	0	0	0	0	0	1	0	0	0
OTU4679	0	0	0	0	0	0	0	0	0	0	0	0	0	0	0	0	0	0	0	0	0	0	0	0	0	0	0	0	1	0	0	0	0	0	0	0	0	0	0	0	0	0	0	0	2	0	0	0	0
OTU2444	0	0	0	0	0	0	0	0	0	0	0	0	0	0	0	0	0	0	0	0	0	0	0	0	0	0	0	0	0	0	0	0	0	0	0	0	0	0	0	0	0	0	0	0	1	0	0	0	0
OTU2653	0	0	0	3	98	0	0	1	26	2	0	0	0	31	0	0	0	1	0	0	0	1	1	0	0	0	0	0	0	0	1	1	0	0	1	1	0	20	0	4	1	0	35	0	0	0	0	0	0
OTU2687	24	0	0	2	177	2	2	0	2	4	1	0	2	48	3	1	1	17	0	17	0	1	0	0	4	0	14	2	0	28	0	2	2	0	32	0	15	54	0	7	0	0	2	0	4	3	1	0	0
OTU5658	34	0	0	0	11	10	1	0	0	2	4	0	0	0	1	0	0	0	0	0	0	0	8	0	1	3	0	0	0	3	2	0	0	2	0	0	0	0	0	8	0	4	0	0	10	0	0	0	0
OTU5732	118	51	3	5	37	5	34	0	3	13	15	65	23	2	5	14	14	14	16	2	1	1	12	18	2	0	0	3	0	2	1	9	32	15	14	4	3	7	0	44	5	8	3	1	6	7	7	5	2
OTU3993	0	12	0	0	0	0	1	2	0	7	0	5	0	3	0	0	0	100	0	1	0	15	0	0	0	0	0	1	0	25	0	0	0	0	0	0	0	5	0	1	0	0	0	0	0	0	0	0	0
OTU2536	52	0	0	5	0	0	0	0	0	0	1	3	5	0	0	5	0	0	2	0	0	0	5	0	0	0	0	0	0	37	0	1	0	3	0	1	12	3	0	2	0	3	0	0	0	0	0	0	3
OTU1788	0	0	0	0	0	0	0	0	0	0	0	25	0	0	1	0	0	0	0	0	0	0	0	0	0	0	0	0	0	0	0	0	0	0	0	0	0	0	0	0	0	0	212	0	48	1	0	0	0
OTU2652	0	0	0	0	0	0	0	0	0	0	0	0	0	0	1	0	0	0	0	1	0	0	0	0	0	0	0	0	0	0	0	0	52	0	0	0	3	13	0	0	0	0	34	0	90	0	0	0	0
OTU2910	0	0	0	0	0	0	0	0	0	1	0	0	1	69	0	0	0	0	0	0	0	0	0	0	0	0	44	98	0	0	0	0	0	0	1	0	14	0	0	0	0	0	0	0	0	0	1	0	0
OTU4140	0	0	0	0	0	0	0	0	0	0	0	0	0	0	0	0	0	0	0	0	0	4	0	0	0	0	0	0	2	0	0	41	0	0	0	0	0	0	0	0	0	0	0	0	0	0	21	0	0
OTU1905	0	0	0	0	0	0	0	0	0	0	0	0	0	0	7	0	0	0	1	0	0	0	0	0	0	0	0	0	0	0	29	0	0	0	0	0	0	0	0	0	0	0	0	0	0	0	0	0	0
OTU2635	12	1	0	0	2	57	0	0	0	7	2	0	0	0	1	9	0	0	0	0	2	0	1	1	2	2	0	3	1	2	0	0	0	6	0	0	0	0	0	61	0	2	2	0	0	0	0	0	0
OTU485	0	1	0	0	15	34	0	0	0	0	1	3	0	0	0	2	1	0	0	1	4	1	0	0	0	0	0	1	0	0	1	1	2	1	0	0	2	2	0	36	2	0	0	1	1	1	3	0	2
OTU481	38	34	2	0	32	0	0	0	2	22	0	14	0	0	0	20	0	24	0	1	0	0	0	2	0	0	0	0	1	1	0	1	0	0	0	0	3	3	0	0	1	52	0	0	1	2	0	0	0
OTU4799	0	0	0	1	0	52	4	0	0	0	0	10	0	0	0	6	0	1	1	0	0	1	4	1	0	0	0	0	0	2	0	0	5	0	0	0	0	0	0	35	0	2	2	0	0	1	0	1	0
OTU1416	19	0	21	3	1	0	0	0	0	1	0	4	2	14	1	10	1	0	0	0	0	2	0	0	0	0	1	2	0	7	0	4	2	5	0	0	0	0	0	39	0	0	31	0	2	1	2	0	4
OTU2496	0	0	0	0	4	0	0	36	1	0	0	1	0	19	0	0	0	0	0	0	0	0	0	0	0	0	0	1	1	0	0	0	0	0	42	0	0	12	0	0	0	0	0	1	1	1	0	0	3
OTU560	0	73	0	0	0	0	0	0	0	0	0	0	0	0	4	1	19	0	0	0	0	0	0	0	1	1	0	0	0	0	0	0	0	0	0	32	0	0	0	0	0	0	0	0	0	0	0	3	0
OTU2445	0	44	28	17	0	0	0	1	0	0	0	5	0	0	0	0	1	78	0	0	0	14	0	0	8	6	0	0	0	16	0	2	5	0	0	0	0	1	3	0	0	0	0	0	0	1	0	0	0
OTU1110	22	5	0	0	43	0	0	0	21	18	3	8	4	0	0	1	1	123	3	1	0	0	0	3	0	0	0	0	1	0	2	4	0	10	8	0	0	1	0	6	1	1	1	0	0	2	5	0	3
OTU3697	0	1	0	0	30	2	1	0	0	0	0	0	0	5	1	0	0	33	0	2	0	1	0	0	0	0	0	0	0	2	0	2	0	0	0	0	0	15	0	0	0	0	12	0	3	10	0	0	1
OTU2249	19	2	12	0	4	0	3	0	5	14	2	0	0	124	12	0	0	0	0	5	0	3	0	0	1	1	1	3	2	0	4	2	0	6	33	0	10	6	0	25	0	2	1	1	9	31	8	0	4
OTU3562	17	6	1	16	5	30	3	0	38	25	0	6	0	1	6	1	5	2	0	2	8	0	0	5	0	0	0	0	0	44	0	2	0	5	0	2	0	9	0	4	3	9	0	11	1	1	2	0	6
OTU6030	0	0	0	0	0	0	0	0	0	0	0	0	1	51	0	0	0	0	0	0	0	0	0	0	0	0	0	4	0	0	0	0	9	0	0	0	7	0	0	0	0	0	0	0	0	0	0	0	0
OTU2834	0	21	0	0	0	0	0	0	0	0	0	0	0	0	0	0	1	0	0	0	0	4	0	0	0	0	150	67	0	0	0	2	2	0	0	0	177	5	0	5	0	0	9	0	0	0	2	0	0
OTU3250	0	0	0	0	0	0	0	0	2	0	0	0	0	0	0	0	0	0	0	3	0	21	0	1	1	0	3	0	0	0	0	1	0	0	50	0	1	0	0	0	0	1	0	0	0	0	0	0	0
OTU1825	0	0	0	0	0	1	0	0	0	0	0	14	0	0	0	0	0	0	0	0	0	0	0	2	1	2	5	0	0	0	2	0	22	1	0	0	0	34	0	2	9	0	2	0	1	0	0	0	0
OTU3238	0	0	0	0	0	0	0	0	0	0	0	0	0	0	0	0	0	0	0	0	0	0	0	0	0	0	0	0	0	0	0	0	0	0	0	0	0	0	0	0	0	0	0	65	0	0	0	0	0
OTU709	19	0	0	2	59	11	4	2	6	2	0	0	0	0	0	0	0	1	0	0	0	0	0	0	18	5	0	0	0	0	0	0	0	0	12	0	0	0	11	7	0	0	0	0	0	0	2	0	0
OTU2609	0	0	0	0	52	2	0	0	2	0	0	0	0	0	0	0	0	0	0	0	0	1	0	0	0	0	5	2	0	0	0	0	0	0	0	0	2	0	0	0	0	0	0	0	0	0	4	0	0
OTU2435	0	1	0	0	32	0	4	0	1	0	0	0	2	2	0	0	0	0	1	0	0	0	1	1	0	0	0	3	1	9	4	1	1	0	1	0	19	2	0	0	0	0	0	1	0	0	1	0	1
OTU3999	2	2	0	0	43	14	2	3	4	5	12	19	1	0	1	10	2	0	1	2	0	0	1	2	3	4	3	2	0	0	0	2	0	0	0	2	5	4	0	3	0	2	2	0	0	0	3	0	2
OTU5723	21	8	2	1	23	33	21	2	0	0	2	23	11	2	1	4	5	1	8	1	4	0	5	13	1	2	0	0	0	1	3	4	1	1	1	0	4	0	19	2	1	0	0	1	2	1	3	0	1
OTU6431	0	3	0	0	0	0	0	0	0	3	3	0	2	0	0	1	0	0	2	2	0	0	0	0	16	0	0	0	0	32	0	0	0	1	32	1	0	0	0	0	0	1	0	0	0	0	1	0	0
OTU5636	0	0	1	0	0	16	0	0	1	19	1	1	0	8	0	0	0	0	5	2	0	1	1	6	0	0	3	1	0	0	4	5	2	0	42	1	3	2	1	7	0	4	5	0	0	1	2	3	1
OTU2608	0	1	10	0	16	0	0	0	1	0	0	0	0	2	0	4	2	49	0	1	0	0	0	1	0	0	0	2	0	19	0	2	12	0	0	0	2	3	10	15	0	0	0	0	1	0	1	0	0
OTU1969	2	0	0	0	2	0	0	0	12	2	0	0	0	1	2	0	0	57	3	5	0	2	0	6	0	0	0	1	0	0	1	4	0	2	9	9	7	0	0	0	0	0	0	0	0	2	2	3	5
OTU5187	0	0	0	0	0	0	17	0	8	0	0	40	0	40	0	0	0	0	0	0	0	0	0	0	0	0	0	0	1	1	0	0	1	0	0	1	2	5	0	1	0	0	0	0	0	0	38	0	0
OTU4152	0	3	0	0	11	0	0	1	0	1	0	73	4	0	1	3	4	31	3	1	0	1	1	4	3	0	0	0	0	1	0	0	12	1	0	1	13	3	0	1	0	0	0	0	0	0	0	0	0
OTU1768	0	0	0	0	0	0	0	0	0	0	0	58	0	0	0	0	0	0	0	2	0	0	0	0	0	0	0	0	0	0	0	0	0	0	0	0	0	0	0	0	0	0	0	2	0	0	0	0	0
OTU3989	0	0	20	1	9	4	1	0	28	50	2	0	1	32	0	0	12	0	0	2	0	0	1	0	39	37	1	0	2	2	0	0	1	0	0	0	1	0	0	37	5	0	1	0	6	0	0	0	0
OTU4085	0	0	0	0	1	0	0	1	0	0	0	0	0	0	0	0	0	0	2	0	0	13	0	1	0	0	2	0	0	6	0	0	0	0	0	0	0	0	0	0	0	0	1	0	3	0	1	2	0
OTU3477	0	0	0	0	0	0	0	0	0	2	0	19	0	1	0	0	1	0	0	2	0	0	4	1	0	0	3	4	1	0	0	3	0	0	0	33	3	12	0	7	0	0	0	0	2	2	1	0	0
OTU5796	0	0	0	0	0	0	1	0	0	0	0	0	4	1	0	0	0	0	0	0	0	0	0	0	0	0	2	0	0	0	0	0	0	0	0	0	0	191	0	0	0	3	0	0	0	1	0	0	0
OTU1118	0	0	0	0	0	0	0	0	0	0	0	0	0	0	0	0	0	0	0	0	0	0	0	0	0	0	0	0	0	0	0	0	0	0	0	0	0	0	0	0	0	0	0	0	17	0	0	0	0
OTU1137	0	0	0	0	0	15	0	0	6	0	1	0	0	0	0	32	0	0	0	0	0	0	0	0	0	0	0	0	0	0	0	0	0	103	15	0	0	0	0	0	0	0	0	0	0	0	1	0	1
OTU4227	36	1	0	13	44	3	1	0	0	0	1	5	0	6	0	3	3	16	0	23	1	3	3	6	0	0	1	1	0	7	0	0	2	0	20	0	2	1	2	5	0	1	2	2	1	0	3	6	0
OTU2745	31	1	0	1	12	0	0	0	0	1	3	0	1	4	4	0	0	32	3	1	0	3	0	0	0	0	1	3	0	1	1	8	1	0	0	0	7	7	0	6	0	2	0	0	2	1	4	0	0
OTU3132	3	0	4	0	67	0	4	1	0	0	2	0	0	0	0	4	0	1	6	1	0	0	0	7	0	0	0	0	0	0	0	0	0	0	0	0	12	1	0	50	2	0	4	1	2	0	0	0	0
OTU732	0	0	0	0	0	0	0	18	0	0	0	0	0	0	0	0	0	0	0	0	0	0	0	0	0	0	0	0	0	0	0	0	0	0	0	0	0	0	0	31	55	0	0	0	0	0	0	0	0
OTU4992	0	0	0	0	0	0	0	0	0	0	4	0	0	0	0	0	0	0	0	0	0	0	0	0	0	0	0	0	0	0	32	0	0	0	0	11	1	0	0	58	0	0	0	0	0	0	1	0	0
OTU702	0	32	0	0	0	0	0	0	36	0	0	0	0	0	0	0	0	0	0	0	0	0	1	17	0	0	0	0	1	0	0	3	0	0	0	0	0	0	0	0	0	1	0	0	3	0	0	0	2
OTU442	0	0	0	1	66	12	0	17	5	51	1	2	0	0	3	3	1	60	1	5	4	4	0	8	0	0	0	0	0	3	3	1	1	0	0	0	2	1	0	0	0	1	12	0	0	6	1	0	0
OTU2085	34	2	0	1	0	0	4	2	0	8	4	33	5	0	0	0	0	2	4	1	0	0	2	1	0	2	0	0	0	7	1	1	0	2	12	10	0	2	2	22	0	4	1	0	1	4	2	2	0
OTU2170	0	0	0	0	0	0	0	0	0	29	0	0	0	0	1	0	0	0	0	0	0	0	0	0	0	0	0	0	0	0	1	0	4	0	0	0	0	4	0	0	0	0	0	0	0	0	0	0	0
OTU2672	0	0	0	0	0	0	1	0	19	0	0	0	0	1	0	0	0	0	1	2	2	0	0	0	0	0	1	0	0	0	0	0	8	0	6	0	0	1	0	0	0	0	0	0	0	7	0	0	5
OTU398	0	0	0	0	28	1	1	32	0	0	0	0	1	2	1	0	0	0	0	0	0	0	0	0	0	0	1	4	2	1	1	0	3	0	0	0	0	1	0	0	0	0	1	0	0	7	0	0	0
OTU138	0	0	0	0	0	0	0	0	0	0	0	0	0	0	0	0	0	0	0	0	0	0	0	0	0	0	0	0	0	0	0	0	0	0	0	0	0	0	0	0	0	0	0	0	0	0	0	0	0
OTU5069	0	0	10	0	0	3	0	3	0	2	0	0	0	0	0	11	0	0	0	1	3	0	48	1	0	5	0	0	1	0	0	4	2	0	0	0	2	0	0	1	0	0	1	0	0	2	2	31	11
OTU868	0	0	0	0	0	0	0	0	0	0	0	0	0	0	0	4	0	0	0	0	0	10	0	0	0	0	0	0	0	0	0	0	0	0	0	0	0	0	0	0	0	1	0	9	0	0	0	0	0
OTU3292	0	0	0	25	18	51	0	0	0	0	0	0	0	0	0	1	0	0	0	1	0	0	0	0	0	0	0	0	0	12	0	0	0	0	0	0	0	1	0	0	0	0	0	0	0	1	1	0	2
OTU2472	0	1	0	0	0	32	18	14	1	5	0	0	0	0	0	0	0	0	0	0	0	0	0	0	7	7	0	0	0	0	0	1	0	0	3	0	0	1	19	42	1	0	0	0	0	0	0	0	0
OTU4372	30	0	0	0	9	0	0	0	0	0	2	0	0	1	0	0	1	0	0	0	0	2	1	1	0	0	0	1	1	0	0	0	0	0	0	0	2	0	1	0	0	0	0	0	1	0	0	0	0
OTU5333	32	0	1	0	1	2	2	1	1	3	9	18	1	5	1	3	1	19	2	0	0	1	5	1	3	10	0	1	0	30	4	1	2	1	3	0	2	4	0	13	2	7	2	1	1	0	5	2	2
OTU5789	16	1	0	0	0	0	0	0	1	0	3	0	0	5	1	0	0	1	1	3	0	0	0	3	0	0	0	1	3	0	1	0	0	0	0	6	5	0	0	39	0	0	0	1	10	4	12	0	0
OTU5302	0	2	0	0	0	0	1	0	0	0	0	6	0	1	0	0	0	0	1	1	0	0	2	1	0	0	0	0	1	15	0	1	0	1	30	1	0	0	21	5	0	3	0	0	1	1	1	0	0
OTU920	14	36	2	16	17	0	2	3	1	0	0	18	0	0	0	0	4	46	0	0	5	6	0	0	1	5	0	0	0	0	1	6	0	3	0	0	0	2	7	0	0	0	0	0	2	0	0	0	0
OTU1027	0	1	8	0	0	0	0	4	0	2	0	1	0	0	0	0	6	70	0	0	0	0	0	0	0	2	0	0	0	0	2	0	2	0	0	7	0	0	0	0	16	0	0	0	2	0	2	0	0
OTU862	0	0	5	0	17	6	24	1	0	0	7	0	1	0	0	0	0	37	0	0	0	19	1	0	5	1	0	0	0	0	0	0	2	15	0	0	1	19	0	1	0	0	1	0	10	1	0	0	0
OTU1483	0	9	2	2	0	0	2	0	1	0	0	32	0	0	0	0	0	0	1	0	1	0	0	0	11	0	0	0	0	18	0	0	0	0	1	30	0	0	0	0	3	0	0	0	0	0	0	0	0
OTU1428	47	3	0	3	10	0	1	4	0	0	24	73	2	0	0	0	0	20	0	1	0	0	0	0	0	0	0	0	0	41	0	0	0	0	3	0	0	0	60	7	3	0	0	0	0	0	0	14	0
OTU5797	9	0	0	8	0	31	0	30	0	0	3	0	8	10	0	4	0	1	4	0	5	1	2	0	4	0	0	1	0	1	0	1	0	0	0	1	17	3	0	1	0	0	1	0	1	2	0	1	0
OTU1732	0	7	0	3	0	0	29	0	0	0	2	0	2	3	2	5	65	10	0	1	0	2	0	0	20	2	0	1	0	0	1	8	0	0	0	0	0	3	0	0	0	1	5	3	1	3	0	0	0
OTU859	0	1	0	0	0	0	0	1	0	0	0	0	3	0	0	0	3	0	0	2	0	0	15	0	2	0	0	0	0	0	2	0	0	0	0	0	0	0	0	0	82	0	0	0	0	0	0	0	1
OTU5633	0	0	0	0	10	0	0	1	0	0	0	0	0	0	21	0	0	0	1	8	0	0	0	1	0	0	0	0	1	11	2	0	0	0	0	0	0	7	0	0	1	0	14	1	0	0	0	0	0
OTU1488	0	1	2	12	0	10	0	0	0	42	0	20	0	0	0	1	3	0	2	0	0	1	0	1	2	0	0	1	0	0	2	1	0	3	15	1	0	1	0	1	0	0	5	1	1	0	0	3	4
OTU677	0	0	0	0	0	0	0	0	0	0	0	0	0	0	0	0	0	0	0	0	0	0	0	0	0	0	0	0	0	0	0	0	0	0	0	0	0	0	0	0	0	0	0	0	0	0	0	0	0
OTU4841	0	0	0	0	0	0	0	0	0	0	0	0	0	0	0	0	0	13	0	0	0	0	0	0	0	0	0	0	0	1	3	0	2	1	0	0	0	0	0	0	0	0	0	0	0	0	0	0	1
OTU3663	24	2	0	0	33	14	3	0	0	7	2	0	0	0	0	2	0	0	0	0	0	0	8	0	4	3	0	0	0	8	0	0	0	9	0	0	2	0	0	16	0	4	11	0	0	1	0	0	0
OTU4758	0	0	0	0	0	40	8	0	0	0	0	0	0	0	0	0	0	0	0	0	0	0	0	0	0	0	0	0	0	0	0	0	1	1	66	0	0	0	0	0	0	2	0	0	0	0	0	0	1
OTU5634	0	0	0	0	0	46	0	0	0	0	0	1	1	14	0	2	0	1	2	0	1	0	16	0	0	2	1	4	0	5	0	0	0	0	2	0	0	6	0	0	0	0	15	0	0	9	0	1	2
OTU3879	55	3	0	1	0	3	0	1	0	2	1	0	0	1	0	2	4	0	1	0	0	0	1	3	0	6	0	0	1	1	0	0	0	1	0	0	0	0	0	0	0	4	8	0	0	1	2	0	1
OTU3154	2	3	0	3	1	0	22	5	1	0	2	17	0	6	6	2	0	5	4	2	0	2	3	2	0	0	3	0	1	14	0	1	1	1	0	1	5	2	0	40	2	2	2	1	3	29	0	8	0
OTU5917	0	0	0	0	1	6	0	0	0	0	0	0	0	7	0	1	0	0	1	0	0	0	1	0	0	0	0	0	0	0	0	0	0	1	0	0	0	1	0	51	0	0	4	1	0	0	0	0	1
OTU2838	1	0	0	0	0	0	0	0	0	0	0	0	0	0	0	0	0	0	0	0	0	0	0	0	0	0	0	0	0	0	0	1	0	0	142	0	0	0	0	0	0	0	0	0	0	12	2	0	0
OTU5965	13	62	4	0	0	5	18	0	0	1	0	4	17	2	3	2	0	26	5	15	0	7	0	3	0	1	0	1	0	2	4	6	3	2	0	0	3	1	0	26	4	2	1	2	0	25	2	3	5
OTU4805	25	0	1	1	3	5	1	1	2	2	16	1	6	2	3	1	0	47	3	4	5	0	1	12	0	0	4	3	1	3	0	1	0	9	7	4	1	1	2	2	1	3	1	2	3	4	3	0	18
OTU3595	2	1	1	1	0	0	5	0	0	2	4	38	3	2	0	4	0	36	4	2	0	0	5	4	2	0	1	0	0	8	1	1	9	0	0	0	0	2	0	14	0	4	2	1	0	2	0	1	3
OTU2906	0	11	0	3	0	3	0	0	1	22	0	0	2	0	0	2	0	1	0	1	0	2	0	9	0	0	0	0	0	46	0	0	3	2	0	0	3	1	0	28	0	1	1	0	2	0	0	1	2
OTU2654	0	0	5	83	0	0	1	0	0	0	0	0	0	0	0	0	17	0	0	0	0	0	0	0	0	0	0	0	0	0	0	0	0	0	0	0	0	0	0	0	0	0	0	0	0	0	0	0	0
OTU4153	4	0	0	0	0	0	2	0	1	0	0	7	0	0	0	0	0	0	1	10	0	0	0	0	0	1	0	0	0	0	20	1	0	0	0	0	0	0	0	0	0	0	0	0	1	0	0	0	0
OTU3254	0	0	0	0	0	9	0	0	0	0	0	0	0	0	0	0	0	0	0	0	0	0	0	0	0	0	0	0	0	0	0	0	4	0	0	0	2	125	0	0	0	0	0	0	0	0	0	0	0
OTU3875	0	0	0	0	0	0	0	0	0	0	0	0	0	0	4	0	0	0	0	0	0	0	0	0	0	0	0	0	17	0	4	0	0	0	0	0	0	49	0	0	33	0	0	0	0	0	0	0	0
OTU2835	16	0	29	0	0	1	1	2	0	0	0	0	6	0	0	1	0	20	2	1	0	1	0	0	0	0	0	0	0	0	2	1	3	3	5	0	0	0	0	7	0	5	3	0	1	1	0	0	2
OTU5900	0	0	0	0	0	0	0	0	0	0	0	0	0	0	0	0	0	0	0	0	0	0	0	0	0	0	0	0	0	0	0	0	0	0	0	0	0	0	0	1	0	0	0	0	0	0	0	0	0
OTU4371	0	0	0	0	0	0	0	0	0	0	0	0	0	0	0	0	0	0	0	0	0	0	0	0	0	0	0	0	0	0	0	0	0	0	0	0	0	0	0	0	0	0	0	0	0	0	0	0	0
OTU3632	0	7	1	0	72	0	0	0	0	19	0	0	0	0	7	0	4	2	0	0	0	0	0	0	0	0	0	0	0	0	2	0	0	0	0	0	0	0	0	1	0	0	0	0	0	0	0	0	0
OTU2029	10	0	13	0	28	0	1	0	1	0	2	28	0	0	0	7	0	0	1	3	0	0	0	1	0	0	2	0	0	2	3	2	0	0	0	0	2	2	0	1	1	0	2	0	1	2	9	0	0
OTU3745	5	0	0	0	14	59	0	0	0	0	0	0	0	4	0	0	0	0	0	0	0	0	0	0	0	0	0	1	0	0	16	1	0	0	0	0	2	0	0	0	0	0	1	0	0	0	0	0	0
OTU1138	1	1	1	0	13	29	0	0	0	0	3	1	0	2	0	1	0	0	0	0	0	0	0	2	0	0	0	0	0	4	0	1	2	0	0	0	1	4	0	26	0	0	2	0	0	0	0	2	1
OTU3777	0	0	0	0	22	0	0	11	0	0	4	1	5	0	0	4	0	0	1	1	0	0	0	3	4	0	4	1	1	0	1	2	2	0	0	0	2	0	0	33	0	0	0	1	1	1	1	0	2
OTU4404	18	0	0	1	9	28	0	0	5	0	2	2	2	0	0	0	0	0	0	1	1	3	0	2	0	2	6	0	0	2	3	0	0	0	32	0	0	10	1	21	0	2	1	1	0	7	0	0	1
OTU2126	0	0	0	0	0	0	0	0	5	0	0	1	3	1	0	2	0	28	1	0	0	2	0	0	1	0	0	1	0	9	0	0	0	0	1	0	1	0	0	2	0	1	0	0	0	1	2	0	0
OTU5918	18	0	0	0	0	0	0	0	0	3	2	0	0	1	4	0	1	30	0	1	0	0	1	2	0	0	2	0	0	0	0	1	0	0	0	0	1	0	0	0	0	0	1	1	2	0	0	0	8
OTU3567	2	12	0	0	0	1	0	1	0	0	0	31	3	0	0	0	9	0	0	5	0	0	0	2	0	0	0	0	0	0	0	0	5	0	27	0	0	0	0	0	0	0	0	0	0	0	0	70	0
OTU2985	17	1	0	3	1	1	0	0	0	8	11	28	0	3	1	7	0	2	2	7	0	1	2	1	0	4	12	3	1	1	6	2	1	0	0	0	1	4	0	19	0	1	1	1	7	4	2	0	3
OTU3564	3	0	0	0	31	23	1	0	0	10	15	0	0	0	0	12	0	0	0	0	0	0	7	0	4	4	0	0	0	37	0	0	0	4	0	0	0	0	0	5	0	3	14	0	0	0	0	0	0
OTU3601	8	0	0	0	15	3	3	0	0	6	2	1	0	0	1	6	0	0	0	1	0	1	10	0	4	8	0	0	0	6	0	0	13	7	0	0	2	7	6	5	0	4	4	0	0	40	0	0	0
OTU970	18	1	0	5	0	0	0	2	0	5	0	4	0	0	0	0	0	36	0	0	1	2	0	0	2	0	2	1	0	0	3	13	2	0	0	2	10	6	0	0	31	0	0	0	1	0	0	0	0
OTU655	1	0	0	54	1	0	1	0	0	10	0	19	0	1	0	1	2	0	4	6	0	1	0	11	0	2	0	0	0	0	0	0	12	0	0	0	1	4	0	0	1	0	0	1	0	0	1	3	0
OTU5800	0	1	0	0	0	0	0	0	0	0	1	0	0	0	0	0	0	0	0	1	0	0	0	0	0	0	0	0	0	1	0	0	1	0	0	0	0	0	36	3	0	1	0	0	2	0	0	0	0
OTU6271	0	0	0	0	0	0	0	0	0	0	0	0	0	38	0	0	0	0	0	0	0	11	0	0	0	0	0	0	0	0	0	0	0	0	0	0	12	0	0	0	0	0	0	0	0	0	0	0	0
OTU2767	0	0	0	0	2	0	0	0	0	0	0	0	0	53	2	0	0	0	0	0	0	0	0	0	0	0	0	0	0	0	0	4	3	0	0	0	0	11	0	0	0	0	0	1	0	0	1	0	0
OTU5795	0	0	0	0	0	0	0	0	0	0	0	0	0	1	0	0	0	0	0	0	0	4	0	0	0	0	0	76	0	0	0	0	1	0	0	0	43	0	0	0	0	0	0	0	0	0	0	0	0
OTU1204	0	0	0	0	0	0	0	0	0	0	0	0	0	0	0	0	0	0	0	0	0	0	0	0	0	0	0	0	0	0	0	0	0	0	0	0	0	0	0	0	0	0	0	0	0	4	0	0	0
OTU5464	4	12	1	0	35	0	0	0	0	0	83	1	0	2	0	0	0	1	0	0	0	0	0	1	0	0	2	0	0	30	1	0	2	5	0	0	0	1	0	0	0	0	0	0	0	4	0	1	0
OTU1311	0	0	11	29	29	23	1	1	0	0	3	1	0	0	0	1	0	14	0	1	0	0	1	0	20	1	0	0	0	0	0	0	0	0	0	2	0	0	2	14	0	0	0	5	0	0	0	0	1
OTU5087	66	0	2	0	3	14	0	0	1	1	11	0	5	3	0	4	0	1	1	3	1	0	0	6	0	0	2	3	1	1	0	0	1	2	0	3	2	0	0	1	0	2	0	2	0	3	2	1	0
OTU6376	0	0	3	3	2	30	0	0	16	22	0	0	0	5	0	1	5	0	0	0	0	0	1	0	6	3	0	0	0	1	1	0	0	1	32	3	3	0	0	5	0	0	0	0	0	0	0	0	1
OTU1733	0	0	12	0	0	0	1	0	0	0	28	0	0	0	0	1	0	2	7	0	0	0	0	0	0	0	0	8	0	0	0	0	0	0	110	0	0	0	0	0	0	0	0	0	0	47	0	0	0
OTU5584	1	0	0	0	0	0	6	0	0	0	0	0	0	4	0	4	1	0	0	0	0	1	7	0	0	0	1	0	0	0	0	1	7	0	35	0	1	5	0	9	0	0	0	1	1	0	0	1	1
OTU5363	0	62	0	0	0	0	0	0	0	0	0	1	0	3	0	0	0	0	1	6	0	0	0	1	0	0	0	0	1	0	1	0	0	0	0	0	2	0	0	0	0	3	0	0	0	1	2	0	0
OTU4135	10	27	0	2	0	0	0	6	2	1	1	2	2	0	0	4	0	1	2	1	0	0	0	5	0	0	1	1	0	24	0	0	1	1	0	21	1	5	0	24	0	3	0	0	1	1	1	0	0
OTU1450	5	0	1	0	47	8	0	0	0	3	0	0	0	0	0	2	0	27	0	0	0	0	0	0	0	0	0	0	0	0	0	1	2	2	5	2	2	0	0	11	1	2	0	0	0	0	1	2	0
OTU4875	0	1	0	0	0	0	0	0	0	0	0	0	0	8	0	0	0	22	0	0	0	1	0	0	0	0	0	0	1	1	0	0	8	0	0	1	13	2	1	0	0	0	1	0	0	0	5	0	6
OTU5742	0	1	0	0	0	4	0	0	0	0	2	1	3	0	9	2	0	0	0	3	0	1	1	1	1	0	4	1	0	0	1	8	0	0	0	0	0	4	0	0	1	0	0	0	28	0	1	0	0
OTU708	25	0	10	0	0	0	0	2	1	0	0	1	3	0	3	0	1	0	1	1	4	1	0	3	0	0	0	0	0	0	1	0	25	2	0	0	0	3	2	0	2	13	28	0	0	1	0	0	0
OTU4840	0	0	0	0	1	0	0	0	5	29	0	6	0	0	0	0	0	0	0	1	0	1	0	0	10	0	0	0	0	0	0	0	2	0	0	0	0	0	0	0	0	0	0	0	0	2	1	0	1
OTU1945	0	0	0	0	0	0	0	0	0	0	0	0	0	0	0	0	0	0	0	0	0	22	0	0	27	0	0	3	0	0	0	7	0	0	0	0	0	0	0	0	0	0	0	1	0	0	0	0	0
OTU3565	0	0	0	0	35	0	0	0	0	0	0	0	0	28	0	0	0	0	0	0	0	6	0	0	0	0	1	3	0	0	0	0	0	0	0	0	2	0	0	0	0	0	0	0	0	0	0	0	0
OTU606	0	0	0	0	0	0	0	0	0	0	0	0	0	0	0	0	0	0	0	0	0	0	0	0	0	0	0	0	0	0	0	0	11	0	0	0	0	0	0	0	0	0	0	0	1	0	0	0	0
OTU3203	0	0	0	0	0	0	0	0	0	0	0	0	0	0	0	0	0	0	0	0	0	0	0	0	0	0	1	0	0	0	0	0	0	0	0	0	0	0	0	0	0	0	0	0	0	0	0	0	0
OTU130	0	0	0	1	36	41	0	0	0	3	0	0	0	0	0	3	0	0	0	0	0	0	1	0	2	0	0	0	0	1	0	1	0	1	3	0	0	0	0	2	0	0	0	0	0	0	0	0	0
OTU3453	2	0	0	0	35	18	0	0	0	2	0	0	0	0	0	3	0	0	0	0	0	0	1	0	8	3	0	0	0	3	0	0	0	3	0	0	0	0	0	0	0	3	6	0	0	0	0	0	0
OTU3350	17	0	0	0	83	9	3	0	0	25	8	0	0	0	0	24	0	0	0	0	0	0	8	0	11	6	0	1	0	33	0	0	0	11	0	0	0	0	0	3	0	7	6	0	0	0	0	0	0
OTU4800	0	0	0	0	25	40	0	0	0	0	0	0	0	5	0	0	0	0	0	0	0	0	0	0	0	0	0	2	0	0	0	6	0	0	0	0	49	0	0	0	0	0	0	0	0	0	1	0	0
OTU2204	2	0	2	7	0	51	1	1	0	0	0	0	1	0	0	1	0	2	0	0	0	0	0	2	0	0	0	1	0	0	0	0	0	1	2	0	0	1	0	0	1	1	12	1	0	7	0	0	1
OTU1139	0	0	0	0	0	0	2	0	0	0	0	0	2	0	0	0	0	0	0	2	0	0	0	0	1	0	0	0	0	0	0	0	0	0	40	0	0	0	0	0	0	1	0	0	0	0	0	0	0
OTU3181	3	0	0	0	0	19	0	0	0	15	1	0	0	0	2	2	0	26	0	4	0	1	0	0	0	0	1	0	0	1	0	0	0	0	0	0	1	3	0	0	0	0	0	0	0	0	0	0	1
OTU2169	0	0	0	0	0	1	0	0	0	0	0	2	0	0	0	1	0	24	1	0	0	0	0	0	0	0	0	0	0	14	17	0	1	0	4	0	0	0	0	0	0	0	0	0	0	0	1	0	0
OTU6222	0	0	0	0	0	0	0	0	0	0	0	0	0	0	0	0	0	0	0	0	0	0	0	0	0	0	0	0	3	0	1	0	0	0	2	0	0	0	0	0	80	0	0	0	0	0	0	1	0
OTU6250	0	0	0	0	0	0	0	0	0	0	0	0	0	92	0	0	0	0	0	0	0	0	0	0	0	0	1	0	0	0	0	0	0	0	0	0	0	0	0	0	0	0	0	0	0	0	1	0	0
OTU1907	0	0	0	1	0	0	2	0	0	1	0	0	0	0	4	0	1	0	0	0	0	2	0	1	0	0	0	1	0	0	19	3	1	0	0	0	0	0	5	0	0	0	0	0	7	0	0	0	0
OTU5497	0	0	0	1	0	0	1	4	0	0	0	1	0	0	0	3	0	10	3	0	0	0	0	0	0	0	0	1	1	8	0	0	0	0	10	0	0	0	0	0	0	0	0	0	0	0	0	1	1
OTU5390	0	0	0	0	0	0	0	0	0	0	0	0	0	0	0	0	0	0	0	0	0	0	0	0	0	0	0	0	5	0	23	0	0	0	0	0	0	0	0	0	0	0	0	0	0	0	0	0	0
OTU418	3	4	0	0	163	0	0	0	6	0	0	4	3	7	0	0	2	15	1	0	0	1	0	0	0	0	0	0	0	4	0	0	0	0	34	0	0	0	0	0	0	0	0	0	0	8	0	2	1
OTU1608	13	3	0	2	104	0	20	6	2	0	1	19	1	1	0	1	0	2	2	4	0	0	7	2	3	1	0	0	0	3	0	1	1	3	7	0	1	3	0	3	1	1	2	0	0	7	1	0	0
OTU4991	2	1	1	2	5	25	0	0	3	0	3	4	2	0	0	10	0	3	2	1	0	0	0	3	0	8	0	0	0	0	0	0	1	0	0	0	0	8	0	46	0	0	0	0	0	1	0	1	3
OTU5152	22	13	15	22	27	23	7	22	50	49	44	36	22	21	8	46	24	102	18	42	29	13	34	79	26	4	14	9	4	34	11	14	17	26	16	5	31	30	6	26	11	26	19	24	4	33	47	54	36
OTU221	0	0	0	0	0	17	0	0	0	0	0	4	5	0	0	21	0	26	0	1	1	2	2	5	0	0	0	0	0	0	0	0	0	0	0	0	0	3	1	1	0	0	12	0	0	0	0	11	0
OTU2979	2	0	0	0	1	0	0	0	6	0	0	20	3	0	17	2	0	39	0	5	0	0	0	2	0	0	14	0	4	0	3	5	0	1	0	0	1	0	2	0	0	0	0	5	1	4	0	0	1
OTU278	0	5	0	0	0	0	0	0	0	0	0	1	2	1	1	0	1	72	8	11	0	4	0	0	0	0	0	4	0	0	0	0	3	0	0	14	6	1	0	0	0	0	0	2	0	1	5	2	0
OTU6060	0	0	1	3	0	0	0	0	6	12	1	26	0	0	0	0	0	0	0	1	0	0	0	1	3	6	0	0	0	0	0	2	0	2	0	0	0	2	0	0	0	0	0	0	0	0	0	1	0
OTU1734	49	2	1	2	0	0	0	1	2	0	1	3	0	12	1	1	16	0	1	5	0	0	0	6	5	1	0	0	1	2	1	3	1	2	1	0	3	2	0	9	0	0	1	0	1	2	2	3	0
OTU2417	0	0	1	0	0	0	0	0	0	0	0	0	0	0	1	1	0	0	0	0	0	1	0	0	0	0	0	0	0	1	0	0	6	0	0	0	0	0	0	1	0	0	0	0	0	0	1	0	0
OTU3878	0	0	0	0	0	0	0	0	0	4	0	0	0	0	0	0	0	0	0	0	0	0	0	0	0	0	0	0	0	0	0	7	5	0	0	3	0	0	0	0	0	0	63	0	0	0	0	0	0
OTU5476	0	0	9	0	0	0	0	13	0	0	0	4	2	0	4	0	2	0	0	1	1	0	0	0	0	2	1	0	5	0	0	0	0	0	0	0	0	0	1	2	0	0	1	0	0	0	0	0	1
OTU3413	0	0	0	0	0	5	0	1	2	9	0	2	0	0	2	8	0	8	0	1	0	2	3	2	0	0	0	2	1	1	1	0	0	1	1	0	5	0	0	15	0	2	0	2	0	0	5	0	1
OTU36	1	0	0	3	1	0	0	39	11	0	0	0	1	20	0	23	0	0	0	6	2	1	1	0	3	0	0	0	3	0	1	0	6	0	1	0	0	8	0	2	5	1	0	0	1	0	0	3	0
OTU3563	0	0	4	33	0	1	0	0	0	0	0	0	0	0	0	0	0	9	6	5	0	0	0	0	11	0	0	0	0	0	0	0	0	0	0	0	15	0	1	0	2	0	0	0	7	0	0	0	0
OTU5861	0	0	0	0	0	0	0	0	0	0	0	0	0	126	0	0	0	0	0	0	0	0	0	0	0	0	1	4	0	0	0	0	0	0	0	0	22	0	0	19	0	0	0	0	0	0	0	0	0
OTU5781	0	0	1	0	0	0	0	0	0	1	0	2	2	11	2	0	0	0	1	0	0	5	4	0	0	0	0	2	0	0	0	0	1	0	0	0	0	1	0	2	0	0	0	0	0	0	0	4	0
OTU765	0	0	0	0	0	0	0	0	0	0	0	0	0	0	0	0	0	0	0	0	0	0	0	0	0	0	0	0	0	0	0	0	29	0	0	0	0	0	0	0	0	0	0	0	2	0	0	0	0
OTU1609	0	0	0	0	0	0	0	5	0	0	0	0	0	0	0	0	0	0	0	0	0	0	0	0	0	0	0	0	0	0	0	0	0	0	0	0	0	0	0	0	0	0	0	0	0	0	0	0	0
OTU5976	0	0	0	0	24	0	0	0	0	0	0	16	1	0	0	0	1	0	0	0	0	0	0	1	0	0	0	0	0	0	0	0	0	0	0	0	0	0	0	0	9	0	0	0	0	18	0	0	0
OTU5500	0	2	0	1	35	0	0	1	0	1	1	19	2	0	0	0	0	0	0	0	1	0	2	0	0	0	0	0	0	0	0	1	0	0	0	0	12	0	0	0	0	0	0	2	1	0	2	0	0
OTU5499	12	0	2	0	4	60	3	1	0	6	0	1	0	1	1	1	2	24	1	2	0	0	1	1	0	0	3	0	0	7	0	0	4	0	3	0	2	0	2	24	3	2	2	0	0	0	0	3	0
OTU4376	0	0	0	0	6	51	16	0	0	0	0	0	0	0	0	5	0	0	0	0	0	0	1	2	0	0	0	0	0	0	0	0	0	0	0	0	0	0	0	0	0	5	0	0	1	0	0	0	2
OTU5916	0	3	0	2	13	35	1	3	2	3	1	1	0	0	0	0	1	1	1	0	0	0	8	0	0	0	0	0	0	0	0	0	0	0	1	0	0	2	0	18	1	3	0	1	1	0	0	52	0
OTU5375	34	2	0	0	0	0	6	0	0	1	2	0	0	6	1	1	0	14	1	2	0	2	1	0	0	0	0	0	0	1	0	0	0	0	1	2	0	1	0	3	0	4	0	0	2	4	1	1	1
OTU4322	0	11	6	1	0	0	0	0	1	1	3	10	2	1	23	0	0	8	0	1	0	0	6	5	0	0	2	1	1	2	1	1	0	2	0	1	9	2	0	30	0	0	1	0	1	0	2	3	2
OTU1345	0	0	0	0	0	0	0	0	0	32	0	0	0	0	0	0	0	0	0	0	0	0	0	0	0	0	2	0	0	0	0	0	0	0	94	0	0	0	0	0	0	0	0	0	0	0	0	0	0
OTU3793	0	0	0	0	0	0	0	0	0	0	0	0	0	1	0	0	0	0	0	0	0	1	0	0	0	0	1	1	0	0	0	0	7	0	48	0	2	0	0	0	0	0	0	0	0	0	2	0	0
OTU4906	17	4	0	1	0	0	0	0	0	0	0	0	0	2	0	1	0	0	0	0	0	0	0	0	3	0	4	0	0	1	0	0	0	0	62	0	0	0	0	0	0	0	0	0	0	0	0	3	0
OTU6017	0	24	0	0	0	0	0	0	0	0	0	0	0	0	2	1	0	1	0	2	2	0	4	1	0	0	0	0	0	6	0	0	0	0	7	0	1	0	0	0	0	3	0	0	1	0	0	0	1
OTU1067	0	0	0	0	2	0	13	1	0	27	0	0	0	2	0	0	2	29	1	2	2	0	0	0	0	0	0	1	0	0	0	1	2	2	0	2	10	0	0	0	9	0	0	0	2	6	0	0	0
OTU2497	0	0	0	1	0	0	1	0	0	0	0	7	0	0	0	0	19	89	0	0	0	2	0	0	0	0	0	0	0	0	0	3	3	1	0	0	0	0	0	0	1	0	0	0	2	0	0	0	1
OTU4579	0	0	0	0	0	0	0	0	0	0	0	35	0	0	0	0	0	0	0	0	0	6	0	0	0	0	0	0	0	29	0	0	3	0	0	0	0	2	0	1	0	0	3	0	0	0	0	0	0
OTU6220	0	0	0	0	0	0	1	1	0	0	0	74	0	0	0	0	0	0	0	6	0	2	0	0	0	0	0	0	1	3	0	0	2	0	0	0	0	0	0	0	0	0	0	0	0	0	0	0	0
OTU899	25	0	0	0	1	0	0	0	0	2	0	41	9	0	0	2	1	36	0	7	0	1	2	1	1	1	0	0	0	0	0	1	0	1	0	0	1	5	0	0	0	1	0	1	1	0	1	1	9
OTU1610	0	8	15	1	0	0	0	0	0	0	0	1	1	0	0	0	19	15	2	0	3	0	2	1	16	2	0	0	0	24	1	0	0	0	7	3	0	3	0	0	19	0	0	0	0	0	0	7	0
OTU6238	0	0	0	0	0	0	0	1	0	0	0	0	0	0	0	0	0	0	0	0	0	0	0	0	0	0	0	0	0	0	0	1	5	0	0	0	0	0	0	0	8	0	0	0	1	20	0	0	0
OTU1572	1	18	1	11	2	1	0	0	0	0	1	1	1	13	6	7	0	0	0	3	0	0	1	2	1	1	0	0	0	0	2	11	5	1	0	0	8	17	0	2	0	0	0	0	1	2	4	3	0
OTU4373	0	0	0	0	1	1	0	0	25	0	2	0	0	38	0	0	0	0	0	0	0	9	0	3	2	0	2	13	5	0	0	9	2	0	0	0	9	7	1	0	0	0	2	0	0	0	7	0	0
OTU444	0	0	0	0	0	0	0	0	26	0	0	0	0	0	0	0	0	0	1	0	0	0	0	0	0	0	0	0	0	0	0	0	0	7	0	0	0	0	0	0	0	0	0	0	0	0	0	0	8
OTU3229	7	0	1	0	0	4	2	2	1	0	0	7	3	0	0	4	0	0	0	2	1	0	0	1	0	0	0	0	1	1	0	0	0	0	0	14	0	0	0	1	0	0	1	0	0	0	0	0	1
OTU851	0	0	0	142	0	0	0	0	0	0	0	0	0	0	0	0	0	0	0	0	0	0	0	0	0	0	0	0	0	0	0	0	0	0	0	0	0	0	0	2	0	0	0	0	0	0	0	0	0
OTU1567	0	0	0	7	0	0	0	0	0	0	0	0	1	0	0	0	0	0	7	0	10	0	0	3	24	0	0	0	0	8	0	0	1	0	0	0	0	1	1	0	0	1	0	0	0	1	0	24	2
OTU5747	0	22	0	0	0	1	0	0	0	0	0	0	0	1	0	0	1	16	0	0	0	7	0	0	0	0	13	7	0	0	0	0	4	0	14	0	8	10	0	0	0	0	0	0	0	0	0	0	0
OTU5921	0	0	0	0	0	0	0	0	0	0	0	0	0	0	0	0	0	0	103	0	0	0	0	0	0	0	0	0	0	0	0	0	0	0	0	0	0	0	0	0	0	0	0	0	0	0	0	0	0
OTU5416	0	0	0	0	0	0	0	0	0	0	0	0	0	0	0	0	0	0	0	0	0	0	0	0	0	0	0	0	0	0	0	0	0	0	0	0	0	0	0	0	0	0	0	0	0	0	0	0	0
OTU2143	22	0	0	0	118	7	4	0	0	11	7	0	0	0	0	14	0	0	0	0	0	0	1	0	9	5	0	0	0	13	0	0	0	14	0	0	0	0	0	27	0	2	8	0	0	0	0	0	0
OTU3954	0	2	0	0	26	0	0	0	0	2	1	3	1	1	0	0	0	39	0	0	0	10	0	0	0	0	2	0	0	0	2	4	3	0	0	0	1	1	0	0	0	0	1	0	0	1	0	0	0
OTU3048	2	0	0	3	0	41	0	0	0	0	0	0	0	2	3	1	0	0	1	7	0	1	0	2	0	0	1	7	1	0	6	1	0	0	0	0	0	3	0	0	0	1	0	1	0	3	2	2	0
OTU3514	32	0	0	0	41	28	8	0	0	19	23	0	0	0	0	12	0	0	0	0	0	0	13	0	16	4	0	0	0	36	0	0	0	17	0	0	0	0	0	12	0	12	4	0	0	0	0	0	0
OTU1735	23	0	0	0	0	0	1	0	11	0	0	0	0	3	0	2	0	0	1	1	0	0	0	0	0	2	0	0	0	0	0	2	0	0	0	7	0	0	1	0	0	0	0	0	0	0	0	1	1
OTU2785	24	0	0	0	0	1	0	0	0	0	0	0	0	0	0	0	0	0	0	2	0	0	0	0	0	0	0	0	9	2	29	0	0	2	0	0	3	0	0	0	0	0	0	0	0	0	0	0	0
OTU2075	23	0	0	12	0	13	0	0	2	1	2	1	1	0	1	0	1	0	1	2	0	2	2	4	0	0	0	2	3	0	3	2	1	0	0	0	2	1	2	2	1	0	0	2	2	1	0	3	2
OTU1908	80	0	0	0	0	1	0	0	1	1	0	0	0	0	0	2	0	7	0	13	0	0	0	5	0	0	0	0	0	0	0	0	0	0	4	0	0	0	0	0	3	5	0	0	0	0	0	0	0
OTU2371	0	0	1	2	0	0	3	6	0	0	0	0	0	0	0	0	1	0	0	0	0	0	0	0	6	4	0	0	0	29	0	0	0	0	0	0	0	0	0	23	4	0	0	0	0	4	0	2	0
OTU1906	6	1	0	0	7	20	0	0	0	0	1	1	0	2	0	1	0	0	0	6	0	1	2	3	0	0	1	2	0	0	0	1	2	0	0	0	0	1	0	23	2	0	3	0	1	0	0	2	0
OTU5285	0	0	0	7	3	0	0	0	1	2	0	0	0	13	0	0	0	0	0	0	0	0	0	0	0	0	0	0	0	1	0	0	1	0	0	0	1	0	0	30	0	0	0	0	0	0	0	0	0
OTU5671	0	0	0	2	1	0	0	0	0	18	3	0	0	1	1	4	0	0	0	0	0	0	0	1	12	1	0	0	0	4	0	0	4	1	0	0	0	0	0	0	1	0	0	1	0	10	0	0	0
OTU1394	0	0	0	0	0	0	0	0	0	0	0	0	0	6	1	0	0	0	0	0	0	0	0	0	0	0	0	0	0	0	0	1	6	0	0	0	0	1	0	5	0	0	23	1	1	2	2	0	0
OTU2856	0	0	0	0	0	0	0	0	3	62	0	0	0	0	0	0	0	0	0	0	0	0	0	0	0	0	0	0	0	0	0	2	15	0	2	0	0	0	0	0	0	0	0	0	0	0	0	0	0
OTU764	0	0	0	0	0	0	0	0	0	0	0	0	0	0	0	0	0	0	0	0	0	0	0	0	0	0	0	0	18	0	1	0	0	0	0	0	0	0	0	0	0	0	0	0	0	0	0	0	0
OTU5801	0	0	58	0	0	0	0	0	0	0	0	0	0	0	0	0	0	0	0	0	0	0	1	0	0	9	0	0	0	0	0	0	0	0	0	0	0	0	0	0	0	0	0	0	0	13	0	0	0
OTU2836	0	0	0	0	12	0	0	0	0	0	0	0	0	0	1	9	0	0	0	0	0	0	0	0	0	23	0	0	0	0	0	3	4	0	0	0	0	0	0	0	0	0	0	0	0	49	0	0	0
OTU2949	0	0	24	0	0	0	8	2	9	0	0	0	0	1	8	0	75	5	0	0	0	0	0	0	1	0	0	0	13	0	3	0	5	0	0	0	0	13	0	0	0	0	0	0	1	1	0	0	0
OTU653	0	0	0	0	0	0	0	0	0	0	0	0	0	0	0	0	0	0	0	0	0	0	0	0	0	0	0	0	0	0	100	0	0	0	0	0	0	0	0	0	0	0	0	0	0	0	0	0	0
OTU561	0	0	0	2	0	0	0	0	0	0	0	0	2	18	23	0	0	0	2	0	0	0	0	0	0	0	0	0	0	0	0	0	0	1	0	0	0	0	0	1	0	0	0	0	0	2	0	0	5
OTU2908	0	0	0	0	0	0	0	0	0	0	0	0	0	0	0	0	0	0	0	0	0	0	0	0	0	0	0	0	0	0	0	0	0	0	0	0	0	0	0	0	0	0	0	0	0	0	0	0	0
OTU2655	0	0	0	0	23	10	1	7	0	0	2	22	8	0	5	4	0	1	0	2	0	5	0	2	1	0	0	3	1	0	8	6	3	3	0	0	2	1	0	2	0	2	0	1	2	0	0	1	1
OTU4478	0	0	0	0	0	23	0	0	0	0	0	1	2	0	0	0	0	0	0	0	0	0	0	0	0	0	1	0	0	0	0	0	0	9	0	0	0	0	0	38	0	0	1	0	1	0	0	0	0
OTU3452	53	0	0	0	41	12	2	0	0	6	7	0	0	0	0	16	0	0	0	0	0	0	7	0	12	4	0	4	0	6	0	0	0	1	0	0	0	0	0	13	0	5	4	0	0	0	0	0	0
OTU5809	22	0	0	0	0	0	0	0	0	0	0	5	1	3	1	0	0	0	0	0	0	2	0	1	0	0	0	0	0	0	0	2	1	0	0	0	2	2	0	9	2	0	0	1	0	5	1	2	2
OTU2980	39	3	0	2	0	8	0	0	1	0	21	1	1	0	0	10	0	5	2	10	0	2	0	3	2	0	3	3	0	1	0	2	1	2	1	0	1	7	0	5	28	0	21	1	1	5	4	0	3
OTU4583	0	0	4	7	14	0	12	0	0	0	0	0	0	0	8	0	0	0	0	0	0	0	0	0	0	0	0	0	4	0	0	0	1	0	1	0	0	2	1	36	0	0	1	9	3	2	0	1	3
OTU4946	3	3	0	0	0	9	0	0	0	0	0	0	1	0	1	1	0	1	0	0	5	0	0	2	0	0	0	2	0	4	0	0	0	0	2	0	0	0	0	44	0	0	0	0	0	1	0	0	1
OTU5783	14	33	2	10	36	5	17	1	3	1	2	40	12	0	2	3	9	1	22	6	0	1	2	20	1	0	1	2	0	3	4	1	2	4	4	0	8	4	3	18	1	5	5	4	2	8	6	1	6
OTU5424	33	67	4	3	5	3	32	5	4	8	5	38	24	4	1	3	8	7	25	8	6	7	20	27	4	0	0	7	0	12	4	15	14	4	8	4	13	3	8	8	3	9	1	2	4	10	11	1	3
OTU941	0	0	0	0	3	0	0	0	0	0	6	10	0	0	0	0	0	22	0	0	0	0	0	0	0	3	0	0	0	2	0	8	0	0	0	0	0	0	0	0	0	0	1	0	2	1	4	0	0
OTU4807	4	2	5	9	9	2	5	2	8	2	5	4	5	12	18	14	2	13	1	10	1	9	3	7	1	0	7	6	5	1	4	14	7	17	0	4	10	16	2	23	1	1	0	8	3	1	10	2	5
OTU3099	0	0	0	0	0	0	0	0	0	0	1	0	1	0	0	0	20	0	0	0	0	0	0	0	0	0	0	0	0	22	0	0	55	0	0	0	0	0	0	0	3	0	0	0	0	20	0	0	0
OTU4806	0	0	0	0	0	5	0	0	0	0	0	1	1	6	0	3	0	0	0	0	0	0	10	0	0	0	0	0	0	85	0	0	0	0	0	0	0	0	0	0	1	0	0	0	2	0	0	0	2
OTU3355	0	0	0	0	0	0	0	0	2	0	1	0	1	0	0	2	0	0	0	1	0	0	0	0	0	0	0	0	0	0	0	3	1	0	0	0	0	0	0	0	0	4	0	0	0	0	1	0	0
OTU2575	0	0	0	0	0	0	1	4	0	0	0	1	0	0	5	0	3	6	0	0	0	4	0	0	0	0	0	1	0	0	0	1	0	0	0	0	0	2	0	0	0	0	0	0	0	0	0	0	2
OTU3105	15	2	0	0	0	1	0	0	0	4	0	2	1	0	19	0	0	0	0	0	0	0	0	0	0	0	0	93	0	0	0	0	0	0	0	0	23	0	0	0	0	1	0	0	0	0	0	0	0
OTU5004	0	0	0	0	0	0	0	0	0	0	0	0	0	2	0	0	0	0	0	0	0	8	0	0	0	0	0	0	0	0	0	0	0	0	0	0	0	0	0	0	0	0	0	0	1	0	0	0	0
OTU1244	0	0	0	0	0	0	0	0	0	0	0	0	0	0	0	0	0	0	0	0	0	0	1	0	0	0	0	0	0	0	0	0	19	0	0	0	0	0	0	0	0	0	0	0	0	0	10	0	0
OTU4684	0	0	0	0	0	0	0	0	0	0	11	0	53	0	0	16	0	2	0	36	0	0	0	0	0	0	0	0	0	21	0	1	0	0	1	0	0	0	0	0	0	0	0	0	0	0	0	0	0
OTU1337	0	0	0	0	0	0	0	0	0	0	0	0	0	0	0	0	0	0	0	0	0	0	0	0	0	0	0	0	0	0	0	0	0	0	0	0	0	0	0	0	0	0	0	0	0	0	0	0	0
OTU2325	12	3	0	0	22	0	0	0	4	0	0	1	0	0	0	0	0	0	2	2	22	0	0	2	0	0	0	0	0	0	1	3	1	0	0	0	0	0	0	1	0	0	0	0	0	0	3	0	0
OTU5798	0	0	0	1	4	29	0	0	2	0	1	0	0	3	0	1	0	25	0	0	0	0	0	0	0	0	0	0	1	12	0	0	0	0	0	0	4	17	0	0	0	2	0	0	0	1	1	2	1
OTU5572	24	14	0	0	0	0	0	0	0	0	1	0	0	0	0	0	0	0	0	0	0	0	0	0	0	0	0	0	0	0	1	0	0	0	3	0	0	0	2	0	0	0	0	0	0	0	0	0	1
OTU331	22	0	10	2	0	0	5	0	0	0	0	2	0	0	0	0	0	0	0	0	0	0	0	0	0	0	0	0	0	0	0	0	0	0	0	0	0	1	0	0	1	0	0	0	0	0	0	1	0
OTU5982	22	0	0	0	0	0	3	0	1	0	0	0	2	0	2	6	0	4	1	0	0	0	0	0	0	4	0	0	0	0	0	0	1	0	4	0	1	0	0	0	0	2	0	0	0	0	0	0	5
OTU2981	0	0	0	0	8	0	4	0	3	2	0	1	0	22	3	1	26	0	0	0	0	0	3	0	0	0	0	0	0	0	0	0	0	0	18	14	0	1	0	21	0	0	0	1	0	4	0	0	0
OTU4581	0	0	23	12	0	0	2	21	0	0	0	0	0	0	4	0	7	0	0	2	0	0	0	0	12	4	4	0	0	1	6	0	0	0	1	0	0	0	1	21	2	0	0	0	0	0	0	1	0
OTU2611	3	0	0	0	4	0	1	0	0	0	0	0	0	0	0	0	0	0	1	1	0	0	2	2	0	0	0	0	0	0	0	0	0	1	1	0	0	11	0	24	0	0	0	0	15	4	0	1	0
OTU297	31	8	2	0	0	0	6	7	0	1	0	11	0	0	1	1	0	9	0	0	0	6	1	1	5	3	0	0	0	3	0	4	1	0	24	1	1	0	1	0	1	0	2	0	3	0	0	7	0
OTU940	7	38	1	7	2	0	1	0	5	0	0	1	0	0	0	0	0	19	0	0	2	1	0	0	3	4	0	0	0	0	0	2	0	0	0	1	0	1	5	0	0	0	0	0	3	0	0	0	1
OTU3487	0	35	1	0	1	0	3	0	1	0	0	0	0	0	0	0	0	0	0	2	0	1	0	1	0	0	2	0	2	0	1	1	0	0	1	0	0	2	1	25	0	0	0	3	0	24	0	0	0
OTU6076	0	0	2	7	0	0	0	1	0	1	1	1	0	0	0	0	0	39	0	0	0	0	0	0	0	0	0	3	0	1	0	0	0	0	0	0	0	4	0	0	1	1	0	0	1	0	1	0	0
OTU1092	0	22	2	0	0	0	1	10	0	0	0	0	0	0	0	0	3	38	0	0	3	0	0	0	0	3	0	0	0	0	2	0	0	0	0	2	1	1	0	1	4	0	0	0	0	0	3	0	0
OTU6180	13	0	0	0	1	0	1	0	0	3	4	108	0	0	0	0	0	0	2	0	0	0	0	0	0	2	0	0	0	0	0	0	1	0	12	0	0	0	0	6	0	0	0	0	0	0	0	0	0
OTU4582	1	6	0	3	1	1	0	0	0	7	0	21	0	2	0	3	0	0	0	12	0	1	0	0	0	0	0	3	0	14	0	0	0	1	6	0	0	4	2	2	0	0	1	0	1	0	0	0	2
OTU3566	1	0	0	1	0	0	0	0	0	0	0	0	0	0	0	0	2	0	0	0	0	0	0	4	0	0	0	0	0	56	0	1	0	0	0	0	0	0	0	27	3	0	0	0	0	0	0	0	0
OTU4911	0	0	0	0	0	0	0	0	0	88	0	0	0	0	0	0	0	0	0	0	0	0	0	0	0	0	0	0	0	0	0	0	0	0	0	0	0	0	0	0	0	0	0	0	0	0	0	0	0
OTU4154	0	0	0	0	0	0	0	0	0	22	0	0	0	26	0	0	0	0	0	0	0	7	0	0	0	0	1	10	0	0	0	0	0	0	0	0	20	0	0	2	0	0	0	1	0	0	8	0	0
OTU2465	3	1	0	9	0	13	0	0	0	25	0	0	0	9	1	1	0	0	0	1	0	0	0	1	1	0	4	2	0	0	0	0	3	0	0	0	4	3	0	0	0	1	0	0	2	0	1	0	0
OTU2244	0	0	0	4	0	0	23	21	0	0	0	1	0	0	4	0	16	0	2	0	3	0	0	0	0	1	0	0	0	0	0	0	1	1	0	1	0	11	0	0	0	0	0	0	0	0	0	0	3
OTU5218	0	0	0	0	18	0	0	0	0	0	0	0	0	1	0	0	0	0	0	0	0	0	1	1	0	0	0	0	0	0	0	0	0	3	0	52	0	0	0	0	0	0	0	0	0	0	0	0	0
OTU6190	0	0	0	0	0	0	0	0	0	0	0	0	0	50	0	0	0	0	0	0	0	0	0	0	0	0	2	0	0	0	0	0	0	0	0	0	5	0	0	0	0	0	0	0	0	0	0	0	0
OTU5898	1	2	0	0	0	1	0	3	1	0	0	0	2	3	9	0	1	2	2	2	1	0	1	9	0	0	0	2	0	6	8	1	3	1	1	2	22	0	0	9	4	2	0	2	0	3	2	2	1
OTU4802	0	0	10	0	0	0	14	0	0	0	0	2	0	0	0	0	0	0	3	0	0	0	0	0	0	0	0	0	0	0	0	88	0	0	0	0	0	5	0	0	0	1	0	0	0	0	0	0	0
OTU3977	0	0	0	0	0	0	0	0	0	0	0	0	17	0	0	0	0	0	0	0	0	2	0	0	0	0	0	0	0	0	0	0	0	0	0	0	5	64	0	0	0	0	0	0	0	0	0	0	0
OTU2765	0	0	0	0	5	0	0	0	0	0	0	0	0	0	0	0	0	0	0	1	0	0	0	0	0	0	0	0	0	0	0	3	62	0	0	0	0	0	0	0	0	0	0	0	0	0	0	0	0
OTU6018	0	0	6	0	0	4	0	0	0	0	0	0	0	0	3	8	0	13	0	0	0	0	10	0	89	0	0	0	1	3	0	0	1	1	0	0	0	8	0	2	6	0	0	0	0	0	0	1	0
OTU2501	0	0	0	0	1	0	0	0	0	0	0	0	0	2	0	0	0	0	0	0	0	0	0	4	0	0	0	0	0	0	0	0	0	0	0	0	0	0	0	0	0	0	0	0	0	3	0	0	0
OTU2840	25	0	0	0	20	0	0	6	3	1	4	0	0	0	0	0	0	2	0	0	0	0	0	2	0	0	1	0	0	0	0	0	0	1	0	0	4	0	0	0	1	0	1	1	0	2	0	0	0
OTU1573	0	0	0	6	20	22	4	11	8	30	0	0	1	2	0	0	0	9	0	0	0	5	0	0	15	1	0	0	0	1	0	0	0	0	3	0	0	1	1	5	3	0	10	0	1	0	0	0	0
OTU3779	5	4	3	0	0	27	0	0	0	1	2	0	2	0	0	0	0	0	0	0	0	0	1	2	1	0	0	0	1	0	2	0	0	1	0	1	0	0	1	0	0	0	0	1	0	2	0	2	0
OTU5146	0	5	0	0	9	31	83	0	0	0	1	1	0	1	0	1	0	0	0	1	0	1	0	1	1	0	0	1	0	0	0	0	3	2	9	0	1	0	0	1	0	7	0	0	0	1	1	0	0
OTU2352	29	0	0	0	1	0	1	0	1	1	0	0	4	0	3	1	0	0	0	0	0	1	1	2	0	0	0	0	0	2	0	1	0	0	0	0	11	0	0	0	0	0	0	0	0	0	2	0	0
OTU3995	0	0	0	0	0	0	0	0	0	0	0	12	0	1	0	0	0	114	0	0	0	6	0	0	3	0	0	0	0	15	0	0	0	0	0	0	1	0	0	0	0	0	0	0	0	0	0	0	0
OTU2211	0	0	0	0	0	0	0	1	1	18	0	31	0	0	0	4	0	0	3	0	0	0	0	3	0	0	0	0	0	0	0	1	0	0	0	0	0	0	0	0	0	2	0	0	0	0	0	0	0
OTU2656	0	0	0	0	0	0	0	0	0	0	1	0	0	9	0	0	0	0	0	1	0	3	0	0	0	0	0	0	0	0	0	0	0	0	0	0	1	0	0	0	0	0	0	0	0	0	0	0	0
OTU2263	2	0	1	0	0	0	0	0	0	0	0	0	0	0	0	0	0	0	0	0	0	0	0	0	1	0	0	5	0	37	0	0	0	0	0	4	0	0	0	0	0	25	0	0	0	0	0	0	1
OTU2353	6	0	1	6	37	3	1	0	2	0	4	3	0	4	2	1	0	1	2	5	0	0	0	3	0	0	1	0	0	20	3	5	7	0	0	0	2	0	0	8	0	1	0	0	2	1	0	0	2
OTU1678	8	0	0	1	0	0	0	0	0	28	0	0	1	0	0	0	0	0	0	0	1	0	0	0	0	0	0	0	1	0	2	0	0	0	0	0	0	0	0	0	0	3	3	0	0	0	0	2	0
OTU280	0	0	0	1	0	10	0	0	0	0	0	0	1	4	2	0	0	24	7	5	0	6	0	7	0	0	0	5	0	0	1	5	0	0	0	10	22	15	0	0	0	1	0	1	1	8	1	2	0
OTU1641	0	3	0	0	0	0	0	6	0	0	1	0	0	0	2	0	0	0	0	1	0	2	0	0	0	0	1	0	0	1	0	1	0	0	0	0	0	28	0	0	0	3	0	0	0	0	0	1	0
OTU2766	0	0	0	0	11	0	0	0	0	0	5	2	1	34	4	2	0	0	1	0	0	4	0	0	0	0	1	3	1	0	1	0	4	1	2	0	0	6	0	11	0	0	1	0	9	10	4	0	0
OTU2241	0	0	0	0	0	0	11	23	0	0	0	0	0	0	5	0	18	0	0	0	0	0	0	0	0	8	0	0	0	0	1	0	0	0	0	0	0	2	0	0	0	0	0	0	0	0	0	0	3
OTU2768	0	0	0	0	0	0	0	0	0	0	0	0	0	1	0	0	0	0	0	0	0	0	0	0	0	0	0	0	0	0	0	0	0	0	0	0	0	0	0	0	0	0	0	0	0	0	0	0	0
OTU1947	0	0	0	0	0	0	0	0	0	0	0	0	0	14	1	0	0	0	0	0	0	0	2	0	0	0	0	0	0	0	15	0	0	0	0	0	39	0	0	0	0	0	0	0	0	0	0	0	0
OTU3805	0	4	0	0	5	0	2	0	0	0	16	3	0	0	0	0	0	0	0	0	0	0	0	0	0	0	0	0	0	0	0	0	0	0	0	0	0	5	0	0	0	0	0	0	0	0	0	0	3
OTU2354	0	0	0	0	0	0	0	0	0	0	0	0	0	0	0	0	0	0	0	0	0	0	0	0	0	0	0	0	0	0	0	0	0	0	0	0	0	0	0	0	0	0	0	0	0	0	0	0	0
OTU6241	1	1	4	6	80	3	3	19	8	9	1	0	2	1	0	0	25	2	0	7	0	1	0	0	6	5	0	0	0	9	1	1	0	0	14	2	0	2	6	2	4	1	6	0	0	1	0	1	0
OTU417	0	0	0	0	21	1	0	0	23	0	0	0	2	1	0	4	2	0	10	0	0	0	0	1	0	0	0	0	0	0	0	0	0	0	0	0	0	15	0	0	0	0	0	0	0	0	4	0	0
OTU5920	0	0	0	0	71	0	2	0	0	0	0	1	0	0	0	0	4	0	0	0	0	0	0	0	2	0	0	0	0	1	0	0	0	0	0	0	0	0	0	0	0	2	0	0	0	0	0	0	0
OTU4810	0	0	0	0	53	20	0	0	0	2	0	0	0	1	0	0	0	0	1	0	11	0	0	0	0	0	0	0	0	0	0	0	0	7	0	0	0	0	0	0	0	1	0	0	4	0	1	0	0
OTU3587	6	2	4	7	29	57	5	7	81	22	6	4	7	2	0	9	5	4	0	8	0	1	1	4	7	23	0	4	4	23	2	2	1	0	144	1	1	0	9	23	2	1	4	0	0	2	3	9	0
OTU5009	39	5	0	0	0	10	13	0	0	0	1	1	0	2	11	0	0	15	0	2	0	2	1	1	0	0	0	0	1	0	6	0	1	2	0	0	0	10	1	1	3	4	0	0	1	0	2	0	0
OTU2250	42	2	0	0	0	1	0	0	1	0	0	0	1	5	0	0	0	1	1	3	0	0	1	0	4	0	0	0	0	2	0	1	0	2	0	0	1	1	0	34	1	6	1	0	0	0	0	2	0
OTU3531	1	0	2	0	1	1	0	0	0	0	0	0	1	0	0	0	0	0	0	1	0	0	0	0	0	0	0	0	1	0	0	0	0	0	0	0	0	0	0	71	0	0	0	0	0	0	0	0	0
OTU4487	1	1	0	0	1	0	0	0	0	0	1	1	4	0	0	0	2	2	3	2	1	0	1	0	0	0	0	0	0	0	0	1	0	0	0	0	1	0	0	32	1	0	0	0	0	0	0	0	0
OTU121	0	0	0	0	0	0	0	0	0	0	0	0	0	0	0	0	0	27	5	1	0	0	0	3	0	0	1	0	0	0	0	0	0	0	21	0	0	0	0	0	0	0	1	0	0	1	0	5	1
OTU3650	0	0	0	6	0	3	3	4	26	0	0	0	1	0	0	0	0	2	0	0	1	0	0	0	0	4	0	2	0	0	0	0	0	0	51	0	0	0	17	1	2	0	1	0	0	0	0	0	0
OTU329	0	0	0	2	0	0	0	3	0	12	0	1	5	0	0	4	0	1	0	2	0	0	1	0	0	0	0	0	0	0	0	0	2	0	20	0	0	0	0	4	0	0	12	1	0	10	0	1	3
OTU2293	0	4	0	1	1	0	0	0	0	0	0	35	0	1	0	1	0	0	0	0	0	0	0	1	0	0	10	1	0	0	0	0	0	0	8	0	0	0	0	4	0	0	0	1	1	0	0	0	0
OTU630	0	0	0	0	0	0	0	0	0	0	0	21	0	1	0	0	10	0	0	0	0	1	0	0	0	0	0	0	0	0	2	1	0	0	0	0	0	0	0	0	0	0	0	0	0	0	0	0	0
OTU27	16	3	0	0	14	1	0	1	0	3	0	3	3	0	0	2	10	9	1	0	0	1	0	0	0	3	0	0	0	1	1	0	0	2	1	0	1	0	0	2	0	0	0	1	0	2	1	0	2
OTU1617	1	1	0	1	0	7	0	0	11	0	1	1	4	0	0	2	0	1	0	1	0	0	0	0	0	0	1	1	0	0	0	0	0	0	0	0	0	6	5	1	0	9	0	0	0	0	0	5	1
OTU2159	1	0	0	0	19	11	0	3	1	0	0	0	1	1	1	0	1	0	0	1	0	0	1	1	0	0	1	0	1	19	0	0	0	0	0	0	2	0	6	0	0	0	0	0	0	0	0	7	0
OTU4997	0	0	1	1	0	18	0	0	6	1	0	0	0	7	0	0	1	0	0	0	0	0	0	0	0	0	0	0	0	0	0	0	0	0	0	0	0	0	0	4	0	0	21	0	0	0	4	0	0
OTU3255	0	0	0	0	0	0	0	0	0	0	0	0	0	0	0	7	0	1	0	0	0	0	0	0	0	3	0	0	0	0	1	0	0	1	0	0	0	0	0	1	0	0	19	0	0	0	0	0	0
OTU2982	0	0	0	0	2	0	0	0	1	1	0	0	0	5	0	2	0	0	0	1	0	0	0	0	0	0	0	0	0	0	0	3	0	0	6	0	14	0	0	0	0	0	9	0	0	0	0	0	0
OTU993	1	1	1	0	10	1	1	2	0	0	0	5	2	0	0	0	0	1	2	0	0	3	0	2	1	21	0	0	0	0	0	0	0	0	5	0	0	1	0	5	0	19	0	0	0	0	0	4	2
OTU6187	0	0	0	0	0	0	0	0	0	0	0	0	0	0	0	0	0	0	0	0	0	0	0	0	0	0	103	0	0	0	0	0	4	0	25	0	0	0	0	0	0	0	0	0	0	0	0	0	0
OTU3786	0	0	0	0	0	0	0	1	33	0	0	1	0	0	0	0	2	1	0	1	0	0	0	2	0	0	2	0	0	14	0	0	2	0	1	0	0	0	0	0	0	0	0	2	0	1	0	0	0
OTU5216	0	0	0	0	0	0	0	0	0	0	0	0	0	0	0	0	0	0	0	0	0	3	0	0	0	0	0	0	0	0	0	0	0	0	0	0	0	0	0	0	0	0	0	0	0	0	0	0	0
OTU5432	0	14	0	0	0	0	0	2	0	0	0	0	0	10	0	0	0	5	0	0	0	1	0	0	0	0	7	12	0	1	0	1	4	0	4	0	7	6	0	0	0	0	0	0	0	0	1	0	0
OTU2658	0	0	7	0	0	5	0	0	1	0	0	0	0	0	1	0	1	0	0	0	0	0	0	0	0	0	0	0	1	0	1	3	0	0	0	0	0	4	0	0	0	0	0	0	21	0	0	0	0
OTU2857	0	3	0	0	2	1	0	1	0	0	0	0	1	1	0	0	0	0	0	0	0	3	0	2	0	0	1	11	0	0	0	0	2	0	0	0	3	1	0	1	0	2	1	2	0	1	1	0	0
OTU5326	81	6	0	2	16	26	2	1	0	5	2	18	4	6	0	3	0	5	4	5	4	1	2	10	1	0	0	1	1	5	1	2	0	9	1	4	3	0	3	4	3	4	0	4	2	5	6	5	5
OTU3051	0	0	0	0	56	0	0	0	0	0	0	0	0	0	0	0	0	0	0	0	0	0	0	0	0	0	0	0	0	0	0	0	0	0	2	0	0	0	0	0	0	0	0	0	0	0	0	0	0
OTU6228	3	5	2	6	20	19	1	8	0	1	3	0	2	0	0	0	13	0	0	5	0	0	0	0	7	6	1	0	0	1	0	0	0	0	32	0	0	0	1	2	2	0	0	0	0	0	0	1	0
OTU1679	2	0	1	0	18	2	0	0	0	0	0	0	0	0	0	3	10	0	2	0	0	1	0	3	0	0	0	0	0	12	0	0	0	0	1	0	0	0	0	0	0	0	2	0	0	0	1	0	0
OTU2691	0	0	0	0	18	0	0	123	0	0	0	0	0	0	0	0	0	0	0	0	0	0	0	0	0	0	0	0	0	0	0	0	0	0	0	0	0	0	0	0	0	0	0	0	0	0	0	0	0
OTU1574	18	0	0	0	0	12	0	0	0	0	1	7	0	2	0	2	0	0	0	1	0	1	0	2	0	0	1	3	0	12	1	1	1	0	21	0	0	0	0	0	0	2	2	1	0	0	6	0	0
OTU6204	1	1	0	0	1	0	7	17	3	0	0	2	0	1	1	0	6	0	0	0	0	0	0	0	0	1	0	0	0	0	0	0	0	0	43	0	0	0	0	0	1	0	0	0	0	0	0	0	0
OTU2894	0	0	3	0	0	0	0	0	0	0	0	18	0	9	3	0	3	0	0	0	0	0	0	0	0	0	0	2	1	0	1	0	1	0	18	0	0	2	0	0	1	0	0	1	0	2	0	0	0
OTU491	0	29	0	0	1	12	2	0	0	3	0	0	0	0	1	2	2	7	0	0	0	4	1	1	0	12	0	0	0	11	0	4	0	1	0	0	0	3	0	0	1	0	0	0	0	2	0	1	2
OTU5849	0	0	0	0	0	9	0	0	0	1	0	3	1	1	0	0	0	18	1	0	0	2	0	1	0	0	0	0	0	0	0	0	4	0	0	1	0	1	0	0	0	0	0	2	0	0	0	0	0
OTU5727	0	5	1	0	0	0	0	0	0	0	1	18	0	2	0	0	0	0	1	0	0	0	0	4	0	0	0	0	1	8	4	0	0	0	0	0	0	0	0	0	0	0	0	0	0	1	0	0	0
OTU3443	0	5	2	0	0	0	2	0	0	2	0	42	1	5	1	0	1	1	0	5	2	1	1	0	0	0	0	2	1	9	2	3	0	1	0	0	2	1	1	0	0	2	0	2	3	1	4	1	2
OTU4754	0	0	6	7	0	5	13	0	4	0	0	0	0	3	1	2	0	3	0	5	0	0	1	2	0	0	0	0	0	0	2	3	1	0	0	1	2	4	0	3	0	0	5	1	0	0	1	1	0
OTU3115	2	0	1	0	0	0	0	0	0	0	0	0	0	0	1	0	0	0	0	0	0	0	0	0	1	0	0	0	5	0	17	1	0	0	0	0	0	0	0	0	1	0	0	0	0	0	0	0	0
OTU3974	0	0	0	0	0	1	0	0	0	4	0	8	0	0	0	0	0	0	0	6	0	0	0	0	0	0	0	0	0	20	0	0	0	0	4	0	0	0	0	0	0	0	0	0	0	1	0	2	0
OTU5314	5	0	0	0	2	0	0	0	0	18	0	1	0	0	0	1	1	1	1	8	0	2	1	2	0	0	0	1	0	7	3	0	0	0	12	0	0	0	0	0	0	0	0	0	0	4	1	0	0
OTU4294	0	0	0	1	0	0	9	32	0	0	0	0	0	0	1	0	6	0	0	0	0	0	0	0	3	0	0	0	3	0	0	0	0	0	0	0	0	1	0	0	0	0	0	0	0	0	0	0	0
OTU4993	0	1	1	19	1	2	0	0	0	0	1	0	0	5	1	0	0	0	0	1	0	0	0	4	0	1	0	1	0	0	4	0	1	0	0	0	0	0	0	1	0	0	0	0	0	1	2	0	2
OTU6139	0	0	1	0	0	0	0	1	0	0	0	0	0	0	1	0	0	0	0	0	0	0	0	0	0	0	0	0	0	1	0	0	0	0	0	0	0	0	0	0	20	0	0	0	0	15	0	0	0
OTU6077	0	0	0	0	0	0	0	0	0	0	0	0	0	33	0	0	0	0	0	0	0	0	0	0	0	0	0	0	0	0	0	0	3	0	0	0	3	8	0	0	0	0	0	0	0	0	0	0	0
OTU2909	0	0	0	0	0	0	0	0	0	0	0	0	0	1	0	0	0	0	0	0	0	0	0	0	0	0	0	0	0	0	0	1	3	0	0	0	0	0	0	0	0	0	0	2	0	0	0	0	0
OTU3704	0	0	0	0	0	0	0	0	0	0	0	0	0	0	0	0	0	0	0	0	0	0	0	0	0	0	9	1	0	0	0	0	0	0	0	0	29	14	0	0	0	0	0	0	0	0	0	0	0
OTU330	0	0	13	0	0	0	0	6	9	0	0	0	0	12	0	0	6	0	0	1	0	1	0	2	0	0	0	2	0	0	0	0	4	4	0	0	26	7	0	0	0	0	0	0	0	0	0	0	0
OTU4553	0	0	0	0	0	0	0	0	0	0	1	0	0	0	0	0	0	0	0	0	0	0	1	0	0	0	0	0	0	0	0	7	1	0	0	0	29	0	0	15	0	0	0	0	0	0	1	0	0
OTU2499	13	0	0	0	0	0	0	0	0	0	0	2	2	11	0	0	9	0	0	4	0	1	0	0	2	0	23	3	0	2	0	0	0	0	2	0	1	0	1	0	0	0	0	0	0	0	0	0	0
OTU4803	0	0	0	0	0	0	0	0	0	0	0	0	0	0	0	0	0	0	0	0	1	15	0	0	0	0	0	0	0	0	0	0	0	0	0	0	0	0	0	0	0	0	0	0	0	0	1	0	0
OTU43	0	0	0	0	0	0	0	0	0	0	2	9	5	0	0	2	0	0	0	0	0	0	1	2	0	0	0	0	0	0	1	0	0	0	0	0	0	0	0	0	0	3	0	0	0	12	0	0	0
OTU1677	0	0	0	0	0	0	0	0	0	0	0	0	0	0	0	14	0	0	0	0	0	0	0	0	0	0	0	0	0	0	0	0	0	0	0	0	0	0	0	0	0	0	0	0	0	0	0	0	0
OTU1218	2	0	0	0	8	0	0	1	0	15	1	0	0	0	0	0	5	0	0	0	0	0	1	2	0	11	0	0	0	0	0	0	0	2	0	0	0	0	10	0	0	1	0	0	0	0	0	0	4
OTU1769	0	0	0	0	0	0	0	0	0	0	0	0	0	0	0	0	0	0	0	0	0	0	0	0	0	0	0	0	0	0	0	0	0	0	0	0	0	0	0	0	0	0	0	0	0	0	0	0	0
OTU4804	0	0	0	0	0	0	0	0	0	0	0	0	0	0	0	0	0	0	0	0	0	0	0	0	0	0	0	0	0	0	0	0	0	0	0	0	0	0	0	0	0	0	0	0	0	0	0	0	0
OTU654	0	0	0	0	0	0	0	0	0	0	0	0	0	0	0	0	0	5	0	0	0	0	0	0	0	0	0	0	0	0	0	0	0	0	0	0	0	0	0	0	5	0	0	0	0	0	0	0	0
OTU2707	1	0	0	0	18	14	0	4	0	0	8	0	0	0	0	3	0	0	0	0	1	0	1	0	16	4	0	0	0	0	0	0	0	0	0	0	0	0	0	0	0	0	0	0	0	1	0	0	0
OTU332	1	0	0	0	43	0	1	0	0	0	0	0	0	2	0	0	0	0	0	0	2	0	0	0	0	0	0	0	0	2	0	0	0	0	0	1	4	13	0	7	0	0	2	0	0	0	0	0	0
OTU3213	0	0	0	0	0	138	0	0	0	0	0	0	0	0	0	0	0	0	0	3	0	0	0	0	0	0	0	0	0	0	0	0	0	0	0	0	2	0	0	4	0	0	0	0	0	0	0	0	0
OTU3997	0	0	0	1	5	17	0	0	4	0	0	1	0	0	1	2	0	1	0	0	0	0	0	1	0	0	1	3	0	2	0	1	1	1	2	1	0	0	0	0	0	0	0	1	1	2	0	0	1
OTU3605	0	0	0	1	14	17	0	0	0	0	1	1	1	0	1	5	0	9	5	0	0	2	0	0	2	0	0	0	0	1	0	0	0	0	0	0	1	0	0	0	0	0	2	0	0	0	0	0	0
OTU6334	2	0	0	0	0	52	6	0	19	13	0	1	0	1	0	1	10	2	0	0	0	1	0	0	4	1	3	0	1	0	0	5	0	1	3	2	0	0	0	49	4	1	2	0	0	0	0	0	0
OTU4156	0	11	1	0	0	0	0	0	0	0	0	0	0	2	0	0	0	0	0	2	0	0	0	2	1	0	0	0	0	4	0	0	1	0	0	0	1	0	0	25	0	0	1	2	0	1	0	1	0
OTU5922	0	0	0	0	0	0	0	0	0	0	0	0	0	43	0	0	0	0	0	0	0	0	0	0	0	0	0	0	0	1	0	0	50	0	0	0	0	0	0	27	0	0	0	0	0	0	0	0	0
OTU5391	0	0	0	0	0	0	0	0	0	0	0	0	0	0	0	0	2	0	0	0	0	0	0	0	0	0	0	0	0	0	0	0	0	0	51	0	0	0	0	0	0	0	0	0	0	0	0	0	0
OTU4383	0	0	0	0	0	0	0	0	0	0	0	0	0	0	0	0	0	0	0	0	0	0	0	0	0	1	0	0	2	0	5	0	0	0	36	0	0	0	0	0	4	0	0	0	0	0	0	0	0
OTU3782	0	0	0	0	0	0	0	0	1	1	0	0	0	0	0	0	1	0	0	0	0	0	6	0	1	1	0	0	2	0	6	0	0	0	65	0	0	0	0	0	2	0	0	0	4	0	0	0	0
OTU83	2	0	0	2	0	0	1	0	0	7	0	0	0	0	0	2	0	0	0	1	0	0	0	1	0	0	0	0	0	0	0	0	0	0	22	0	1	1	0	0	0	0	0	0	0	0	6	0	0
OTU1167	0	17	0	0	0	2	1	2	0	0	0	0	2	0	0	0	0	0	0	0	0	0	2	0	0	1	0	1	0	0	0	0	0	0	0	0	0	0	1	9	1	0	0	0	0	0	0	0	0
OTU1745	20	0	0	1	7	0	0	2	0	0	0	0	2	0	2	0	0	18	0	0	0	2	0	5	0	0	1	0	1	0	0	0	0	0	0	0	0	7	0	14	0	0	0	0	0	0	2	0	1
OTU5924	1	0	0	0	0	12	0	0	0	1	1	0	0	0	0	1	0	17	0	0	0	0	0	0	0	0	0	0	0	0	0	1	3	2	1	0	0	1	0	8	0	0	0	0	0	1	0	0	1
OTU295	1	0	0	2	2	0	0	6	0	8	0	0	1	4	0	2	0	20	0	1	0	0	0	1	0	0	0	1	0	0	1	3	1	0	0	0	0	6	0	0	0	0	1	0	1	0	2	0	1
OTU3415	0	0	0	0	16	0	0	0	0	3	1	29	1	0	0	0	6	0	1	0	0	0	0	0	0	0	0	0	0	0	0	0	0	0	0	2	4	11	0	0	0	1	0	0	0	0	0	0	0
OTU3025	1	1	0	1	0	0	0	17	0	0	1	0	0	0	0	0	1	2	0	0	0	0	3	0	0	1	0	0	0	2	0	1	0	0	1	0	0	0	0	3	0	3	0	2	0	0	0	0	1
OTU4168	0	0	0	1	5	0	0	0	14	0	0	0	4	4	0	0	6	0	0	0	7	4	0	1	0	0	0	0	2	0	1	0	7	0	0	0	4	5	0	28	6	1	0	1	3	0	2	1	0
OTU403	0	0	0	0	0	0	0	0	0	0	0	0	1	3	2	0	0	0	0	0	0	0	0	0	0	0	0	0	0	26	0	3	0	0	0	0	0	0	0	0	1	0	0	0	0	1	4	0	0
OTU4379	0	6	0	0	0	0	0	7	2	10	0	1	0	0	1	0	0	9	0	8	0	1	1	0	0	14	0	1	1	12	1	0	1	0	0	1	13	6	0	3	0	2	0	0	0	0	1	3	0
OTU487	0	0	0	0	0	0	0	0	2	8	1	17	0	0	0	0	0	0	0	2	0	3	0	1	0	0	0	1	0	1	0	1	1	1	12	0	4	0	0	0	0	0	0	1	0	6	3	1	0
OTU2393	0	0	0	2	0	1	14	44	0	0	0	0	0	0	0	0	0	0	0	0	0	0	0	0	2	0	0	0	0	0	0	0	0	0	0	0	0	0	0	0	1	0	0	0	0	0	0	0	0
OTU2233	0	0	1	0	0	0	0	18	0	0	0	0	0	0	0	0	0	0	0	0	0	0	0	0	0	0	0	0	0	0	0	0	0	0	0	0	0	2	0	0	0	0	0	0	2	0	0	1	0
OTU2236	0	5	0	1	0	0	0	0	0	3	0	0	0	0	1	0	1	7	0	0	0	3	1	0	0	1	3	0	0	0	0	0	5	0	1	4	0	1	2	0	12	0	1	0	1	1	0	0	1
OTU3256	16	0	0	0	0	0	1	0	0	7	1	11	7	6	0	1	0	0	1	0	0	0	2	3	6	0	0	0	2	4	0	0	5	3	0	0	0	0	18	3	0	3	0	0	3	0	0	0	0
OTU3113	0	0	0	0	0	0	19	3	0	0	0	0	0	0	0	0	0	0	0	0	1	0	0	0	0	0	0	0	0	0	0	0	0	0	0	0	0	0	0	0	0	0	0	1	0	0	1	0	0
OTU1666	0	0	0	0	0	0	0	0	0	0	0	0	0	0	0	0	0	0	0	0	0	0	0	0	0	0	0	0	0	0	0	0	0	0	0	17	0	0	0	0	0	0	0	2	0	0	0	0	0
OTU2473	17	2	0	0	0	0	0	1	0	0	2	0	0	1	0	0	0	0	1	7	0	0	1	4	0	0	0	0	0	0	0	2	0	0	1	1	0	0	0	2	17	6	0	0	1	0	0	5	0
OTU4367	0	0	0	1	16	0	0	0	0	0	0	0	0	0	0	0	1	0	0	0	0	0	2	0	0	2	0	0	28	0	0	0	0	0	0	0	0	0	16	0	0	0	0	0	0	0	0	0	0
OTU2955	0	0	0	0	0	0	0	0	0	0	0	0	0	0	0	0	0	0	0	0	0	0	0	0	0	0	0	0	0	0	0	0	0	0	0	0	19	0	0	0	0	0	0	0	0	0	0	0	0
OTU197	0	0	0	0	0	0	0	0	0	0	0	0	0	2	0	0	0	0	0	0	0	0	0	0	0	0	17	0	1	0	0	0	0	0	0	0	1	0	0	0	0	0	0	0	0	0	0	0	0
OTU2127	0	0	0	6	0	0	0	0	0	0	0	0	0	0	2	0	0	0	1	0	0	0	0	0	0	1	0	0	1	0	1	0	2	0	0	0	0	1	0	0	0	0	0	0	0	0	0	0	0
OTU2576	0	0	0	0	0	0	0	0	0	0	0	0	0	0	0	0	0	0	0	0	0	0	0	0	0	0	0	0	0	0	0	0	0	0	0	0	0	0	0	0	0	0	0	0	0	0	0	0	0
OTU2708	0	0	0	1	0	0	0	7	0	0	0	0	1	0	8	0	0	0	0	1	0	0	0	1	0	0	0	0	2	0	0	1	0	0	1	0	0	0	0	0	2	0	0	0	2	0	0	0	0
OTU1366	0	0	0	0	0	0	0	0	0	0	0	0	0	0	0	0	0	0	0	0	0	0	0	0	0	0	0	0	0	0	0	0	0	0	0	0	1	0	0	0	0	0	0	0	0	0	0	0	0
OTU5804	0	0	4	0	0	0	0	0	0	0	0	0	0	0	0	0	0	0	0	3	0	0	0	0	0	0	0	0	0	0	0	0	0	0	0	0	0	0	0	0	0	0	0	6	0	0	0	0	0
OTU4157	0	4	5	0	8	0	0	0	0	0	0	0	0	1	0	0	0	0	0	0	0	0	0	0	0	0	0	0	2	0	8	0	0	0	23	0	0	0	0	18	1	0	1	0	11	0	0	0	0
OTU900	0	0	0	0	0	0	0	0	0	0	0	0	0	0	0	0	0	0	0	0	0	0	0	0	0	0	4	0	0	0	0	0	0	0	0	0	0	0	0	0	0	0	0	0	0	0	0	0	0
OTU3653	0	0	0	0	0	0	0	0	0	9	1	0	4	0	0	1	0	0	0	0	0	0	0	0	0	5	1	0	0	2	0	0	0	0	0	0	0	1	0	0	0	0	7	1	0	0	0	3	0
OTU142	0	1	0	0	0	0	0	0	0	0	0	0	0	0	0	0	0	0	0	0	0	0	0	0	0	0	0	0	0	0	0	0	0	0	0	11	0	0	0	0	0	0	0	2	1	0	0	44	0
OTU2984	7	0	0	2	16	1	0	5	0	3	0	2	0	0	0	0	0	0	0	1	0	0	2	0	0	0	0	0	0	0	1	0	0	0	0	0	0	1	0	0	7	0	0	0	0	4	0	0	0
OTU103	0	0	0	2	16	16	10	1	0	0	0	0	0	0	1	0	4	0	0	0	0	0	0	2	15	0	0	0	1	0	2	3	0	4	0	0	2	5	0	0	3	0	0	3	0	3	1	1	1
OTU4671	11	2	0	0	0	21	8	2	0	0	1	16	4	0	0	0	0	0	1	1	3	5	0	3	0	0	0	1	0	1	0	9	5	0	0	0	0	0	0	2	6	1	0	0	0	0	1	0	0
OTU4588	19	1	0	0	0	2	3	0	0	0	20	0	0	1	1	2	1	0	4	0	0	1	0	1	0	0	0	0	2	0	0	2	1	2	1	2	2	4	0	2	0	4	0	0	1	0	1	0	1
OTU5806	16	0	1	7	0	6	0	0	0	0	0	0	0	0	0	1	0	0	0	0	3	0	1	0	0	0	0	0	0	0	1	0	0	1	0	0	0	1	0	6	0	2	0	0	0	0	1	0	1
OTU678	0	0	0	0	0	0	0	0	0	0	0	0	0	0	0	0	0	0	0	2	0	0	1	0	4	0	0	0	0	0	0	0	0	1	0	0	0	1	0	31	0	0	0	0	0	0	0	0	0
OTU6046	0	12	0	3	0	0	0	1	0	0	0	0	0	0	0	0	0	0	0	0	0	1	0	2	0	0	1	0	0	0	0	0	0	0	1	0	0	0	1	16	0	1	0	0	0	0	0	0	0
OTU4884	0	0	0	1	15	7	1	0	0	1	15	1	0	1	0	3	2	12	0	0	1	0	2	1	0	0	0	0	0	3	0	7	1	0	3	0	0	0	0	17	0	2	0	1	1	1	0	1	1
OTU4999	31	0	0	2	0	0	1	0	17	2	1	13	0	3	1	0	2	1	1	4	0	2	1	1	0	0	3	0	0	3	0	0	0	0	6	0	4	0	0	16	0	1	1	0	0	0	2	6	3
OTU5966	3	0	1	1	0	0	2	0	0	0	0	11	2	0	1	0	0	0	1	1	0	1	0	0	0	0	0	0	0	3	0	0	2	0	0	0	0	0	0	16	0	0	10	0	3	1	1	0	0
OTU4432	1	0	0	0	36	0	0	0	1	3	1	0	2	0	0	0	1	5	1	0	0	0	1	4	0	0	0	0	0	1	0	1	0	0	23	0	0	0	1	4	0	1	1	11	0	0	1	0	0
OTU50	11	19	0	0	12	0	0	2	22	0	0	13	1	0	0	0	0	4	2	21	1	0	0	4	0	0	0	0	0	0	4	3	0	1	15	0	7	0	3	0	3	0	0	0	2	2	2	0	3
OTU6402	0	28	0	0	0	0	0	0	0	0	0	12	0	0	0	0	0	0	0	0	0	0	0	0	0	0	0	0	0	0	0	0	0	0	0	0	0	0	0	0	0	0	0	0	0	0	0	0	0
OTU5758	0	24	0	1	0	0	0	5	2	0	0	16	1	0	9	0	0	23	0	0	0	0	0	5	0	0	0	0	1	1	0	0	0	0	0	0	1	12	0	0	2	0	1	1	1	2	0	0	3
OTU5501	13	4	0	2	8	2	1	1	1	7	5	0	3	3	0	1	1	33	2	5	2	4	1	11	8	0	0	0	0	1	1	21	0	0	4	0	4	5	2	1	3	1	0	1	1	9	7	2	5
OTU3880	0	2	1	0	0	13	0	1	6	1	0	18	1	6	0	0	0	0	0	2	0	0	0	1	3	0	0	0	0	0	0	0	0	0	0	0	1	2	0	2	0	0	0	0	0	0	2	0	0
OTU1680	0	0	0	0	0	0	2	0	5	10	0	0	0	2	0	0	0	0	0	0	0	0	0	0	0	0	0	0	0	0	0	2	5	0	0	0	0	0	0	0	0	0	0	0	0	0	0	0	0
OTU5325	3	1	1	4	4	1	0	1	8	4	6	6	3	2	1	3	0	3	10	2	4	0	6	8	1	3	1	0	0	1	2	0	2	3	7	0	3	2	2	6	2	4	0	3	0	0	3	4	5
OTU2128	0	2	5	6	0	0	6	19	0	24	0	7	0	1	4	0	13	31	2	0	1	12	8	0	5	10	0	0	1	1	2	6	7	0	11	4	10	20	10	3	1	0	0	0	0	0	1	2	1
OTU3753	0	0	0	0	0	0	0	1	0	5	0	11	1	0	0	0	1	0	4	0	0	0	0	0	0	3	0	0	0	16	0	0	1	0	1	0	0	0	0	16	0	0	1	0	0	0	0	2	0
OTU666	0	4	2	3	3	4	0	0	2	16	0	0	0	0	0	0	7	20	1	0	0	1	3	0	27	15	0	0	0	16	2	5	0	0	7	0	1	3	8	1	0	0	30	0	0	0	2	1	0
OTU3274	14	0	0	10	0	0	4	0	0	17	4	0	0	0	1	0	13	1	3	2	1	0	0	1	20	0	0	0	0	1	0	1	0	0	9	0	2	0	0	1	0	4	0	0	0	0	0	2	2
OTU3490	7	0	0	0	0	0	1	0	0	20	0	0	1	0	0	0	1	0	0	4	0	0	1	10	1	0	1	0	0	0	0	0	0	4	0	0	1	0	0	0	8	0	0	0	1	0	0	0	0
OTU2355	0	0	0	0	0	0	0	0	0	0	0	0	0	0	0	0	0	0	0	0	0	0	0	0	0	0	0	0	0	0	0	0	0	0	0	0	0	0	0	0	0	0	0	0	0	0	0	0	0
OTU4377	4	6	10	0	0	6	0	0	2	1	1	0	1	13	1	1	0	7	0	2	0	0	0	2	1	0	0	0	0	8	0	0	3	0	0	0	0	5	0	0	0	1	7	0	1	2	1	1	3
OTU2983	4	0	0	14	0	0	0	0	16	0	0	0	0	0	0	0	0	0	0	0	0	0	0	0	0	0	0	0	2	0	2	0	3	0	0	0	0	1	0	0	0	0	0	0	0	0	0	0	0
OTU2502	0	0	0	0	0	0	0	0	41	0	0	0	0	0	0	0	0	0	0	0	0	0	0	0	0	0	0	1	0	0	0	0	0	0	0	0	0	0	0	0	0	0	0	0	0	0	0	0	0
OTU2712	0	0	14	0	0	0	0	3	22	3	0	0	0	10	28	1	46	0	0	0	0	0	0	0	0	0	0	0	6	0	10	2	14	0	0	0	1	2	0	3	0	0	5	14	0	4	0	0	0
OTU1705	0	0	0	0	0	0	0	0	0	0	0	0	0	1	0	0	0	0	0	0	0	1	0	0	0	0	0	0	0	0	0	0	0	0	0	0	0	0	0	0	0	0	0	0	0	0	0	0	0
OTU5090	0	0	0	0	0	0	0	0	0	13	0	0	0	0	0	0	0	5	0	1	0	0	0	3	0	0	0	1	0	0	1	0	0	0	0	0	1	118	0	0	0	0	0	0	0	0	1	0	1
OTU2960	0	0	0	0	0	0	0	0	0	0	0	0	0	0	0	0	0	0	2	0	0	0	0	0	2	4	0	0	0	0	0	0	0	0	0	0	0	0	0	0	0	0	0	0	1	0	0	0	0
OTU5799	0	0	0	0	0	1	0	0	0	0	12	1	0	14	0	22	1	0	0	4	1	0	1	1	0	0	0	0	2	0	1	0	1	0	1	0	0	5	0	14	0	0	1	1	0	0	0	0	0
OTU1770	0	0	0	0	0	0	0	0	0	0	0	0	0	0	0	0	0	0	0	0	170	0	0	0	0	0	0	1	0	0	0	0	0	0	0	0	0	0	0	0	0	0	0	0	0	0	0	0	0
OTU4584	0	0	0	0	0	0	6	0	0	0	2	0	0	0	0	0	0	3	0	0	0	41	0	0	0	0	0	6	0	0	0	0	0	0	0	0	0	1	0	0	0	0	1	0	0	0	0	0	1
OTU2446	0	0	0	0	0	0	0	0	0	0	0	0	0	0	0	0	0	0	0	0	0	0	0	0	0	0	0	0	0	0	0	0	0	0	0	0	0	0	0	0	0	0	0	0	0	0	0	0	4
OTU4546	4	0	0	0	0	1	0	0	0	0	0	0	0	0	0	0	0	0	0	0	0	0	0	0	0	0	2	10	11	0	0	2	0	0	11	0	1	0	0	0	1	0	0	0	0	0	13	0	0
OTU1275	0	0	0	0	0	0	0	0	0	0	0	0	0	0	15	0	0	0	0	0	0	0	0	0	0	0	0	0	0	0	0	0	0	0	0	0	0	0	0	0	0	0	0	0	0	0	0	0	0
OTU6079	2	0	2	0	15	0	0	0	9	0	0	0	4	0	0	0	12	0	0	1	0	0	0	1	0	0	0	0	0	0	0	0	0	0	0	0	0	0	0	2	0	0	0	0	0	0	1	0	0
OTU6324	0	0	0	0	15	0	15	1	0	6	0	0	0	0	0	0	0	0	0	0	0	0	0	0	0	0	0	0	0	0	0	0	0	0	0	0	0	0	0	0	0	0	0	0	0	0	0	0	0
OTU124	15	0	0	0	0	6	0	0	0	0	0	0	3	0	0	0	0	0	0	0	0	0	0	1	0	0	0	0	0	0	0	0	0	0	0	0	0	0	0	0	0	0	0	0	0	0	0	0	0
OTU3594	16	0	0	0	1	0	0	0	8	3	6	0	0	0	0	0	0	0	0	1	1	0	2	1	0	0	0	0	0	0	3	3	0	0	2	1	1	0	1	1	0	0	0	1	0	1	4	0	2
OTU5709	0	0	1	4	2	8	0	0	0	1	4	0	5	0	0	0	1	0	0	5	0	0	0	2	2	0	0	0	0	1	0	0	0	0	15	0	0	0	3	2	0	0	0	0	0	0	0	0	0
OTU5447	2	0	2	0	15	5	1	1	5	1	2	2	0	0	0	2	3	0	0	1	0	0	3	0	10	4	0	0	1	2	0	0	3	0	15	0	0	0	0	1	0	2	2	0	0	0	0	0	0
OTU2500	1	1	5	0	7	5	0	0	0	0	3	1	0	0	0	0	0	0	0	0	0	1	3	1	0	0	0	0	0	4	2	0	0	2	15	0	1	0	0	2	0	0	1	0	0	0	0	4	0
OTU4591	7	35	0	1	3	8	3	0	0	5	3	5	5	2	33	10	2	24	0	0	0	7	4	4	0	0	1	0	0	1	0	0	3	1	1	0	5	65	0	2	0	5	1	0	1	1	2	3	1
OTU4846	0	39	0	0	1	16	142	1	0	0	0	1	0	1	2	2	0	0	0	2	0	10	0	0	2	1	0	1	0	0	0	1	8	3	3	0	12	8	0	1	3	11	0	0	0	1	3	0	0
OTU2772	2	15	0	0	0	0	0	0	0	0	10	0	0	0	0	0	0	0	1	1	0	0	2	0	0	0	0	0	0	0	0	0	1	0	7	0	0	0	0	0	1	3	0	0	0	0	0	0	0
OTU918	8	26	0	6	0	0	0	0	0	1	0	0	0	0	0	0	0	0	0	0	1	1	0	0	0	0	0	0	0	0	0	1	2	0	0	0	2	0	1	0	1	0	0	0	0	0	0	0	0
OTU5637	6	0	0	0	0	0	0	0	0	0	14	7	0	11	0	0	0	88	0	0	0	0	0	0	0	0	0	0	1	0	0	0	0	0	0	0	0	0	0	0	0	0	0	0	0	6	0	0	0
OTU2349	0	1	0	5	5	0	3	3	1	1	0	1	0	0	0	0	4	16	2	0	2	2	0	0	0	2	0	0	0	1	2	0	2	0	0	0	0	1	2	0	0	0	0	0	2	0	0	0	0
OTU2577	0	0	0	0	0	0	0	0	0	0	0	2	0	0	0	0	0	17	0	0	0	1	0	0	0	0	0	0	0	0	0	0	0	0	0	0	0	0	0	0	0	0	0	0	1	0	0	0	0
OTU5641	0	1	0	0	0	0	0	0	1	0	0	17	3	2	0	0	0	0	2	0	0	0	3	4	0	0	0	2	0	0	4	0	0	0	0	0	0	2	0	0	0	2	1	0	0	0	0	0	0
OTU106	0	0	0	0	0	0	0	0	0	0	0	0	0	0	0	0	0	0	2	0	0	0	0	0	0	0	0	0	0	0	0	0	0	0	0	7	0	0	0	0	0	0	0	0	0	0	0	0	0
OTU5873	19	36	7	2	10	4	12	1	4	4	2	12	9	1	2	0	2	4	2	2	1	1	0	3	2	0	0	6	0	4	0	2	1	1	6	0	2	2	6	9	2	1	2	0	1	5	0	5	0
OTU6023	0	0	0	0	0	0	0	0	0	0	0	0	0	0	0	0	0	0	3	0	0	0	0	0	0	0	0	0	1	0	0	0	0	0	0	0	0	0	0	0	0	0	0	0	0	0	0	0	0
OTU67	13	7	0	0	0	3	0	0	1	3	1	2	1	3	0	1	0	2	0	0	0	0	0	0	1	0	0	0	0	0	2	0	0	5	0	0	0	0	1	0	0	0	15	1	0	0	2	1	0
OTU3414	0	0	0	0	0	0	0	0	0	24	0	15	0	15	0	0	0	0	0	0	0	1	0	0	0	0	0	1	0	0	7	1	3	0	1	0	4	2	0	0	0	0	0	0	0	0	0	0	0
OTU5217	0	0	0	1	5	2	3	0	9	19	3	5	2	0	0	7	0	1	5	0	1	2	3	5	0	0	1	0	1	8	0	3	2	0	23	0	2	0	0	6	0	5	2	1	0	2	0	2	2
OTU3703	0	1	0	0	0	0	0	0	0	18	1	1	0	0	0	0	0	0	0	0	0	0	2	3	5	0	15	0	0	0	2	0	9	0	0	0	0	2	0	0	0	0	0	0	1	0	0	0	1
OTU1853	0	0	0	0	0	1	0	0	0	0	0	1	0	0	1	7	0	0	0	0	0	0	0	0	0	0	0	0	0	11	0	0	2	0	0	0	0	0	0	0	2	1	3	0	0	9	0	0	0
OTU315	0	0	0	0	0	0	0	1	17	0	0	0	0	4	0	0	0	0	0	0	0	3	0	0	0	0	0	1	0	0	3	0	0	0	0	0	0	0	0	0	0	0	0	0	1	1	0	0	0
OTU4382	0	9	2	17	0	0	0	0	0	0	3	2	2	1	0	0	4	0	0	0	0	0	1	0	15	0	0	2	0	9	0	0	0	0	4	0	1	0	22	0	0	1	0	0	0	0	4	1	1
OTU6385	0	0	5	30	0	0	0	2	0	0	0	0	0	0	10	0	4	0	0	0	0	0	0	0	1	1	1	0	0	0	0	0	0	0	0	0	0	0	0	0	1	0	0	0	1	0	0	0	0
OTU2505	0	0	25	0	0	0	0	1	0	0	0	0	0	0	5	0	7	0	0	0	3	0	0	0	0	0	0	0	27	0	2	0	0	0	0	0	0	1	0	0	0	0	0	3	0	0	0	0	0
OTU4136	1	1	31	4	3	2	14	10	0	3	23	6	6	4	4	7	47	11	4	5	0	3	4	4	6	0	10	7	0	10	0	4	3	1	4	3	2	21	1	3	1	7	3	28	1	9	1	0	4
OTU965	3	0	0	0	0	0	0	0	0	0	0	0	0	0	11	0	61	0	0	0	0	0	0	0	0	0	0	0	0	0	0	0	0	0	0	0	0	0	0	0	0	0	0	0	0	0	0	0	0
OTU4648	0	0	10	0	0	0	0	0	0	0	0	0	0	1	2	2	0	0	0	0	0	0	0	0	0	0	4	0	0	0	3	0	0	0	0	0	0	3	0	0	0	0	0	0	4	0	0	0	0
OTU4441	0	0	0	2	0	0	0	0	1	0	0	0	0	0	4	0	1	0	0	0	0	3	0	0	0	0	1	3	0	0	1	2	1	0	0	1	0	1	0	0	0	1	0	1	2	0	1	0	0
OTU4994	1	1	0	3	1	0	2	0	2	0	5	6	1	8	3	2	10	6	2	2	0	3	3	2	0	0	3	2	0	14	3	6	2	0	0	0	18	5	0	8	0	2	0	3	3	0	7	0	0
OTU6148	0	0	0	0	0	0	0	0	0	0	0	0	0	0	0	0	0	0	0	0	0	0	0	0	0	0	20	1	0	0	0	0	9	0	0	0	1	0	0	0	0	0	0	0	0	0	0	0	0
OTU5222	0	0	0	0	0	0	0	0	0	0	0	0	0	0	0	0	0	0	0	0	0	0	0	0	0	0	0	0	0	0	0	0	0	0	0	0	0	0	0	0	0	0	0	0	0	0	0	0	0
OTU6416	0	10	6	0	2	0	1	11	0	0	0	0	0	3	0	0	16	0	0	0	0	0	0	0	0	0	0	0	0	0	0	0	1	0	0	0	3	0	0	3	1	0	0	2	0	1	0	1	0
OTU739	0	0	0	0	0	0	0	0	0	0	0	0	0	0	0	0	9	8	1	0	0	0	0	7	0	0	0	0	0	0	0	0	0	0	12	0	0	21	0	0	0	0	0	0	0	0	0	1	0
OTU6418	0	0	0	0	0	0	0	0	2	0	0	0	0	0	1	0	1	0	0	0	0	0	0	0	0	0	3	0	0	0	0	1	0	0	0	0	0	0	0	0	0	0	0	0	0	2	9	0	0
OTU5223	0	0	0	0	0	0	0	0	0	1	0	0	0	0	0	0	0	0	0	0	0	0	0	0	0	0	0	0	0	0	0	0	13	0	0	0	0	0	0	0	0	0	0	0	0	0	0	0	0
OTU4996	0	23	1	0	0	0	0	0	5	1	0	0	11	37	2	0	0	2	1	18	0	1	1	2	0	0	0	0	1	2	3	2	0	0	0	0	1	5	0	0	1	5	0	0	0	3	7	1	5
OTU5279	0	0	0	0	1	0	0	0	0	0	2	0	0	2	0	0	0	0	0	0	0	0	1	0	0	0	0	0	0	0	0	2	47	0	0	0	0	0	0	0	0	0	0	0	0	0	0	0	0
OTU5498	0	0	0	0	0	0	0	0	0	0	0	0	0	0	0	0	0	0	0	0	0	0	0	0	0	0	0	0	0	0	0	0	0	0	0	0	0	0	0	0	0	0	0	0	0	0	0	0	0
OTU1773	0	0	0	0	0	0	0	0	0	0	0	0	2	0	0	0	0	0	0	0	0	0	0	0	0	0	0	0	0	0	0	0	0	0	0	0	0	0	0	0	0	0	0	0	0	0	0	0	0
OTU821	0	0	0	0	0	7	0	0	8	0	1	0	0	0	0	0	0	0	0	0	0	0	29	0	0	0	0	0	1	0	23	0	0	0	0	0	0	0	0	0	47	0	0	0	0	0	0	0	0
OTU3282	0	15	0	0	4	11	0	0	0	2	4	1	0	1	1	0	0	1	1	3	0	0	1	1	16	0	0	0	1	0	2	1	1	0	6	0	1	0	3	10	0	5	2	0	0	1	0	0	2
OTU2538	0	0	0	0	0	0	0	0	8	0	0	0	0	0	0	0	0	0	1	0	0	0	0	0	0	0	0	0	0	0	0	0	0	1	0	0	0	0	0	0	0	0	0	0	0	0	0	0	0
OTU4585	0	0	0	0	0	0	0	0	0	0	0	0	0	0	0	0	0	0	0	0	0	0	0	0	0	0	0	0	0	0	0	0	0	0	0	0	0	0	0	0	0	0	0	0	0	0	0	0	0
OTU5640	0	0	0	0	0	0	0	0	0	0	0	0	0	0	0	0	0	0	0	0	0	0	0	0	0	0	0	0	0	0	0	0	0	0	0	0	0	2	0	0	0	0	0	5	0	0	0	0	0
OTU1310	0	0	0	0	0	0	12	0	0	0	0	0	0	0	0	0	0	0	0	0	0	0	0	0	0	0	0	0	0	0	0	0	0	0	0	4	0	0	0	0	0	0	0	0	0	0	0	0	0
OTU3780	0	0	0	0	0	0	0	0	0	0	0	0	0	2	0	0	0	0	0	0	0	0	0	0	0	0	0	4	0	0	0	0	0	0	0	0	11	0	0	0	0	0	0	0	0	0	0	0	0
OTU4560	0	0	0	0	0	0	0	0	0	0	0	0	0	0	0	0	0	0	0	0	2	0	0	0	0	0	0	0	0	0	12	0	0	0	0	0	0	0	0	0	0	0	0	0	0	0	0	0	0
OTU1489	0	0	0	0	0	0	0	0	0	0	0	0	0	0	0	0	0	0	0	0	0	0	0	0	0	0	0	0	0	0	0	0	0	0	0	0	0	0	0	0	0	0	0	0	0	0	0	0	0
OTU2657	0	0	0	0	16	1	0	0	0	8	0	0	1	1	0	0	1	1	1	0	1	0	1	1	0	0	0	0	0	0	0	0	2	0	3	6	0	10	0	2	0	5	15	0	0	4	0	6	1
OTU3489	0	0	0	0	11	16	0	0	0	1	1	0	0	0	1	2	2	0	0	0	0	0	0	7	0	0	0	0	0	0	0	0	0	3	0	0	0	0	0	0	0	0	0	0	0	0	1	0	0
OTU901	2	0	0	0	4	47	9	0	0	0	0	0	1	0	0	4	0	0	0	0	0	0	0	0	0	0	0	0	0	4	0	0	0	0	3	0	0	0	0	0	0	0	1	0	0	0	0	0	0
OTU5002	11	3	0	0	0	52	0	0	0	0	0	1	5	0	1	2	0	0	0	0	0	0	0	0	0	0	0	1	0	0	0	3	10	3	0	0	1	1	0	4	0	2	0	0	0	0	1	0	0
OTU852	2	0	5	3	5	36	0	0	2	0	1	4	1	4	0	3	0	0	0	1	0	0	0	0	0	0	0	0	0	4	0	0	1	2	0	0	0	0	0	4	0	0	0	0	0	0	0	1	1
OTU737	14	0	0	3	4	0	1	0	0	0	0	0	4	0	1	0	10	4	1	4	0	0	0	0	0	0	0	0	0	2	0	0	0	0	1	0	0	0	0	5	0	1	6	0	1	0	1	0	0
OTU1978	29	0	0	0	1	0	0	0	0	2	2	0	0	0	3	2	4	0	0	0	0	0	0	0	0	7	0	0	0	0	0	0	0	1	0	0	0	0	0	0	0	0	0	0	0	0	0	0	0
OTU146	0	0	0	2	0	0	0	0	1	0	0	48	0	0	0	0	6	0	0	0	0	3	0	0	1	0	2	0	0	2	0	0	0	0	0	0	1	1	0	15	0	0	0	0	0	0	0	0	0
OTU2506	0	0	0	0	0	0	2	4	3	12	5	0	0	4	3	0	0	1	0	1	0	0	0	0	0	0	0	1	0	0	0	1	1	0	0	0	1	1	0	16	0	0	1	1	2	1	0	0	0
OTU2771	0	0	8	0	0	0	0	0	0	0	0	0	0	0	0	1	0	0	0	0	0	0	0	1	0	0	0	0	0	0	1	0	5	0	14	0	0	0	0	0	1	0	0	0	0	0	0	0	0
OTU3420	2	0	1	0	1	0	8	0	0	0	0	0	2	18	0	0	0	1	0	0	0	3	0	0	0	3	0	0	0	0	0	0	1	0	14	0	0	0	2	0	0	0	0	0	0	0	0	0	0
OTU3800	1	25	0	0	6	0	0	0	0	0	5	0	1	0	0	1	0	17	0	0	0	6	0	0	0	0	8	0	0	1	0	0	4	0	0	0	0	1	0	1	0	0	3	0	0	0	0	0	0
OTU1367	0	0	0	0	0	0	0	0	5	0	17	0	0	0	0	0	0	66	0	0	0	0	0	0	0	0	0	0	0	0	0	0	0	0	0	0	0	0	0	0	0	0	0	0	0	0	0	0	0
OTU6442	0	0	0	1	0	0	0	0	0	0	0	0	0	0	0	0	0	15	5	1	0	0	0	1	0	0	0	0	0	0	0	0	0	2	0	0	0	0	0	0	0	0	1	0	0	1	0	0	0
OTU2322	0	0	0	1	0	0	0	1	0	0	0	23	0	0	0	0	2	2	0	0	0	2	0	0	3	0	0	1	0	0	1	1	0	0	0	0	0	1	6	0	2	0	0	0	0	0	1	0	1
OTU2659	0	0	0	6	0	0	0	0	2	0	0	15	0	0	0	0	0	0	0	1	0	0	4	0	0	0	0	1	0	0	0	0	0	3	0	0	0	0	0	0	0	0	0	0	0	1	2	3	1
OTU1369	5	0	0	0	0	0	0	0	6	3	0	0	0	0	0	0	0	0	0	0	0	0	0	2	0	0	0	0	0	0	0	0	0	0	0	0	0	0	1	0	0	0	4	0	0	0	0	0	0
OTU3192	0	0	0	0	0	0	0	0	0	14	0	0	0	0	0	0	0	0	0	0	0	0	0	0	0	0	0	0	0	0	0	0	42	0	0	0	2	0	0	0	0	0	0	0	0	1	7	0	0
OTU6417	0	0	0	0	0	0	0	0	0	14	0	0	0	0	1	0	2	0	0	8	0	0	4	0	0	0	0	0	0	1	0	0	0	0	0	1	0	0	0	0	23	1	0	0	0	0	0	0	0
OTU3994	0	0	0	0	0	0	0	14	0	0	0	0	0	0	0	0	0	1	0	0	0	0	0	0	0	0	1	0	22	0	7	0	0	0	0	0	0	0	0	0	0	0	0	0	0	0	0	0	0
OTU5639	10	1	3	0	5	0	0	0	0	6	0	2	0	0	0	0	0	0	0	1	0	0	2	0	0	0	0	1	1	0	0	1	1	0	0	0	0	0	0	0	0	0	0	0	2	0	0	0	1
OTU5117	0	0	0	2	0	0	0	3	0	1	0	5	0	0	0	0	0	1	2	0	0	0	0	0	0	0	0	0	0	1	0	2	0	0	2	5	0	0	0	0	0	4	0	0	0	0	0	4	0
OTU250	6	0	0	4	20	0	0	15	0	1	0	0	0	0	0	6	0	12	0	3	0	0	0	2	7	5	0	0	0	0	0	0	0	4	0	0	0	0	14	0	2	0	0	0	0	4	0	1	4
OTU4380	0	0	0	4	2	0	26	0	0	0	0	0	0	0	0	0	0	0	0	0	0	0	0	0	0	0	0	0	0	0	0	0	0	0	0	0	0	0	0	0	0	0	0	0	8	0	0	0	0
OTU1984	0	2	0	0	0	0	16	8	0	0	0	0	0	0	0	0	0	0	0	1	0	0	2	1	0	0	0	0	1	9	0	4	0	0	0	0	0	0	0	1	0	0	0	1	0	0	0	0	1
OTU4866	7	0	0	0	1	0	0	0	0	0	0	0	3	20	0	0	0	1	1	0	0	0	0	4	0	0	0	0	1	0	0	1	0	1	0	0	2	3	0	0	0	1	10	0	0	1	0	0	3
OTU2774	0	0	0	0	0	0	1	0	0	1	1	0	0	0	1	2	4	0	0	0	0	1	0	0	0	0	16	3	0	0	1	2	0	0	0	0	3	2	0	0	0	0	0	0	0	0	2	0	0
OTU6410	0	0	0	0	0	0	1	0	0	0	0	0	0	0	0	0	1	8	0	0	0	1	0	0	0	0	0	0	0	0	0	0	0	0	0	0	0	0	0	0	0	0	0	1	0	0	2	0	0
OTU2172	0	0	0	0	0	0	0	0	0	0	0	0	0	1	3	0	0	0	0	0	0	0	0	0	0	0	0	0	0	0	1	0	5	0	0	4	0	4	0	0	0	0	0	0	0	0	0	0	0
OTU3050	0	0	0	0	0	0	0	0	0	0	0	0	0	0	0	0	0	0	0	0	0	0	0	0	0	0	0	0	0	0	0	1	0	0	0	0	0	0	0	0	0	0	0	0	0	0	0	0	0
OTU1276	0	0	0	0	0	0	0	0	0	0	0	0	0	0	0	0	0	0	0	0	0	0	0	0	0	0	0	0	0	0	0	0	0	0	0	0	0	79	0	0	0	2	0	1	0	0	0	2	0
OTU5926	0	0	0	0	7	0	0	0	0	0	0	0	0	0	0	0	0	14	0	0	0	0	0	0	0	0	0	0	0	0	0	0	0	0	0	0	0	0	0	0	2	0	0	0	0	13	0	0	0
OTU4790	0	0	0	0	0	0	0	0	4	0	0	0	0	0	0	0	0	0	0	0	0	0	0	0	0	0	0	0	0	0	0	32	0	0	0	0	0	0	0	0	0	0	1	0	1	0	0	0	0
OTU3337	0	0	0	0	0	0	0	0	0	0	0	0	0	0	0	0	0	0	0	0	0	0	0	0	0	0	0	0	0	0	0	0	0	0	0	0	0	2	0	0	0	0	0	0	0	0	0	0	0
OTU2463	0	0	0	0	0	0	0	0	0	0	0	0	0	0	0	0	0	0	0	0	0	0	0	0	0	0	0	0	0	0	0	0	0	0	0	0	0	0	0	0	0	0	0	0	0	0	0	0	0
OTU1740	0	0	0	0	0	0	0	0	0	0	0	0	0	0	0	0	0	0	0	0	0	3	0	0	0	0	0	0	0	0	0	6	8	0	0	0	0	0	0	0	0	0	0	0	0	1	0	0	0
OTU4177	3	0	0	0	19	0	0	0	0	0	0	0	0	0	0	1	0	0	0	0	0	0	2	0	0	0	0	0	0	2	0	0	0	3	0	0	0	0	0	0	0	0	0	0	0	0	0	2	0
OTU6142	0	0	0	0	15	0	0	0	0	0	0	0	0	0	2	0	0	0	0	0	0	0	0	0	0	0	0	0	0	0	0	0	0	0	0	0	3	0	0	0	0	1	0	1	3	0	0	0	0
OTU1611	0	0	0	0	13	1	0	0	0	0	1	0	0	0	1	0	0	3	0	0	0	0	1	0	3	0	0	0	1	1	0	0	1	0	0	0	0	0	0	7	1	1	0	0	0	0	1	0	0
OTU710	1	0	0	1	15	32	0	0	0	0	0	0	0	0	0	4	0	0	0	0	0	0	0	0	0	0	0	0	0	0	0	3	0	0	3	0	1	0	0	0	0	0	7	0	0	0	0	0	0
OTU2841	0	0	0	0	15	0	0	7	1	0	0	0	0	0	0	0	0	0	0	0	1	0	0	0	0	0	0	0	0	0	0	0	0	0	0	0	0	0	0	0	40	0	3	0	3	0	0	0	0
OTU4165	0	0	0	20	13	0	0	0	0	0	0	0	0	0	0	0	0	0	0	0	0	0	0	0	0	0	2	3	2	0	0	0	0	0	0	0	0	0	0	1	0	0	0	0	0	0	0	0	0
OTU6161	1	0	0	0	0	17	0	0	0	0	0	0	1	0	0	0	0	0	0	0	0	0	0	0	0	0	0	0	0	0	0	0	0	0	0	0	4	0	0	0	0	0	0	0	0	1	0	0	0
OTU4695	0	0	0	0	0	13	37	0	0	0	0	0	0	1	0	0	0	6	0	0	0	0	0	0	0	0	0	0	0	0	0	0	1	2	0	0	0	3	0	0	0	5	0	0	0	0	1	0	0
OTU902	0	0	0	0	1	15	0	1	0	2	0	0	0	2	0	0	0	0	9	2	0	0	0	1	0	3	0	0	0	0	0	0	0	0	0	0	0	0	0	1	4	0	0	0	0	2	0	0	5
OTU2358	0	0	0	0	0	13	0	0	0	0	0	0	0	0	0	1	0	0	0	0	0	0	7	0	0	0	0	0	0	0	0	0	0	0	0	0	0	0	0	0	1	0	10	0	7	0	0	0	0
OTU3503	18	0	0	0	4	3	2	0	0	4	10	0	0	0	0	7	0	0	0	0	0	0	4	0	4	2	0	0	0	6	0	1	0	6	0	0	0	0	0	2	0	5	4	0	0	0	0	0	0
OTU1940	36	0	0	0	0	1	0	0	6	0	1	0	0	0	0	0	0	1	0	18	0	0	0	1	0	0	0	0	0	0	0	0	0	2	0	0	0	0	0	0	0	8	0	0	0	0	0	0	0
OTU967	14	0	0	0	0	0	0	0	0	0	0	0	0	0	0	2	0	3	0	0	0	0	0	0	0	1	0	0	0	0	0	2	0	0	0	0	0	0	0	0	0	0	0	0	0	1	4	0	0
OTU2610	3	0	0	0	0	0	0	0	0	0	1	0	0	1	0	0	0	0	0	5	0	0	0	0	0	0	1	0	1	7	0	0	1	0	0	0	0	0	0	13	0	3	0	1	0	0	0	0	4
OTU1111	0	0	0	1	0	0	0	6	1	1	0	5	0	0	0	0	0	0	0	0	1	0	2	0	3	1	0	0	0	1	1	0	0	0	0	10	0	0	0	16	0	0	0	0	2	0	0	0	0
OTU4755	4	4	7	3	1	0	7	0	3	5	3	31	2	0	0	1	1	0	0	1	1	0	0	1	1	0	0	0	0	4	0	3	0	3	3	12	1	0	0	19	3	2	1	0	0	0	0	0	0
OTU1736	0	0	0	0	0	0	0	0	0	0	0	0	0	0	0	1	0	0	0	0	0	0	0	0	0	0	0	0	0	5	0	3	0	0	0	0	0	1	0	13	0	0	0	0	0	0	0	0	0
OTU5392	0	4	2	0	0	0	0	0	0	7	1	8	0	1	0	0	0	0	0	1	0	0	0	0	0	0	0	3	0	0	0	0	1	0	0	0	0	1	0	14	0	1	0	0	0	0	0	0	0
OTU2539	0	0	0	0	0	8	0	0	0	0	1	1	0	0	0	0	0	0	0	0	0	0	0	1	0	0	0	0	0	1	2	0	0	3	0	0	0	11	0	17	0	0	0	0	1	0	0	8	0
OTU3738	0	0	0	0	5	0	8	0	4	0	0	0	0	0	0	2	0	0	0	0	0	0	0	1	0	2	0	5	1	0	0	2	0	0	28	0	6	0	0	0	0	0	0	0	0	0	5	0	0
OTU2251	0	0	0	0	0	0	0	0	1	0	6	0	4	1	0	0	0	1	0	3	0	0	0	1	1	0	0	0	0	0	1	4	0	2	17	0	0	0	0	0	0	0	0	1	0	0	1	0	0
OTU4000	0	0	0	0	0	0	0	0	0	0	6	0	0	0	2	1	0	0	0	0	0	0	0	0	0	0	0	0	0	0	0	0	3	0	32	0	0	0	0	0	10	1	0	0	0	0	1	0	6
OTU2348	0	0	0	0	0	0	0	0	2	0	0	0	0	0	0	0	0	0	0	0	0	0	0	0	0	0	0	0	0	0	0	11	0	47	43	0	0	0	0	0	0	0	0	0	0	0	0	0	0
OTU5437	0	41	1	0	0	1	0	0	0	0	0	8	0	0	1	0	1	1	0	0	0	0	0	0	0	0	0	0	0	0	0	0	0	0	12	0	7	1	0	1	0	0	0	0	0	0	3	1	0
OTU5700	0	13	2	3	0	6	0	0	0	4	0	0	2	0	0	0	1	0	0	0	0	2	0	1	0	0	0	0	0	8	1	0	0	0	0	0	0	3	0	0	0	0	1	3	0	1	0	0	0
OTU5347	2	16	0	1	1	1	3	2	4	2	2	12	4	5	2	2	0	3	3	0	1	2	7	13	3	2	1	2	2	8	2	3	2	5	1	0	3	1	1	4	0	6	2	3	2	2	3	3	0
OTU2130	5	0	0	0	1	0	0	0	0	0	0	2	1	3	11	2	0	23	0	5	1	0	0	0	1	0	0	0	0	1	0	0	0	1	0	0	1	43	0	12	0	2	0	0	0	0	1	0	0
OTU356	0	6	0	0	0	0	0	0	7	5	0	0	0	0	0	0	0	28	0	0	0	0	0	0	8	0	0	0	0	2	0	0	0	0	0	0	0	0	0	0	1	0	0	0	0	0	0	0	0
OTU6078	6	0	0	0	0	0	0	0	0	0	3	13	0	1	0	4	0	4	0	0	0	0	3	2	0	0	0	0	0	0	0	0	0	0	0	0	0	0	0	0	1	0	3	2	0	0	1	0	0
OTU700	0	0	1	3	0	11	0	0	0	1	0	17	0	0	1	0	1	0	0	0	0	0	0	0	0	0	0	0	0	0	0	6	0	0	0	6	0	0	0	0	0	0	0	0	4	0	0	0	0
OTU905	0	0	0	0	9	0	0	0	0	0	6	15	0	0	0	0	0	0	5	5	0	0	0	0	1	0	0	0	0	31	0	0	0	0	0	0	0	0	0	0	0	0	0	0	0	4	0	3	0
OTU2612	0	0	0	0	0	0	0	0	0	0	0	0	0	0	0	14	5	0	0	0	0	0	0	1	0	0	0	0	0	0	0	0	0	1	0	0	0	0	0	0	10	2	0	0	0	0	0	0	0
OTU2131	0	0	0	0	3	0	0	0	14	0	0	14	0	0	4	0	1	11	5	12	2	0	1	0	0	0	5	1	0	0	0	0	0	0	0	1	0	5	0	0	0	1	0	1	0	0	0	3	0
OTU961	0	2	0	0	0	0	0	0	23	0	0	4	0	0	1	0	0	10	1	0	0	0	0	0	0	0	0	0	0	0	0	0	0	0	0	0	3	0	0	0	2	0	0	0	6	0	0	0	0
OTU2489	0	0	0	0	0	0	0	0	0	0	0	0	1	0	0	0	4	1	0	0	0	0	0	0	0	0	0	6	0	0	0	1	0	0	0	0	1	0	3	0	0	0	0	0	0	2	1	0	0
OTU3998	0	0	0	1	0	0	0	1	13	0	0	0	0	0	0	0	0	0	1	0	0	0	0	0	0	0	0	0	0	0	0	1	0	0	0	5	0	1	0	0	0	0	0	0	0	1	0	0	1
OTU966	0	0	0	0	4	0	0	0	14	0	0	0	0	0	0	0	0	0	0	0	0	0	0	0	0	0	0	0	0	0	0	21	0	0	0	0	0	0	0	0	0	0	0	0	0	0	0	0	0
OTU4587	0	0	0	0	0	0	0	13	0	0	8	3	6	0	0	0	9	0	2	3	0	0	0	2	0	0	0	2	0	0	1	0	0	0	2	0	1	0	0	0	0	0	0	0	0	2	0	0	2
OTU5145	0	0	0	0	0	0	0	0	0	0	0	0	0	0	0	0	0	0	0	2	0	1	0	0	0	0	0	0	0	0	1	0	0	0	0	0	13	0	0	1	0	3	0	0	0	0	3	0	0
OTU3784	0	0	0	0	2	0	0	0	0	0	0	0	0	0	0	0	0	0	0	0	1	0	1	0	0	0	0	1	0	0	0	0	0	0	0	0	2	0	0	0	0	0	0	0	0	1	1	0	0
OTU6429	0	0	0	0	0	0	0	0	0	0	0	3	2	0	0	6	0	0	0	0	0	0	0	2	0	0	0	0	0	0	0	2	1	0	13	0	0	1	0	0	0	0	0	0	0	0	1	0	0
OTU2357	0	0	0	0	0	0	0	0	0	0	0	0	17	0	0	0	0	0	0	0	0	0	0	0	0	0	9	0	0	0	0	0	0	0	0	0	0	0	0	0	37	0	0	0	0	0	0	0	0
OTU2498	21	11	7	8	31	3	3	1	9	32	13	29	9	1	0	14	2	12	9	10	5	4	7	12	15	7	3	2	0	17	0	1	0	8	2	5	1	2	0	6	7	12	23	3	7	8	1	13	6
OTU5229	0	0	0	0	0	0	0	0	0	13	0	0	0	0	0	0	0	2	0	0	0	0	0	0	0	0	1	1	0	0	1	0	0	0	0	0	1	2	0	0	0	0	0	0	0	0	1	0	0
OTU2030	0	0	0	1	0	9	0	0	0	0	0	2	5	4	0	0	0	0	0	0	0	0	0	0	0	0	0	0	0	0	0	0	0	0	0	0	0	0	0	0	0	0	0	0	0	0	0	0	1
OTU4017	4	0	2	6	4	21	2	0	7	3	3	1	0	8	0	1	0	0	0	8	0	5	1	0	9	7	3	19	19	1	2	5	9	0	19	0	37	6	7	11	2	0	9	0	3	1	3	1	1
OTU310	0	1	0	0	0	0	0	0	0	0	0	0	0	0	0	1	0	0	0	0	0	1	0	0	0	0	1	0	0	0	0	1	0	0	0	0	0	1	0	0	0	0	0	0	0	0	0	0	0
OTU3778	1	0	0	1	14	3	0	0	0	9	3	2	0	3	0	0	0	0	0	0	0	4	0	3	0	0	0	0	0	0	0	3	0	0	0	0	2	7	0	0	0	0	0	5	1	0	3	2	0
OTU6144	0	0	0	0	0	2	0	0	0	0	0	0	0	0	0	0	0	0	0	0	0	0	0	0	0	0	0	0	0	0	0	0	0	0	0	0	0	50	0	0	0	0	0	0	0	4	0	0	0
OTU4524	0	1	0	0	0	0	0	0	0	0	4	1	0	0	10	0	0	3	0	1	0	0	0	4	0	0	0	0	0	0	0	0	0	0	0	0	1	18	0	0	0	1	0	0	0	0	0	1	0
OTU873	0	0	0	0	0	0	0	0	0	0	0	0	0	0	15	0	0	0	0	0	0	0	0	0	0	0	0	0	0	0	0	0	0	0	0	0	0	0	0	0	0	0	0	0	0	0	0	0	0
OTU486	0	0	0	0	0	0	0	0	0	0	0	0	0	0	0	0	0	0	0	0	0	0	0	0	0	0	0	26	0	0	0	0	0	0	0	0	0	0	0	0	0	0	0	0	0	0	0	0	0
OTU6411	0	0	0	0	0	0	0	0	0	0	0	0	0	0	0	0	0	9	1	0	4	1	0	0	0	0	0	0	0	0	1	0	0	4	0	5	0	0	0	0	0	0	0	0	0	0	0	0	1
OTU823	0	0	0	0	0	0	0	0	21	0	0	0	0	0	0	0	0	0	0	0	0	0	0	0	0	0	0	0	0	0	0	11	0	0	0	0	0	0	0	0	0	0	0	0	0	0	0	0	0
OTU5219	0	0	1	1	0	0	0	0	0	0	0	0	2	1	0	0	0	4	0	1	5	2	1	0	0	0	1	0	0	10	0	2	14	4	0	0	0	3	0	3	0	2	0	7	1	0	1	0	0
OTU848	0	0	0	0	0	0	0	0	0	0	0	0	2	0	0	0	0	0	0	0	0	0	0	0	0	0	0	0	0	0	0	0	0	0	21	0	0	0	0	0	0	0	0	0	0	0	0	0	0
OTU942	0	0	0	0	0	0	0	0	0	0	0	0	0	0	0	0	0	0	0	0	0	0	0	0	0	0	0	0	0	0	0	0	0	0	0	0	0	0	0	0	0	0	0	0	107	0	0	0	0
OTU1759	0	0	0	0	0	0	0	0	0	0	0	0	0	0	0	0	0	0	0	0	0	0	0	0	0	0	0	0	0	0	0	0	1	0	0	0	0	0	0	0	0	0	0	0	51	0	0	0	0
OTU5805	0	0	0	0	0	0	0	0	0	0	0	0	90	0	0	0	0	0	0	0	0	0	0	0	0	0	0	0	0	0	0	0	0	0	0	0	0	0	0	0	0	0	0	0	0	0	0	0	0
OTU5646	0	0	0	0	0	0	0	0	0	0	0	0	0	0	0	0	0	0	0	0	0	0	0	0	0	0	0	0	0	0	0	0	0	0	0	0	0	8	0	0	0	2	0	0	2	0	0	0	0
OTU3881	0	0	0	0	0	0	0	0	0	0	0	0	0	0	0	0	0	0	0	0	0	0	0	0	0	0	0	0	0	0	0	0	0	0	0	0	0	0	0	0	0	0	0	0	0	0	0	0	0
OTU3506	0	0	6	0	0	5	0	0	0	0	1	0	2	2	1	3	0	0	0	2	0	0	0	0	5	0	0	0	0	0	2	1	0	7	0	0	0	0	0	13	0	2	0	0	0	0	0	0	0
OTU788	0	0	0	0	0	0	0	0	0	0	0	1	0	0	0	3	0	0	1	0	8	0	0	1	0	0	0	0	0	0	0	0	0	0	0	0	0	0	0	0	0	0	0	0	0	0	0	13	0
OTU489	0	0	0	0	0	0	0	0	0	0	0	0	0	0	0	0	0	0	0	0	0	0	0	0	0	0	0	0	0	0	0	0	0	0	0	0	0	0	0	0	0	0	0	2	0	0	0	0	0
OTU2914	0	0	0	0	0	0	0	0	0	0	0	0	0	0	0	0	0	0	0	0	0	7	0	0	0	0	0	0	0	0	0	0	0	0	0	0	0	1	0	0	0	0	0	0	0	0	1	0	0
OTU919	0	0	0	0	66	0	0	0	0	0	0	0	0	0	0	0	0	0	0	0	0	0	0	0	0	0	0	0	0	0	0	0	0	0	0	0	0	0	0	0	0	0	0	0	0	0	0	0	0
OTU5224	0	3	0	0	25	0	0	0	0	0	2	0	0	0	0	0	0	0	0	0	0	0	0	0	0	0	0	0	0	0	0	1	1	0	0	0	0	3	0	0	0	1	0	0	0	0	0	0	2
OTU3182	24	0	0	0	15	10	11	0	0	6	15	0	0	0	0	12	0	0	0	0	0	0	4	0	17	7	0	0	0	11	0	1	0	6	0	0	0	1	0	25	0	5	6	0	0	2	0	0	0
OTU3259	0	0	0	0	21	0	0	1	2	0	0	2	0	0	0	0	0	1	0	0	0	0	0	1	1	0	1	0	0	0	0	0	0	0	0	0	0	1	0	0	1	0	0	0	0	0	0	5	0
OTU955	0	1	0	0	9	14	3	0	0	3	1	2	0	0	0	1	0	20	4	0	2	1	0	0	2	0	0	0	0	36	0	0	0	0	0	0	0	2	0	0	0	1	0	1	0	0	0	0	0
OTU3746	0	0	0	0	0	12	2	0	0	2	5	0	0	0	0	2	0	0	0	0	0	0	0	0	0	0	0	0	0	9	0	0	0	0	0	0	0	0	0	0	0	2	0	0	0	0	0	0	0
OTU3465	0	0	0	0	0	12	0	0	0	4	0	0	1	3	0	0	0	5	0	1	0	0	0	0	0	0	1	0	0	0	0	2	0	0	0	0	2	1	0	0	0	1	0	0	0	1	1	0	1
OTU1417	28	0	0	12	0	2	1	9	0	0	0	1	0	0	0	2	0	0	0	0	1	0	0	0	0	0	0	0	0	1	0	1	0	0	0	0	0	0	0	5	0	0	0	0	1	0	0	1	0
OTU4001	0	0	0	0	0	0	0	0	0	6	4	0	0	0	0	0	4	0	0	0	2	0	0	0	0	0	0	0	0	17	0	0	0	0	4	0	0	0	0	25	0	0	0	0	0	0	0	0	0
OTU5560	0	13	0	0	0	0	0	0	0	0	2	12	8	1	3	0	0	0	0	2	0	0	1	1	0	0	0	0	0	0	0	0	0	0	0	0	0	0	0	0	0	0	0	0	3	5	2	0	0
OTU201	0	0	1	0	0	0	0	1	0	3	0	0	0	0	0	1	0	12	0	0	0	1	0	0	0	0	0	0	1	0	0	1	3	0	0	0	0	1	0	0	0	0	0	0	0	0	0	0	0
OTU5393	0	0	0	0	1	0	0	0	12	0	1	0	0	0	0	0	0	12	0	1	0	0	0	0	0	0	0	0	0	2	0	0	0	0	0	0	1	0	0	0	0	0	0	0	1	0	0	0	0
OTU5807	0	0	0	0	0	0	0	0	0	0	0	0	0	0	0	0	0	29	0	0	0	7	0	0	0	0	0	0	0	1	0	0	0	0	0	0	0	0	0	0	1	0	0	0	0	0	0	0	0
OTU392	0	3	0	0	0	0	1	0	0	1	0	21	0	0	0	0	1	22	0	0	0	10	0	1	0	2	0	0	0	3	0	1	0	0	14	0	0	0	4	0	1	0	0	0	0	0	1	1	0
OTU6421	7	2	0	7	0	0	1	0	2	16	1	12	0	0	4	0	6	0	0	0	0	1	2	0	0	2	0	0	0	0	4	0	0	0	0	0	0	0	1	0	3	1	11	0	0	5	0	4	2
OTU314	0	0	0	10	0	0	0	1	0	7	0	1	3	17	0	0	1	2	0	1	0	3	0	0	0	0	0	3	4	6	0	2	0	0	0	0	5	2	1	12	1	1	0	0	0	1	0	0	1
OTU2770	0	0	0	0	0	0	0	0	0	4	0	0	0	0	2	1	0	0	0	0	0	0	3	0	0	0	0	0	0	0	0	0	0	0	0	0	0	0	0	0	0	0	0	0	1	0	0	0	0
OTU279	0	0	1	22	0	0	0	0	4	0	0	5	1	7	0	7	0	0	1	1	0	1	1	3	1	0	0	0	0	0	8	1	1	2	0	0	0	16	0	0	0	0	10	0	1	0	9	0	5
OTU3705	0	0	0	0	0	0	0	0	0	0	0	0	0	0	0	0	0	0	0	0	0	1	0	0	0	0	0	0	0	0	0	0	8	2	0	0	3	1	0	0	0	0	0	1	2	1	1	1	0
OTU419	0	0	0	0	5	0	0	0	0	0	1	11	2	0	0	0	0	0	1	0	0	0	0	2	0	0	0	0	0	21	2	0	0	0	0	2	0	0	0	0	0	0	0	0	0	0	6	0	0
OTU532	0	0	0	0	0	0	0	0	0	0	0	0	0	6	0	0	0	0	0	0	0	0	0	0	0	0	0	0	0	14	0	1	0	1	0	0	0	0	0	0	0	1	0	0	0	0	0	4	0
OTU2419	0	0	1	1	0	0	0	0	0	0	0	14	0	0	0	0	0	5	0	0	3	1	0	0	0	0	0	0	0	12	0	0	0	0	1	0	0	0	0	0	0	0	0	0	2	0	0	0	1
OTU5638	0	0	0	0	0	0	0	2	0	0	0	0	0	0	0	0	0	0	0	0	0	0	0	0	0	0	0	0	0	0	0	2	3	0	0	0	0	0	0	0	15	0	0	0	0	28	0	0	0
OTU5892	0	0	0	0	0	0	0	0	0	0	0	0	0	0	0	0	0	0	0	0	0	0	1	0	6	0	0	0	0	0	0	0	0	0	0	0	0	0	0	0	0	0	0	0	0	4	0	0	0
OTU3912	0	1	0	0	6	0	0	22	0	0	0	1	0	0	0	0	0	0	0	0	0	0	0	0	0	3	0	0	0	0	0	0	0	0	0	0	0	0	0	0	0	0	0	0	0	0	0	1	0
OTU4381	0	0	0	124	0	0	0	0	0	0	0	0	0	0	0	0	0	0	0	0	0	0	0	0	0	0	0	0	0	0	0	0	0	0	0	0	0	0	0	0	0	0	0	0	0	0	0	0	0
OTU2345	0	0	0	12	0	0	1	4	0	6	0	1	0	0	0	0	0	3	0	0	0	2	0	0	0	0	0	0	0	0	0	1	0	0	0	0	0	3	0	0	0	0	0	0	1	0	0	0	1
OTU3959	0	0	0	0	0	0	31	0	0	0	0	0	0	0	1	0	8	0	0	0	0	0	0	0	0	0	0	0	2	0	0	0	0	0	1	0	0	0	0	0	0	0	0	0	4	0	0	0	0
OTU1235	0	0	1	1	0	1	13	0	0	0	0	0	0	0	0	0	2	12	1	0	0	0	2	0	1	1	0	0	0	0	0	0	0	0	0	5	0	0	0	0	2	0	12	0	0	0	0	0	3
OTU3635	0	2	12	0	0	0	0	0	0	0	4	0	1	0	2	1	0	0	0	0	0	0	1	0	0	0	0	0	0	0	0	0	0	1	1	0	1	0	0	0	0	1	0	1	1	0	0	0	0
OTU2819	0	0	0	0	0	0	0	0	0	0	0	0	0	0	0	0	13	0	0	0	0	0	0	0	0	0	0	0	0	0	0	0	0	0	0	0	0	0	0	0	0	0	0	0	0	0	0	0	0
OTU2964	10	0	0	2	6	0	1	0	0	0	0	0	0	2	0	2	14	0	2	1	0	0	0	1	0	0	0	0	0	0	0	0	0	0	0	1	0	0	0	0	0	0	0	0	0	0	0	2	0
OTU782	0	0	0	0	0	0	0	3	0	0	0	0	0	0	0	0	0	2	0	0	0	0	0	0	0	0	0	0	0	0	0	0	0	0	0	0	0	0	0	0	50	0	0	0	0	0	0	0	0
OTU1052	0	0	0	0	0	0	0	0	0	0	0	0	0	3	1	0	0	0	0	0	0	3	0	0	0	0	0	0	0	0	0	1	0	0	0	0	55	0	0	0	0	0	0	0	1	0	0	0	0
OTU903	0	0	0	0	0	0	0	0	0	0	0	0	0	0	0	0	0	0	0	6	0	0	0	0	0	0	0	0	0	0	0	0	0	0	0	0	17	86	0	0	0	0	0	0	0	0	0	0	0
OTU2132	0	0	0	0	0	0	0	0	0	0	0	0	0	0	3	0	0	0	0	0	0	0	0	0	0	0	0	0	0	0	0	0	9	0	0	0	0	14	0	0	0	0	0	0	0	0	0	0	0
OTU5095	0	8	0	0	0	0	0	0	0	0	0	1	0	7	1	0	0	5	1	0	0	0	0	1	0	0	0	0	0	0	0	0	0	0	1	3	0	14	3	7	0	2	0	1	0	1	2	0	0
OTU5928	0	0	1	0	1	0	0	0	0	0	0	0	0	0	0	0	0	0	0	0	0	0	0	0	0	2	0	0	0	0	0	0	2	0	0	0	0	0	0	0	2	0	0	0	0	18	0	0	0
OTU5923	0	0	0	0	0	0	0	0	0	0	0	0	0	0	0	0	0	0	0	0	0	0	0	0	0	0	0	0	0	0	0	0	0	0	0	0	0	0	0	0	0	0	0	0	0	0	0	0	0
OTU1309	0	0	9	0	0	0	0	0	0	0	0	0	0	0	0	0	0	0	0	0	0	0	0	0	0	0	0	0	0	0	0	0	0	4	0	0	0	0	0	0	0	6	0	0	0	0	0	0	0
OTU2714	0	0	0	0	0	0	0	0	0	0	0	0	0	0	12	0	0	0	0	0	0	0	0	0	0	0	0	0	0	0	0	0	0	0	0	0	1	0	0	0	0	0	0	0	0	0	1	0	0
OTU5540	1	0	0	1	0	1	0	0	0	0	0	0	0	0	23	1	1	0	0	0	0	0	1	3	0	1	0	0	2	1	7	0	7	0	3	0	0	0	0	0	1	0	0	3	1	0	5	1	1
OTU6022	0	0	4	0	0	0	0	0	0	0	0	0	13	6	0	0	0	0	0	0	0	0	3	0	1	0	0	0	0	0	0	3	0	0	0	0	0	1	0	0	0	0	0	0	0	0	0	0	11
OTU140	0	0	0	0	0	0	0	0	1	0	0	5	9	1	0	1	0	0	1	0	0	0	0	4	0	2	0	0	0	0	0	0	0	0	0	0	0	2	0	7	0	2	5	0	0	0	0	3	0
OTU5234	0	0	0	0	0	0	0	0	2	0	0	0	0	0	0	0	7	0	0	0	0	2	0	0	0	0	0	0	0	0	0	0	0	0	0	0	2	0	0	2	0	0	0	0	0	0	0	0	0
OTU1985	0	0	0	0	0	4	0	0	0	0	0	0	1	0	0	0	0	0	0	0	0	0	0	0	0	0	0	3	0	0	0	0	0	0	0	0	0	0	0	2	0	0	1	0	0	0	0	0	0
OTU75	0	0	0	0	0	0	0	0	0	0	0	0	0	0	0	0	0	0	0	0	0	0	0	0	0	0	0	0	0	0	0	75	0	0	0	0	0	0	0	0	0	0	0	0	0	0	0	0	0
OTU5802	0	0	0	0	0	0	0	0	0	0	0	0	0	0	0	0	0	0	0	0	0	0	0	0	0	0	0	0	0	0	0	0	0	0	0	0	0	0	0	0	0	0	0	0	0	0	0	0	0
OTU879	0	0	0	0	0	0	0	0	0	0	0	0	0	0	0	0	0	0	0	0	0	0	0	0	0	0	0	0	0	0	0	0	0	0	0	0	0	21	0	0	0	0	0	0	0	0	0	0	0
OTU4022	0	0	0	1	0	0	1	1	0	0	0	0	0	0	0	0	0	0	0	1	0	0	0	0	13	0	0	0	73	0	0	0	0	0	0	0	0	0	0	0	0	0	0	0	0	0	0	0	0
OTU3257	0	0	0	0	13	0	0	0	0	0	1	0	1	2	2	0	0	0	0	1	0	1	0	1	0	0	0	4	1	0	0	3	0	0	0	0	0	1	0	0	0	0	0	0	1	0	1	0	3
OTU5227	0	0	0	0	19	0	0	0	0	1	0	0	0	1	0	0	1	0	1	0	0	1	1	1	0	0	0	2	0	0	1	0	0	0	0	0	1	3	0	0	0	1	0	0	2	0	0	2	2
OTU631	0	2	0	0	13	0	0	0	0	0	0	0	0	1	0	0	0	0	0	0	0	0	1	0	0	0	0	1	0	0	0	4	0	0	0	0	0	0	0	6	0	0	0	0	0	0	2	0	1
OTU1737	0	0	1	0	0	20	0	0	0	0	0	0	0	0	0	0	0	0	0	0	0	0	0	0	1	0	1	1	0	1	0	0	0	2	0	0	0	2	0	0	0	0	0	0	0	4	0	0	2
OTU5555	0	0	0	5	4	11	0	0	5	0	0	0	2	0	0	0	0	0	0	0	0	0	0	0	0	0	0	1	0	0	0	0	0	0	0	0	0	0	0	0	0	2	0	1	1	0	0	1	0
OTU5225	15	0	0	0	0	0	0	0	0	0	0	2	0	0	0	0	0	0	0	1	0	0	0	0	0	0	0	0	0	8	0	0	0	0	0	1	0	2	0	0	0	0	0	0	0	0	0	0	13
OTU3783	3	0	1	0	10	0	0	0	1	0	1	0	2	0	3	6	1	0	0	0	2	0	0	3	0	0	0	0	0	0	0	0	0	0	3	0	0	0	0	12	0	0	0	1	0	7	0	0	0
OTU4721	0	0	0	0	0	0	0	0	0	0	0	0	0	1	0	0	0	0	0	0	0	0	0	0	0	0	0	0	0	2	0	0	0	0	0	0	1	0	0	11	0	0	0	0	0	0	0	0	0
OTU2295	4	0	0	0	0	0	0	0	0	0	0	0	0	0	0	0	0	0	4	0	0	0	0	0	0	1	0	0	0	0	0	0	1	0	0	0	4	2	0	19	0	0	0	1	2	0	0	0	0
OTU6351	0	0	0	0	0	1	3	0	0	1	0	0	0	0	0	0	0	9	0	0	1	0	0	0	0	0	0	0	0	0	1	0	2	0	0	0	0	0	0	13	0	0	0	0	0	0	0	0	0
OTU334	0	17	0	0	0	0	4	4	0	1	1	1	0	0	0	0	0	3	0	0	0	0	0	0	12	1	0	0	0	0	0	1	0	0	0	0	0	1	0	0	1	0	0	0	0	1	0	0	0
OTU319	0	11	0	0	0	0	0	0	0	0	0	0	2	16	0	0	0	1	0	5	0	4	0	0	0	0	0	1	0	1	0	0	0	0	0	0	0	1	0	0	0	0	0	0	2	3	0	0	2
OTU836	0	4	0	1	0	0	0	13	0	0	0	4	0	0	0	0	10	26	0	0	0	0	0	0	0	0	0	0	0	4	0	0	1	0	0	0	0	1	0	0	3	0	0	0	0	2	0	0	0
OTU994	0	0	2	0	0	2	0	1	0	1	0	1	0	0	1	0	0	22	2	0	0	3	0	0	0	0	0	3	0	0	0	4	0	0	0	0	3	1	0	0	0	0	0	0	1	1	0	0	0
OTU2294	0	0	3	0	0	12	0	0	0	1	0	1	2	0	1	0	0	0	0	0	0	0	0	0	6	0	0	0	0	0	5	1	0	0	0	0	0	0	0	3	0	0	0	0	1	2	0	0	0
OTU5502	1	0	9	0	0	0	0	0	5	0	0	0	0	0	0	2	0	0	6	0	0	0	1	0	0	0	0	1	1	5	1	0	0	0	0	0	0	0	0	0	3	1	0	1	1	1	2	0	0
OTU5	0	0	0	0	0	0	8	0	0	0	0	0	0	0	0	0	0	0	0	0	0	0	0	0	0	0	0	0	0	61	0	0	0	0	0	0	0	0	0	0	0	0	0	0	0	0	0	0	0
OTU1854	1	0	0	0	0	8	0	0	0	0	0	0	0	0	0	0	0	0	0	2	0	1	0	0	0	0	1	0	0	0	0	0	0	0	0	0	0	3	0	0	0	0	11	0	0	1	0	0	0
OTU5510	0	0	0	0	8	0	0	0	1	0	0	0	0	0	0	0	0	4	0	0	0	0	0	0	0	0	0	0	0	3	0	0	0	0	0	0	0	0	0	0	2	0	11	1	0	0	0	0	0
OTU596	0	0	0	0	0	0	0	0	0	24	2	0	0	0	0	0	0	0	0	0	0	1	0	0	1	0	0	0	0	0	0	2	1	0	0	2	0	0	0	0	0	0	0	0	0	0	0	0	0
OTU1708	10	0	0	2	0	3	0	0	0	16	0	0	0	0	0	2	0	0	5	1	0	0	0	0	0	0	0	0	0	1	0	0	0	0	0	0	0	0	0	0	0	0	0	0	0	0	0	0	0
OTU6182	0	12	0	5	0	0	0	0	0	0	0	0	1	6	0	0	0	0	0	1	1	2	0	0	0	0	4	0	0	0	1	1	0	0	0	0	1	6	0	3	0	0	0	0	1	1	0	0	0
OTU2578	2	2	0	1	0	4	0	0	0	0	0	0	0	0	0	0	0	0	2	0	0	0	0	1	0	0	0	0	0	0	0	0	0	0	0	0	10	1	0	0	0	0	0	0	0	0	0	6	0
OTU5931	0	0	0	0	0	0	0	0	0	0	1	0	8	2	0	0	0	0	0	0	0	0	0	0	0	0	1	0	0	0	0	0	0	1	0	0	0	0	0	0	0	0	0	0	0	0	0	0	0
OTU3499	6	0	2	0	0	0	1	0	11	6	0	4	0	0	2	2	0	1	0	1	0	0	0	6	0	0	0	0	0	2	0	0	1	1	0	0	0	0	0	1	2	2	1	0	1	0	1	0	0
OTU1817	1	0	0	0	0	0	0	0	0	1	0	0	0	0	0	0	0	0	0	1	0	0	0	0	0	0	0	0	0	0	0	0	0	0	0	0	0	0	0	0	0	0	0	0	0	0	0	0	0
OTU4520	0	15	0	2	0	0	0	0	0	0	0	9	0	1	0	0	0	1	0	0	0	1	0	0	1	0	0	2	0	0	0	0	0	0	0	0	1	0	0	0	0	0	0	0	0	0	0	0	0
OTU1191	10	0	0	0	0	0	0	0	0	0	1	0	0	0	0	0	0	4	0	1	0	0	0	0	0	0	0	0	0	1	0	0	0	0	0	0	0	0	0	0	0	0	0	0	0	0	3	0	0
OTU436	0	0	7	19	3	3	2	2	3	0	0	0	1	0	0	0	1	0	0	1	0	0	0	0	0	0	0	0	0	0	0	0	0	0	1	0	0	0	3	6	0	0	1	0	0	1	0	0	0
OTU510	0	0	19	0	1	0	0	0	0	8	0	0	0	0	0	0	0	29	0	0	0	0	0	0	7	0	0	0	0	3	0	3	0	0	4	2	1	2	6	1	1	1	0	0	0	0	0	11	0
OTU2060	0	0	0	0	0	0	0	0	0	0	0	1	0	0	0	0	0	0	0	0	0	0	0	3	0	0	1	0	0	0	0	0	0	0	0	0	0	0	1	0	0	1	0	1	1	5	0	0	0
OTU443	0	0	0	0	0	0	0	0	0	0	0	0	0	31	0	0	0	0	0	0	0	22	0	0	0	0	0	0	0	0	0	4	12	0	0	0	0	0	0	0	0	0	0	0	0	0	0	0	0
OTU3335	0	1	0	0	0	0	0	0	0	0	0	0	2	11	0	0	0	0	3	5	0	2	0	1	0	0	0	0	0	0	0	3	9	0	0	0	3	2	0	10	0	0	1	0	2	3	3	0	0
OTU1909	0	0	1	0	0	0	1	0	0	0	0	0	0	11	1	4	0	0	0	0	0	0	0	1	0	0	0	0	0	0	0	0	0	0	1	0	4	0	0	2	0	0	0	0	0	0	3	0	0
OTU34	0	4	0	0	0	0	0	2	0	0	0	3	0	15	0	2	0	0	2	0	0	0	0	0	0	0	0	0	0	0	7	1	0	0	0	0	0	0	0	0	0	0	0	1	0	0	0	1	0
OTU6019	0	0	0	0	0	0	0	0	0	0	0	0	0	0	0	0	0	0	0	0	0	0	0	0	0	0	0	0	0	0	0	0	0	0	0	0	0	0	0	0	0	0	0	0	0	0	9	0	0
OTU4920	0	0	0	0	0	0	0	0	0	0	0	0	0	0	0	0	0	0	0	0	0	0	0	0	0	0	0	0	0	0	0	0	0	0	0	0	0	0	0	0	0	0	0	0	0	0	0	0	0
OTU160	1	0	0	0	0	0	0	0	0	0	0	0	1	21	0	0	0	0	1	0	0	0	0	0	0	0	0	0	0	2	0	0	0	0	0	0	61	6	0	0	0	0	0	0	0	0	0	1	0
OTU5808	0	0	0	3	0	0	0	0	0	0	0	1	9	0	0	0	0	8	0	8	0	0	1	0	0	0	32	0	6	6	0	0	0	0	0	0	1	0	0	0	4	13	0	0	3	0	0	0	1
OTU3114	0	0	5	0	0	0	0	0	0	0	0	0	0	0	2	0	1	0	0	0	0	0	0	0	0	0	0	0	0	0	0	0	0	0	0	0	0	0	0	0	1	0	0	0	0	21	0	0	0
OTU1368	0	0	0	0	0	0	0	0	0	0	0	0	0	0	0	0	0	0	0	0	0	2	0	0	0	0	0	0	0	0	0	0	0	0	0	0	0	0	0	0	0	0	0	0	0	0	0	0	0
OTU1981	0	0	0	0	0	0	0	0	0	0	0	0	0	0	0	0	0	0	0	0	0	14	0	0	0	0	0	5	0	0	0	4	0	0	0	0	0	0	0	0	0	0	0	1	0	0	0	0	0
OTU5506	0	0	0	0	1	0	0	0	4	0	26	0	0	0	0	0	0	0	0	0	0	1	0	0	0	0	0	0	0	0	0	0	0	0	0	0	0	0	0	0	0	0	0	0	0	0	0	0	0
OTU847	0	0	0	0	0	0	0	0	0	0	0	0	0	0	0	0	0	0	0	0	0	0	0	0	0	0	0	0	0	0	0	0	0	0	0	0	0	0	0	0	0	0	0	0	2	0	0	0	0
OTU822	0	0	0	0	0	0	0	0	0	0	0	0	1	0	1	0	0	1	0	1	0	0	0	0	0	0	0	0	0	0	0	1	0	3	0	0	0	0	0	0	0	0	0	0	0	0	0	0	0
OTU3628	0	0	0	0	0	0	0	0	0	0	0	0	0	0	0	0	1	0	0	0	0	0	0	0	0	10	0	0	0	0	0	0	0	0	1	0	0	0	0	1	0	5	0	0	0	0	0	0	0
OTU878	0	0	0	4	2	0	0	6	32	0	0	0	1	1	0	0	0	0	0	0	0	1	0	0	0	0	0	0	0	0	0	0	0	0	1	0	0	2	0	0	0	3	0	0	0	0	0	0	0
OTU379	7	0	0	1	2	0	0	1	0	0	0	0	0	4	0	0	0	0	0	0	0	48	0	0	0	0	0	0	0	4	0	0	0	0	0	0	1	1	0	0	0	0	2	1	0	0	0	0	0
OTU5929	0	0	0	0	0	0	1	0	0	0	4	1	0	2	0	0	0	0	0	0	0	0	0	0	0	0	0	1	0	0	13	0	0	0	0	0	0	0	0	0	0	0	0	2	0	0	0	0	4
OTU2730	0	0	0	1	0	0	0	0	0	0	0	0	0	0	0	0	0	0	0	0	0	0	0	0	0	0	0	0	0	0	0	0	0	0	0	0	0	0	0	0	0	0	0	6	0	0	0	0	0
OTU2922	0	0	0	0	0	0	0	0	0	0	0	0	0	0	0	0	0	0	0	0	0	0	0	0	0	0	0	0	3	0	0	0	0	0	0	0	0	1	0	0	0	0	0	13	0	0	0	0	0
OTU3996	0	0	0	0	0	0	0	0	0	0	0	0	0	0	0	0	0	0	0	0	0	0	1	0	0	0	0	0	0	6	0	0	0	0	0	0	0	0	0	0	0	0	0	0	0	0	0	0	0
OTU6024	0	0	6	0	0	0	0	0	0	0	0	0	0	0	0	0	0	0	0	0	0	0	0	0	1	0	0	0	0	2	0	0	0	0	0	1	3	0	0	0	0	0	0	1	0	0	2	0	0
OTU6021	5	0	7	0	0	0	0	0	0	0	6	0	0	0	0	1	0	0	0	0	0	2	0	0	0	0	0	0	0	0	0	1	0	0	0	0	0	0	0	0	0	0	0	1	2	0	0	0	0
OTU1799	0	0	0	0	0	0	0	0	0	0	0	0	0	0	0	0	0	0	0	0	0	0	0	0	0	0	0	0	0	0	0	0	0	0	0	0	0	0	0	0	0	0	0	0	0	0	0	0	0
OTU2645	0	0	0	0	0	0	0	0	0	0	0	0	11	0	0	0	0	0	0	0	0	0	0	0	0	0	0	0	0	0	0	0	1	0	0	0	0	2	0	0	3	0	0	0	0	1	0	0	0
OTU4213	0	0	0	0	0	0	0	0	0	0	0	0	0	0	0	0	0	0	0	0	0	0	2	0	0	0	0	0	0	0	0	0	0	0	0	0	0	0	0	1	0	0	0	0	0	0	0	0	0
OTU1219	0	0	0	0	0	0	0	0	0	0	0	0	0	0	0	0	0	0	0	0	0	40	0	0	0	0	7	2	0	0	0	0	4	0	0	0	0	0	0	0	0	1	0	0	2	0	5	3	0
OTU223	0	0	0	0	0	0	0	0	4	0	0	0	0	0	0	0	0	0	0	0	0	0	0	0	0	0	0	0	0	0	0	15	0	0	0	0	0	0	0	0	0	0	0	0	0	4	0	0	2
OTU1395	0	0	0	0	0	0	0	0	0	0	1	4	0	0	0	0	0	0	2	0	0	0	0	0	0	0	0	0	0	0	0	1	0	0	0	0	0	2	0	0	0	11	0	0	0	0	0	0	0
OTU1220	0	0	0	0	0	0	0	0	0	0	0	0	0	0	0	0	0	0	0	0	0	36	0	0	0	0	0	0	0	0	1	0	0	0	0	0	0	0	0	0	0	0	0	0	0	0	0	0	0
OTU1910	0	0	0	0	0	0	0	0	0	0	0	0	0	0	0	0	0	0	0	0	0	0	0	0	0	0	0	0	0	0	0	0	0	0	0	0	0	0	0	0	0	0	0	0	0	0	0	0	0
OTU1106	0	0	1	0	13	0	0	1	0	4	1	0	0	0	0	0	1	0	0	4	0	0	0	0	0	0	1	0	0	0	0	1	0	0	1	2	0	0	6	0	0	1	1	0	0	0	0	0	0
OTU2995	0	0	0	0	10	0	0	0	1	0	0	6	0	2	6	0	18	0	0	0	1	0	0	0	0	0	0	0	0	0	0	0	1	0	0	0	0	2	0	1	0	0	0	2	0	5	0	0	0
OTU2328	0	0	0	0	11	0	0	0	0	0	0	0	0	0	0	0	0	0	0	0	0	8	0	0	0	4	0	0	0	0	0	0	0	0	0	0	0	0	0	0	0	0	0	0	0	0	0	0	0
OTU5642	0	0	0	0	12	31	0	1	0	0	0	13	2	0	0	1	1	3	0	0	0	1	1	1	3	0	0	0	0	0	0	0	1	0	3	0	1	0	0	3	1	0	0	0	0	0	0	2	0
OTU2356	0	0	0	6	11	0	0	0	0	0	0	0	0	0	0	0	0	0	0	0	0	3	0	0	0	4	0	0	0	0	0	0	0	0	0	0	0	0	0	3	0	0	0	0	0	0	0	0	0
OTU470	0	0	0	0	2	25	1	0	0	0	0	0	0	0	0	1	0	0	0	0	0	0	0	0	0	0	0	0	0	0	0	0	0	0	0	0	0	0	0	1	0	0	0	0	0	0	0	0	0
OTU2711	0	3	0	2	0	10	0	0	0	0	0	0	0	0	0	0	0	0	1	0	0	0	0	0	0	0	0	0	0	0	0	0	0	0	1	0	0	0	0	7	0	10	0	0	0	0	0	0	0
OTU4378	0	0	0	0	0	10	0	0	0	0	2	0	2	0	0	0	0	0	0	0	0	0	0	2	3	0	0	0	0	0	0	0	0	0	0	0	0	0	0	0	1	1	0	0	2	13	0	0	0
OTU3675	14	0	0	0	26	26	2	0	0	7	5	0	0	0	0	8	0	0	0	0	0	0	5	0	24	2	0	0	0	19	0	0	0	9	0	0	0	0	0	3	0	2	10	0	0	0	0	0	0
OTU1094	10	0	0	0	0	0	0	0	0	0	0	0	0	0	0	0	0	0	0	0	0	0	0	0	0	0	0	0	0	0	0	0	0	0	0	0	0	0	0	0	0	0	0	0	22	0	0	0	0
OTU399	11	0	0	2	0	0	0	0	0	8	0	0	0	0	0	4	0	0	0	0	1	0	0	1	0	0	0	2	0	0	0	0	0	0	1	6	0	0	0	1	0	0	0	0	0	0	0	1	1
OTU5344	7	1	3	7	13	3	1	0	7	6	5	1	5	0	0	7	2	4	2	5	3	1	3	6	2	0	0	1	0	6	1	0	7	3	2	2	3	1	5	13	1	4	1	2	4	2	3	7	1
OTU5645	0	0	18	0	0	0	0	0	1	0	0	0	0	0	3	0	11	0	0	0	0	0	0	0	1	0	0	0	2	0	0	0	0	0	0	12	0	0	0	13	0	0	0	0	0	0	0	0	0
OTU5027	0	2	0	0	0	0	0	2	1	0	2	0	0	6	7	0	0	0	1	0	1	2	1	0	0	0	0	0	0	2	1	0	0	1	0	6	2	3	6	10	0	1	0	1	0	2	4	2	0
OTU5648	0	0	5	2	0	0	0	0	0	1	0	0	0	0	0	0	0	3	0	0	0	0	0	1	0	2	0	0	0	0	1	2	0	0	0	0	0	0	1	10	0	0	0	0	1	0	0	0	0
OTU711	0	1	0	0	0	3	0	0	0	0	1	1	0	0	0	0	0	0	0	1	0	0	0	0	7	1	0	0	0	4	0	0	0	0	20	0	0	0	0	0	0	0	0	0	0	0	0	1	0
OTU3882	0	4	0	12	0	0	0	8	0	0	4	7	0	0	0	0	0	29	0	0	0	0	0	0	1	0	0	0	0	10	0	0	0	0	0	0	1	1	1	0	1	0	0	0	0	0	0	0	1
OTU1338	0	0	0	1	1	2	0	0	0	0	0	15	0	0	0	1	0	10	1	0	0	0	0	0	0	1	0	1	0	0	0	0	2	3	0	0	0	0	0	0	6	0	1	0	0	0	1	1	0
OTU2710	0	0	0	0	0	0	0	1	0	0	0	0	1	2	0	1	0	11	0	0	0	0	0	0	1	0	0	0	0	0	0	10	0	0	0	0	0	0	0	0	0	0	4	0	0	0	0	0	0
OTU6081	0	0	0	4	0	1	0	0	0	0	0	1	0	1	0	0	0	10	0	1	0	2	3	1	0	0	1	0	0	0	0	1	3	0	0	0	0	0	0	0	0	0	0	0	0	0	1	0	2
OTU5001	1	0	0	0	0	0	0	0	0	0	0	10	0	0	0	0	11	0	0	0	1	0	0	0	0	1	0	5	0	0	0	0	17	0	0	0	0	0	0	0	0	0	0	0	0	0	0	0	0
OTU3976	0	0	0	0	0	0	0	0	0	0	0	52	0	0	0	0	0	0	0	0	0	0	0	0	0	0	0	0	1	0	0	0	1	0	0	0	0	0	0	1	0	0	0	0	0	0	0	0	0
OTU880	0	0	5	4	0	0	0	0	0	0	0	11	0	0	0	0	2	4	0	0	0	4	0	0	2	0	0	0	0	0	0	0	0	0	0	0	0	0	0	0	0	0	0	0	2	0	0	0	0
OTU949	0	0	0	0	0	0	5	0	0	0	0	15	0	0	0	0	0	0	0	0	0	0	0	0	0	0	0	0	0	1	0	0	0	0	0	1	0	0	0	0	0	0	0	0	0	0	0	0	0
OTU4202	0	1	0	0	0	0	0	0	5	4	6	20	0	1	0	1	4	0	0	4	0	0	1	1	0	0	0	0	0	1	0	0	0	0	0	0	1	1	0	5	1	0	2	0	0	0	0	0	0
OTU2212	0	9	0	0	0	0	0	0	0	0	1	0	0	0	0	2	0	3	2	0	0	0	0	0	0	0	0	0	0	1	0	0	0	0	0	0	2	1	0	11	0	0	2	0	0	0	0	0	0
OTU740	0	0	11	0	0	0	0	0	0	0	0	0	0	0	0	0	0	0	0	0	0	0	0	0	10	0	0	0	0	0	0	0	0	0	0	0	0	30	0	0	0	0	0	0	0	0	0	0	0
OTU3781	0	0	1	0	0	0	0	0	0	0	0	0	1	0	1	0	0	0	0	0	0	1	0	0	0	0	1	1	0	2	2	0	0	1	0	0	1	0	0	0	0	0	0	0	0	0	0	0	0
OTU1683	0	3	1	0	0	1	0	1	2	0	0	4	0	1	2	0	0	0	4	0	0	0	0	0	0	0	0	0	0	21	0	0	3	1	0	0	0	0	0	4	0	1	0	0	2	4	0	1	0
OTU5738	1	2	0	2	1	0	13	0	2	8	0	2	7	2	0	2	2	3	7	2	0	2	0	4	0	0	0	3	0	10	0	1	0	0	0	0	0	0	3	3	0	1	2	2	4	3	2	1	2
OTU6205	0	0	0	0	0	0	0	0	1	0	1	1	1	8	1	0	0	0	5	0	0	0	0	1	0	0	4	0	0	10	1	3	0	0	0	0	13	3	0	0	0	0	0	2	4	2	4	1	0
OTU3421	0	0	0	1	0	0	0	0	0	0	0	0	0	0	0	0	0	0	1	0	0	0	0	0	0	0	0	0	0	0	0	0	0	0	0	0	0	0	0	0	0	0	25	0	0	0	0	0	0
OTU4589	0	1	0	0	0	0	0	0	0	0	0	0	0	1	1	0	0	0	0	0	0	3	0	0	5	0	0	0	0	1	0	1	0	0	0	0	0	6	0	0	0	0	10	0	2	0	0	2	0
OTU2394	2	0	0	0	0	0	0	0	9	4	0	0	0	0	2	1	0	5	0	1	0	0	0	0	0	0	0	0	0	0	0	1	0	0	0	0	3	0	0	0	0	2	10	0	0	0	2	0	0
OTU63	0	0	0	0	0	0	0	0	3	19	0	0	0	0	0	0	0	0	0	19	0	0	0	0	0	0	0	0	0	0	0	0	0	1	1	0	0	0	0	0	0	0	0	0	0	13	0	0	0
OTU5674	0	0	2	0	0	0	0	0	1	0	2	1	2	1	1	0	0	0	1	3	0	1	1	5	0	1	0	0	0	5	1	3	0	0	0	0	4	1	0	0	0	2	6	2	3	15	6	0	2
OTU4159	0	0	0	0	0	0	0	0	0	0	0	0	0	0	0	0	0	0	0	0	0	0	0	0	0	0	0	0	28	0	0	0	0	0	0	0	0	0	0	0	0	0	0	0	3	0	1	0	0
OTU5226	0	0	0	2	0	2	0	0	0	0	2	0	0	0	1	0	0	0	0	0	0	1	0	0	0	0	0	0	0	1	0	0	0	0	0	0	0	0	0	7	0	0	0	0	0	0	0	2	0
OTU2775	0	0	0	1	1	0	0	0	51	1	0	0	0	4	0	0	0	0	0	0	0	0	0	0	0	0	0	0	0	0	0	0	0	0	0	0	0	0	0	0	0	0	0	0	0	0	0	0	0
OTU6067	0	0	0	1	0	0	0	0	10	0	0	1	0	0	0	0	2	0	0	0	0	2	0	0	0	3	0	0	0	0	0	0	2	0	1	0	0	0	0	6	0	0	0	0	1	0	0	2	0
OTU4808	1	0	0	0	0	0	0	0	18	0	0	0	1	0	0	0	0	0	0	0	0	0	0	0	0	0	0	0	0	0	0	0	0	0	1	0	0	0	0	0	0	0	0	0	0	0	0	0	0
OTU2213	0	0	0	1	0	0	13	10	0	0	0	5	0	0	0	0	0	0	0	0	0	0	0	1	0	0	0	0	0	0	0	0	0	0	0	0	0	0	0	0	0	0	0	0	0	0	0	0	0
OTU4765	0	0	0	0	0	0	13	0	0	0	0	0	0	0	0	0	0	0	0	0	0	0	0	0	0	0	0	0	0	0	0	0	0	1	0	0	3	0	0	0	0	0	0	0	0	0	0	0	0
OTU1976	0	0	0	0	0	0	0	0	0	0	0	1	0	0	9	0	4	0	0	0	0	20	1	0	0	5	0	0	0	0	0	0	0	0	0	23	14	1	0	0	0	0	0	0	3	0	0	0	0
OTU2885	0	0	19	8	0	1	0	0	0	0	2	1	0	2	0	0	0	2	0	0	0	1	0	0	0	0	0	0	0	0	0	0	0	0	0	0	0	0	0	5	0	2	0	0	0	0	1	0	0
OTU944	0	0	0	0	0	0	0	0	0	0	0	0	0	0	0	0	0	0	0	0	0	0	0	0	0	0	0	0	0	0	0	0	0	0	0	0	0	0	0	0	32	0	0	0	0	0	0	0	0
OTU3056	0	0	0	0	0	0	0	0	0	0	0	0	0	0	0	0	0	0	0	0	0	1	0	0	0	0	0	0	0	0	4	0	0	0	0	0	0	0	0	0	0	0	0	0	0	0	0	0	0
OTU2135	0	0	4	1	2	0	0	0	0	0	0	5	0	0	1	0	1	2	0	0	0	0	0	0	0	0	0	1	0	0	0	3	1	0	4	0	0	6	0	0	0	0	4	0	0	0	0	2	0
OTU2252	0	1	0	2	0	0	0	1	0	0	0	0	0	0	1	0	2	1	1	0	0	5	0	0	2	0	0	0	1	2	0	0	1	0	0	1	0	0	0	0	0	0	0	0	0	0	0	0	0
OTU2685	1	4	0	0	2	1	0	0	0	0	0	0	0	0	0	0	0	0	1	3	0	0	0	1	0	9	0	0	0	0	0	0	0	3	0	0	0	0	0	0	2	3	0	1	0	0	0	0	0
OTU469	1	0	6	0	1	0	1	0	0	0	3	0	1	0	0	1	0	0	0	0	0	1	0	0	10	0	0	0	0	0	0	0	0	3	0	0	0	0	0	0	0	0	0	0	0	0	0	0	0
OTU4466	0	1	0	0	0	0	0	0	0	0	0	0	1	0	0	0	0	0	0	0	0	0	1	0	0	0	0	0	0	0	0	0	0	0	0	10	0	3	0	0	0	0	0	0	0	0	0	0	1
OTU4950	0	3	9	0	1	0	0	0	0	0	0	0	0	0	15	0	0	1	1	0	0	0	1	3	0	0	0	2	0	0	0	2	0	0	0	0	2	1	1	0	0	1	0	1	1	0	2	0	0
OTU2395	2	0	0	0	0	0	0	0	0	1	0	0	0	18	0	4	0	0	0	0	0	0	0	0	0	0	0	0	0	0	2	2	2	0	0	0	4	0	0	0	0	0	0	0	0	0	0	0	0
OTU5231	0	0	0	0	0	0	0	0	0	0	0	0	0	2	0	0	0	0	0	0	0	0	0	0	0	0	0	0	0	0	0	0	0	0	0	0	0	0	0	0	0	0	0	0	0	0	0	0	0
OTU1140	10	0	1	0	0	2	0	0	0	0	1	0	4	0	0	0	0	0	0	0	0	0	0	0	0	0	0	1	0	1	0	0	0	0	1	0	6	0	0	1	0	0	0	0	0	3	0	0	0
OTU824	0	0	0	0	0	1	0	0	0	0	0	0	0	1	0	0	0	0	0	0	0	0	0	0	0	0	0	0	0	0	0	0	0	0	0	0	0	1	1	0	0	0	1	0	0	0	0	0	0
OTU3075	0	0	0	0	0	0	0	1	0	0	0	0	0	1	0	0	0	0	0	0	0	0	0	0	0	0	1	0	0	0	0	0	0	0	0	0	0	10	0	0	0	0	0	0	67	0	0	0	0
OTU1911	0	0	0	0	0	0	0	0	0	6	0	0	0	0	0	0	0	5	0	2	0	0	1	0	0	0	0	0	0	0	0	0	0	0	0	0	0	36	0	0	0	0	0	0	0	0	0	0	0
OTU3063	0	3	0	0	0	0	1	0	0	0	0	1	1	1	1	1	0	3	0	0	0	0	0	1	1	0	3	0	1	3	1	1	1	1	0	0	8	15	0	1	0	0	0	0	0	2	0	0	3
OTU28	0	0	0	0	0	0	0	0	0	0	2	0	0	0	0	0	0	0	0	0	0	0	0	0	0	0	0	0	0	0	0	0	0	0	0	0	0	0	0	0	0	0	0	0	5	2	1	1	1
OTU1815	0	0	0	0	0	0	0	0	0	0	0	0	0	0	0	0	0	0	1	1	0	0	0	0	0	0	0	0	0	0	0	3	13	0	0	0	0	0	0	0	0	0	0	0	0	0	0	0	0
OTU520	0	0	0	0	0	0	0	0	0	0	2	0	0	0	0	0	1	1	0	0	0	2	0	0	0	0	0	0	0	1	0	0	0	0	0	0	0	0	0	0	0	0	0	0	0	0	0	0	0
OTU2326	0	0	1	0	2	0	0	0	0	0	0	0	0	18	2	0	0	0	0	0	0	0	0	1	0	0	0	0	0	0	2	0	0	0	0	0	1	0	0	0	0	0	0	0	0	1	2	0	0
OTU6260	0	0	1	0	0	0	0	0	0	0	0	0	0	0	0	0	0	0	0	0	0	0	0	0	0	0	0	0	0	0	0	1	11	0	1	0	0	0	0	0	2	0	0	0	0	4	0	0	0
OTU2773	0	1	0	0	0	0	0	0	0	0	1	0	0	3	0	2	0	0	0	0	0	0	0	0	1	0	0	0	0	0	3	0	0	0	1	0	0	0	0	9	0	0	1	0	9	0	1	0	0
OTU357	1	0	0	2	2	0	0	0	0	0	7	2	0	2	1	1	0	0	0	0	0	0	0	1	1	0	0	4	1	0	0	2	1	0	1	0	0	0	0	0	0	0	0	0	0	0	5	0	0
OTU943	0	0	0	0	0	0	0	0	0	0	0	0	0	0	0	0	0	0	0	0	0	0	0	0	0	0	0	0	42	0	0	0	0	0	0	0	0	7	0	0	0	0	4	0	0	0	0	0	0
OTU5647	0	0	0	0	0	0	4	0	0	0	0	0	0	0	46	0	0	0	0	0	0	0	0	0	0	0	0	0	0	0	0	0	0	0	0	0	0	0	0	0	0	0	0	0	0	0	0	0	0
OTU68	0	0	0	0	0	0	0	3	0	0	0	0	0	0	3	0	0	0	0	0	0	0	0	0	0	0	0	1	0	0	0	0	0	0	0	0	0	1	0	0	0	0	0	0	0	2	0	0	2
OTU1192	1	0	0	0	0	0	0	0	1	0	0	0	0	0	0	0	0	0	0	0	0	0	0	0	0	0	0	0	0	0	5	0	23	0	0	0	0	0	0	0	0	0	0	0	0	0	0	0	0
OTU3117	0	0	0	0	0	0	0	0	0	0	0	0	0	0	0	0	0	0	0	0	0	0	0	0	0	0	0	0	0	0	0	0	0	0	0	0	0	0	0	0	0	0	0	0	12	0	0	0	0
OTU3695	0	0	7	0	0	0	0	0	0	0	0	0	1	0	0	0	0	0	0	0	0	0	2	0	0	8	0	0	0	0	0	0	0	3	0	0	0	4	0	0	4	0	0	0	0	26	0	0	0
OTU241	0	0	0	0	0	0	0	0	0	0	0	0	0	0	0	0	0	0	0	0	0	0	0	0	0	0	0	0	0	0	0	0	0	0	0	0	0	0	0	0	0	0	0	0	0	0	0	0	0
OTU3887	0	0	0	0	0	0	0	0	0	0	0	0	0	0	0	12	0	0	0	1	0	0	0	0	0	0	0	0	0	0	0	0	0	0	0	0	0	0	0	0	0	0	0	0	0	0	0	0	0
OTU4413	0	0	0	0	0	0	0	0	0	0	0	0	1	0	0	0	0	0	0	0	0	0	0	0	0	0	0	0	0	0	5	0	0	0	1	0	0	0	0	0	0	0	0	0	0	0	2	77	0
OTU3258	2	0	0	0	0	0	0	0	0	0	2	0	0	0	0	2	0	0	0	0	0	0	0	0	0	0	0	0	0	0	0	0	0	0	7	0	0	0	0	1	0	0	0	0	0	0	1	0	0
OTU1453	0	0	0	0	0	0	0	0	0	0	0	0	2	0	0	0	0	0	0	0	0	0	0	0	0	0	0	0	0	0	0	0	0	0	0	0	0	0	0	0	0	0	0	1	0	0	0	6	0
OTU1706	0	0	0	0	0	0	0	0	0	0	0	0	0	0	6	0	0	0	0	0	0	0	0	0	0	0	11	0	0	0	3	0	2	0	0	0	0	0	0	0	0	0	0	3	0	1	0	0	0
OTU3052	0	0	0	0	0	0	0	0	0	0	0	0	0	3	0	0	0	0	0	0	10	0	0	0	0	0	0	1	0	0	0	0	0	0	0	0	1	0	0	0	0	0	0	0	0	0	0	0	0
OTU5784	0	0	0	0	0	0	1	0	0	0	0	1	0	0	0	0	0	1	0	0	11	0	0	3	0	0	0	0	0	1	0	0	0	0	0	0	0	0	0	0	0	0	0	0	0	0	0	1	2
OTU1206	0	0	0	0	0	2	0	0	0	0	0	0	0	0	0	0	0	0	2	0	0	0	0	0	0	0	0	0	0	0	0	0	0	5	0	0	0	0	0	0	0	2	0	0	0	0	0	0	0
OTU77	0	0	0	0	0	2	0	0	0	3	0	0	0	1	4	0	0	3	0	0	0	10	0	0	2	0	0	0	0	0	0	1	5	0	0	0	1	2	0	0	0	0	0	3	0	0	0	0	0
OTU6185	0	0	0	0	0	0	0	0	0	0	0	0	0	0	0	0	0	0	0	1	0	0	0	0	0	0	0	20	0	0	0	0	8	0	6	0	0	0	0	0	0	0	0	0	0	0	0	0	0
OTU2248	0	0	0	0	0	0	0	0	0	0	0	0	0	0	0	0	0	0	0	0	0	56	0	0	0	0	0	0	0	0	0	0	0	0	0	0	0	0	0	0	0	0	0	0	0	0	0	0	0
OTU4161	0	0	2	1	0	1	0	2	0	0	0	0	0	0	0	0	0	0	0	0	0	0	0	0	0	0	0	0	93	0	1	0	0	0	0	0	0	0	1	2	0	0	0	0	0	0	0	0	0
OTU462	0	0	0	0	10	0	1	0	0	0	0	0	0	0	0	0	0	0	1	0	0	2	0	0	0	0	0	0	0	0	0	3	1	0	1	0	0	0	0	0	2	0	0	0	0	0	0	2	0
OTU5649	3	0	0	0	12	1	0	0	0	6	2	2	0	5	0	1	4	0	0	0	0	0	0	0	0	0	0	0	0	0	1	0	0	0	0	0	0	0	0	1	0	0	0	2	0	0	0	0	0
OTU377	3	0	0	0	11	1	0	0	0	1	0	0	0	0	0	2	0	0	0	0	0	0	0	0	0	2	0	0	0	3	0	0	0	3	0	0	0	0	0	0	0	1	3	0	0	0	0	0	0
OTU3541	0	0	1	0	6	19	0	0	0	0	0	0	0	0	0	0	0	0	0	0	0	0	0	1	0	0	0	0	0	0	0	0	0	0	0	0	0	0	0	0	0	0	1	0	0	0	1	5	0
OTU1771	9	1	0	0	0	0	0	0	1	11	1	0	0	0	0	0	0	0	0	1	0	0	0	0	0	0	0	0	0	0	1	0	0	0	9	0	1	0	0	0	0	0	0	1	0	0	0	0	0
OTU3785	11	0	0	0	4	4	0	0	0	9	7	0	0	0	0	1	0	0	0	0	0	0	4	0	4	2	0	0	0	8	0	0	0	0	0	0	0	0	0	1	0	1	1	0	0	0	0	0	0
OTU3640	2	0	0	0	0	0	2	0	0	0	0	1	0	0	0	1	0	0	2	0	0	0	0	0	0	0	0	0	0	0	0	0	0	0	0	0	0	0	0	9	1	0	0	1	0	1	0	2	0
OTU4162	0	0	0	0	6	0	0	0	0	3	0	1	0	0	0	2	0	0	0	0	0	0	0	0	0	0	0	0	0	0	0	0	0	0	20	0	1	0	0	1	0	0	0	0	0	0	0	0	0
OTU240	0	0	1	0	0	0	0	0	0	0	0	0	1	0	0	0	1	12	0	0	0	0	0	0	0	0	2	0	0	10	0	0	0	0	0	0	0	2	0	0	5	0	0	0	0	0	0	1	1
OTU429	0	4	0	7	5	0	1	0	0	17	0	0	2	0	0	1	0	10	0	0	0	0	1	0	2	6	0	0	1	0	0	1	0	0	0	0	1	3	0	0	0	0	0	0	0	0	2	0	0
OTU717	0	0	3	0	0	0	4	0	0	3	0	9	0	0	0	1	8	21	0	0	0	1	3	0	12	4	0	0	0	6	0	9	0	0	0	1	0	8	0	0	1	0	1	0	0	3	0	0	0
OTU679	11	0	0	0	0	4	0	0	0	0	5	16	0	0	0	0	0	6	0	0	0	0	0	0	0	0	0	0	0	2	0	0	0	0	0	0	0	0	1	0	0	0	0	0	0	0	0	1	0
OTU3884	1	4	0	0	0	0	0	0	1	0	0	11	1	0	0	0	0	0	0	0	0	0	0	1	0	0	0	0	0	1	0	0	0	0	0	0	0	0	0	1	0	1	6	2	1	0	0	0	0
OTU2173	0	0	0	0	0	0	0	0	0	0	0	21	0	0	0	0	0	0	0	0	0	0	0	0	0	0	0	0	0	0	0	0	0	0	0	0	0	0	0	0	3	0	0	0	0	0	1	0	1
OTU790	0	0	0	0	0	0	0	2	1	0	0	12	0	0	0	0	0	0	0	8	0	0	0	0	0	0	0	0	0	0	0	0	0	3	1	0	0	0	0	0	0	0	1	0	0	0	0	0	0
OTU6412	0	10	0	0	0	0	0	0	0	0	2	1	1	0	0	0	1	0	0	7	0	0	0	0	0	0	0	0	0	1	0	0	0	0	0	0	0	0	5	0	0	0	0	0	0	0	0	0	0
OTU4082	2	0	0	0	0	1	0	0	1	2	0	0	1	1	1	2	8	0	1	6	1	0	1	0	33	0	0	0	1	0	2	1	0	0	0	1	3	1	0	0	0	2	2	2	1	0	1	3	0
OTU3418	1	0	0	0	10	4	2	0	0	4	4	0	0	0	0	7	0	0	0	0	0	0	4	0	7	4	2	1	0	20	0	0	0	10	0	0	0	0	0	4	0	7	10	0	0	1	0	0	0
OTU2090	0	0	0	0	0	0	0	0	0	0	0	0	0	0	0	0	0	0	0	0	0	0	0	0	0	0	0	0	0	46	0	0	0	0	0	0	0	0	0	0	3	0	0	4	0	0	0	0	0
OTU1000	0	0	0	0	0	0	0	0	0	0	0	0	0	0	0	0	0	0	0	1	0	0	0	0	0	0	0	0	0	9	0	0	0	0	0	0	0	0	0	0	0	0	0	0	0	0	0	0	0
OTU3261	0	0	0	0	0	0	0	0	0	1	0	0	2	0	0	1	0	0	2	0	0	1	0	0	0	0	0	2	0	11	0	0	0	0	0	0	1	2	0	0	0	0	0	0	0	0	0	0	0
OTU5126	1	0	0	1	0	1	1	0	0	0	0	8	1	0	1	2	0	0	1	1	10	0	0	1	0	0	0	0	0	13	0	0	0	0	0	0	0	2	2	3	1	4	0	0	0	0	3	0	3
OTU1026	0	0	0	0	0	0	0	0	0	0	0	0	0	0	0	0	0	0	1	0	0	0	0	5	1	0	0	0	0	9	0	0	0	0	0	0	0	0	0	0	0	0	0	0	0	0	0	0	0
OTU55	0	0	0	1	0	0	0	2	3	1	0	2	0	0	0	1	0	0	0	1	0	0	0	0	0	0	0	0	0	9	0	0	0	0	1	0	0	0	0	0	0	0	6	0	1	0	0	0	0
OTU2912	0	0	0	0	0	0	0	0	9	2	0	0	0	24	0	0	0	0	0	11	0	0	0	0	0	0	0	0	0	0	0	0	0	0	0	0	2	0	0	4	0	0	11	0	1	0	0	0	0
OTU1575	7	3	0	4	1	8	1	9	0	0	3	0	0	0	0	0	0	0	0	0	1	0	0	0	0	0	0	0	2	1	0	0	0	0	3	0	0	0	1	4	0	0	13	0	0	0	0	0	0
OTU5228	0	0	0	0	0	0	0	0	0	10	0	0	0	0	0	0	0	0	0	0	0	1	0	0	0	0	4	1	3	0	0	0	0	0	2	0	2	0	0	0	0	0	0	0	0	0	0	0	0
OTU2911	0	0	1	0	0	0	0	0	0	2	0	0	1	3	3	0	8	1	3	1	0	0	1	0	2	0	0	0	0	0	2	0	0	1	0	0	0	2	0	0	0	1	0	0	0	1	0	0	1
OTU3494	0	0	0	0	0	0	0	2	0	0	0	0	0	0	0	0	0	0	0	0	0	0	2	0	0	0	0	0	0	0	0	0	1	0	0	0	0	0	0	0	8	0	0	0	0	3	0	0	0
OTU316	0	0	0	0	0	0	0	0	11	0	0	0	0	0	0	0	0	0	0	0	0	0	0	0	0	0	0	0	0	0	0	0	0	0	0	0	0	0	0	0	0	0	0	0	0	0	0	12	3
OTU224	0	0	0	0	0	0	1	0	0	16	0	1	0	0	0	0	0	4	0	0	0	0	0	0	5	0	0	0	0	0	1	1	0	0	0	0	0	0	0	0	0	0	0	0	0	0	1	0	0
OTU5644	0	0	0	9	0	0	0	0	0	2	0	0	0	1	5	0	0	0	0	0	0	0	0	0	0	0	0	2	1	0	2	0	0	0	0	0	0	0	0	0	0	0	0	0	0	0	0	2	0
OTU4166	0	0	0	0	0	0	0	0	0	0	0	0	0	4	0	0	0	0	0	0	0	1	0	0	0	0	0	0	0	0	0	0	0	0	0	9	0	0	4	0	0	0	0	1	0	0	0	0	0
OTU2406	0	0	10	0	0	0	0	0	0	0	0	0	0	0	8	0	0	0	0	0	0	0	0	0	0	0	0	0	0	1	0	0	0	0	0	0	1	0	0	0	0	0	0	0	0	0	0	0	0
OTU2026	0	0	9	0	0	0	0	0	0	0	0	0	0	0	0	0	0	0	0	0	0	4	0	0	0	0	0	0	0	0	0	6	0	0	0	0	0	0	0	0	0	0	0	0	0	0	1	0	0
OTU4596	0	0	0	0	0	0	0	0	0	0	0	0	0	0	0	0	34	0	0	0	0	0	0	0	0	0	0	0	0	0	0	0	0	0	0	0	0	0	0	0	0	0	0	0	0	0	0	0	0
OTU5235	0	0	0	0	0	0	0	1	0	0	0	0	0	0	0	0	0	0	0	0	0	0	0	0	0	0	0	0	0	0	0	0	0	0	0	0	0	0	0	0	52	0	0	0	0	0	0	0	0
OTU375	0	0	2	0	0	0	1	0	0	0	0	0	0	0	0	0	0	0	0	0	0	0	0	0	1	0	0	2	0	0	0	0	0	1	0	0	2	0	0	0	120	0	0	1	0	0	0	0	0
OTU4002	0	0	1	0	0	0	0	0	0	0	0	0	0	0	0	0	0	0	0	0	0	0	0	0	0	0	0	0	0	0	0	0	1	0	0	0	0	0	0	0	19	0	1	0	0	10	0	0	0
OTU6256	0	0	1	0	0	1	0	0	0	0	0	0	0	0	0	0	8	0	0	1	0	0	11	0	1	1	0	0	0	0	0	0	0	0	0	2	0	0	0	0	10	0	0	0	0	0	0	0	0
OTU2327	0	14	3	9	0	0	1	0	0	0	0	5	0	0	0	0	7	2	0	0	1	4	0	1	0	0	0	0	0	0	2	0	0	0	0	1	0	0	0	0	1	0	0	0	0	0	0	0	0
OTU5811	0	0	2	0	0	8	2	0	0	2	0	0	0	0	0	5	0	0	0	0	0	0	1	0	0	9	0	0	0	0	0	0	0	0	3	0	0	0	0	3	0	0	0	0	0	1	0	0	3
OTU1738	0	0	0	4	0	0	2	0	0	1	0	0	0	0	3	0	0	0	0	0	0	4	1	0	0	11	0	0	1	0	0	3	2	0	7	0	0	0	0	0	0	0	2	0	0	0	2	0	0
OTU6082	0	0	0	0	0	0	0	0	0	0	0	0	0	0	0	0	0	0	1	1	0	0	0	0	6	9	0	0	0	0	0	0	0	0	0	0	0	0	0	0	0	1	0	0	0	1	0	0	0
OTU5521	0	0	0	0	0	0	0	0	1	2	0	0	0	0	0	0	0	1	0	0	0	0	1	0	0	0	0	0	0	0	0	0	0	0	0	0	0	0	0	0	0	0	0	0	0	0	0	0	0
OTU3964	0	0	0	0	0	0	0	0	0	0	0	0	0	25	0	0	0	0	0	0	0	0	0	0	0	0	0	0	0	0	0	0	0	0	0	0	0	0	0	0	0	0	0	0	0	0	9	0	0
OTU6297	1	0	0	2	0	0	0	0	0	0	0	0	0	0	0	0	0	0	1	0	0	1	0	0	0	0	0	0	0	0	1	0	0	0	0	0	0	0	0	0	0	0	0	0	0	0	0	1	0
OTU2547	1	2	1	1	0	1	0	1	0	5	4	1	0	6	6	0	1	0	3	5	0	4	8	5	6	0	0	8	1	2	0	2	1	1	0	0	9	13	0	4	0	2	2	1	2	3	2	0	1
OTU4158	0	0	0	0	0	0	0	0	0	0	0	0	0	0	0	0	0	0	0	0	0	1	0	0	0	0	0	0	0	0	1	5	0	0	0	0	0	1	0	0	0	0	0	0	0	0	25	0	0
OTU1612	5	0	1	1	0	7	0	0	0	2	3	0	0	0	5	0	0	0	0	1	0	0	0	10	2	0	0	0	0	0	0	0	0	1	0	0	0	0	0	0	0	1	0	0	0	0	1	0	2
OTU5003	8	0	2	0	0	0	1	0	0	13	1	0	10	0	0	0	1	0	0	0	0	0	0	2	0	3	0	0	0	0	0	0	0	0	0	2	0	0	3	0	0	8	0	0	0	8	2	2	0
OTU4677	7	1	0	0	0	1	0	0	0	0	0	0	0	1	0	0	0	0	0	0	0	0	0	0	0	0	0	1	0	0	0	0	0	0	1	0	0	0	0	0	0	4	0	0	0	0	0	0	0
OTU743	0	0	0	0	0	0	0	0	0	1	0	0	0	2	0	1	0	0	0	0	0	0	0	0	0	0	0	0	0	1	0	0	0	0	0	0	9	0	0	0	0	0	0	0	0	0	0	0	0
OTU2633	0	2	0	1	5	0	0	0	0	0	5	7	0	1	3	0	0	1	2	0	0	1	0	0	0	0	2	0	1	0	3	5	1	0	9	0	6	0	0	3	2	0	0	3	3	0	2	0	0
OTU1169	0	0	0	0	0	0	0	0	0	0	0	0	0	0	0	0	0	0	0	0	0	3	0	0	0	0	0	2	0	0	0	0	0	0	0	0	4	9	0	0	0	0	0	0	0	0	0	0	0
OTU882	0	0	0	0	0	0	0	0	2	0	0	0	0	0	0	0	0	0	0	0	0	0	0	0	0	0	0	0	0	0	0	0	0	0	0	0	0	0	0	0	0	0	0	0	0	0	0	0	0
OTU5812	0	2	0	0	0	0	0	0	1	0	5	0	0	0	0	0	0	0	0	0	0	1	0	0	0	0	0	0	0	0	1	0	2	0	0	0	9	0	0	0	0	0	4	0	0	0	0	0	0
OTU5744	0	0	0	0	0	0	0	0	0	0	0	0	0	2	0	0	0	0	0	0	0	0	0	0	0	0	0	0	0	0	0	0	0	0	0	0	0	1	0	0	0	0	0	0	0	0	0	0	0
OTU3185	1	0	0	0	0	0	0	0	0	0	0	0	1	0	0	0	0	0	0	0	0	0	3	0	0	0	0	0	0	0	0	0	0	0	0	0	0	7	2	0	0	0	0	0	0	2	0	0	2
OTU5762	0	0	0	0	0	0	0	0	0	0	0	0	0	1	0	0	0	0	3	2	1	0	0	2	0	0	0	0	0	0	0	0	0	1	0	0	0	0	0	0	0	0	0	0	0	11	0	2	0
OTU247	0	0	0	0	0	0	0	0	0	0	1	0	0	0	1	0	2	0	0	0	0	0	0	0	0	0	0	0	0	0	0	1	0	0	0	0	0	0	0	0	0	0	0	0	0	3	0	0	2
OTU1531	0	0	0	0	0	0	0	0	0	1	0	0	0	0	0	1	0	0	4	0	0	0	0	0	0	0	0	0	0	3	0	0	0	0	1	0	0	0	0	0	0	0	0	0	0	0	0	0	0
OTU1914	0	0	0	0	0	0	0	0	0	0	0	0	0	0	0	0	0	0	0	0	0	0	0	0	0	0	0	1	0	0	0	1	0	0	0	0	0	0	1	0	0	0	0	0	0	0	0	0	0
OTU6242	0	0	0	0	0	0	0	0	0	0	0	0	0	0	0	0	0	0	1	0	0	1	0	0	0	0	0	0	0	0	9	0	0	1	0	0	0	0	0	0	0	1	0	3	0	0	0	0	0
OTU5803	0	0	0	0	0	0	0	0	0	0	0	1	0	0	0	0	0	0	0	0	0	3	0	0	0	0	0	0	2	0	9	0	0	0	0	0	2	1	2	0	0	0	0	0	2	0	0	0	0
OTU2084	0	0	0	0	0	0	0	0	0	0	0	0	0	0	0	0	0	0	0	0	0	2	0	0	0	0	0	0	0	0	0	0	0	0	0	0	0	0	0	0	0	0	0	0	0	0	0	0	0
OTU1562	0	0	0	0	0	2	0	0	0	0	0	0	0	0	0	0	0	0	0	0	0	1	0	0	0	0	0	0	0	0	3	0	3	0	0	0	0	2	0	0	0	0	0	0	0	0	0	0	0
OTU1816	0	0	0	0	0	0	0	0	0	0	0	0	0	0	0	0	0	0	0	0	0	0	0	0	0	0	0	0	0	0	0	0	0	0	0	0	0	0	0	0	0	0	0	0	0	0	0	0	0
OTU2421	0	0	0	0	0	0	0	0	0	0	0	0	0	0	0	0	0	0	0	0	0	0	0	0	0	0	0	4	2	0	0	0	0	0	0	0	0	0	0	0	0	0	0	0	20	0	0	0	0
OTU4601	1	0	0	0	0	0	0	0	0	0	0	0	0	0	0	0	0	27	0	0	2	2	1	0	0	0	0	2	0	0	1	0	1	0	0	0	0	0	0	0	0	0	0	1	16	2	0	0	0
OTU3706	8	0	0	1	6	1	0	2	0	2	4	13	2	0	1	0	7	0	0	2	0	0	0	0	0	0	2	0	0	3	0	0	1	0	0	0	0	0	0	3	0	2	5	0	1	0	0	20	0
OTU376	0	0	0	1	0	1	0	0	0	12	9	0	0	0	0	1	0	1	0	0	0	0	0	0	0	0	0	0	0	0	0	0	0	1	0	0	0	0	0	0	0	1	0	1	0	0	1	0	0
OTU4618	0	0	0	0	0	0	0	3	0	5	0	0	1	0	0	0	0	1	1	8	1	0	0	0	0	0	0	0	0	0	0	0	2	0	0	0	1	0	0	0	0	0	0	0	0	1	0	0	0
OTU5394	0	0	0	0	0	0	0	0	0	0	0	0	0	0	0	0	0	0	0	0	0	0	0	0	0	0	0	0	0	0	0	0	0	0	0	0	0	0	0	0	0	0	0	0	0	0	0	0	0
OTU6025	0	0	0	0	0	0	0	0	0	0	0	0	0	0	0	0	0	0	0	0	0	0	0	0	0	0	0	0	0	0	0	0	0	0	0	0	0	0	0	0	0	0	0	0	0	0	0	0	0
OTU521	0	0	0	0	0	0	0	0	0	0	0	0	0	0	0	0	0	0	0	0	0	5	0	0	0	0	0	0	0	0	0	0	0	0	0	0	1	0	0	0	0	0	0	0	0	0	0	0	0
OTU5100	0	0	0	0	0	0	0	0	0	0	0	0	0	0	0	0	0	0	0	0	0	1	0	0	0	0	0	4	0	0	0	1	0	0	0	0	0	0	0	0	0	0	0	0	0	0	0	0	0
OTU3694	0	0	0	0	0	0	0	0	0	0	0	0	0	0	0	0	0	0	0	0	0	0	0	0	0	0	0	0	0	0	0	0	0	0	0	0	0	0	0	0	0	0	0	0	0	0	1	0	0
OTU3693	0	0	0	0	0	0	0	0	0	0	0	0	0	0	0	0	0	0	0	0	0	0	0	0	0	0	0	51	1	0	0	0	14	0	0	0	0	0	0	0	0	0	0	0	0	0	0	0	0
OTU2777	0	0	0	0	0	0	0	0	0	0	0	2	0	0	0	0	0	0	0	0	0	0	0	0	0	0	0	9	0	5	0	0	0	2	0	0	0	0	0	0	0	0	0	0	0	0	1	0	0
OTU187	0	0	0	0	0	0	0	0	0	0	0	0	0	0	0	0	0	0	0	0	0	0	0	0	0	0	0	0	0	0	0	0	0	0	0	0	0	0	0	0	0	0	0	0	0	0	0	0	0
OTU2086	0	0	0	0	0	0	0	0	0	0	0	0	0	0	0	0	0	0	0	0	0	0	0	0	0	0	0	0	0	0	12	0	0	0	0	0	0	0	0	0	0	0	0	0	0	0	0	0	0
OTU454	0	0	0	0	0	0	0	0	0	0	0	0	0	0	0	0	0	0	0	0	0	0	0	0	0	0	0	0	0	0	0	68	0	0	0	0	0	0	0	0	0	0	0	0	0	0	0	0	0
OTU4623	0	2	0	0	8	8	4	0	0	2	0	9	4	9	2	0	0	3	0	1	4	6	0	6	0	0	0	0	0	0	4	0	0	1	0	2	6	2	0	6	0	6	0	0	2	3	4	0	0
OTU4164	0	0	0	0	8	0	3	0	0	2	0	0	0	0	0	0	0	0	0	1	0	0	1	0	0	0	5	0	1	0	0	0	2	0	0	0	0	0	1	0	0	0	0	1	0	0	0	0	0
OTU2709	0	0	0	0	8	0	0	0	0	0	0	0	4	0	0	0	0	1	0	2	0	0	0	0	0	0	0	0	0	0	0	0	1	0	0	0	2	0	0	1	0	0	0	1	0	1	1	0	0
OTU3339	0	1	0	0	9	0	0	0	2	3	0	0	0	0	0	0	0	1	0	0	0	0	0	0	0	0	0	2	0	0	4	0	0	0	9	0	1	0	0	0	0	0	0	0	0	0	0	0	3
OTU3338	0	0	0	0	11	0	0	0	0	0	0	0	0	0	0	0	0	0	0	0	0	0	0	0	0	0	0	0	1	0	0	0	0	0	0	3	0	0	0	0	13	0	0	0	0	0	0	0	0
OTU6377	0	1	7	5	8	1	0	0	0	1	0	1	0	0	0	0	0	0	1	1	0	0	2	0	0	0	0	2	1	1	1	0	0	1	0	0	3	2	0	0	0	3	0	0	0	3	1	5	0
OTU3787	0	0	0	0	0	8	0	0	0	0	0	0	0	0	0	0	0	3	0	2	0	0	0	0	0	0	0	0	0	2	0	1	0	0	0	0	0	0	0	0	0	1	0	0	0	0	1	0	0
OTU1707	0	0	0	0	0	17	0	1	1	0	0	0	0	1	1	0	2	0	0	1	0	3	0	1	0	0	0	0	0	1	0	1	0	7	0	0	0	0	0	0	0	0	0	1	1	0	0	0	0
OTU5489	13	0	4	0	0	0	0	0	0	0	0	1	5	0	1	0	0	2	1	1	2	0	1	0	0	0	0	0	0	0	0	0	0	0	0	0	1	0	0	0	0	0	0	0	0	4	0	0	0
OTU5319	8	0	0	0	0	0	0	0	0	0	0	0	0	0	0	0	0	0	0	0	0	0	0	0	0	0	0	0	0	0	0	1	0	0	0	0	0	0	0	0	0	0	0	0	0	0	0	0	0
OTU490	9	0	1	9	12	2	1	6	13	0	2	0	2	0	0	0	0	0	0	0	0	0	0	0	1	6	0	0	2	0	0	0	0	0	4	1	0	1	1	4	2	0	6	0	0	0	0	0	0
OTU6028	8	0	0	0	0	1	0	0	1	0	0	0	0	0	0	0	0	0	0	2	0	0	0	1	0	1	0	1	0	0	0	0	0	0	0	0	0	2	0	0	0	0	0	0	0	0	0	0	0
OTU4074	1	0	0	1	3	12	2	0	4	5	2	0	0	2	0	2	1	0	0	5	0	5	0	0	0	3	3	22	12	0	1	2	4	0	2	0	0	2	1	11	0	0	1	0	0	0	6	1	1
OTU792	0	0	0	0	0	4	3	0	0	0	0	0	0	0	0	0	4	0	0	1	0	0	0	0	0	0	0	0	0	0	0	0	0	0	0	1	0	0	0	17	0	0	2	0	0	0	0	0	0
OTU5994	1	8	3	2	0	0	1	1	0	0	0	9	0	0	1	0	0	6	2	1	0	2	0	0	0	2	0	0	0	0	0	1	1	0	2	0	0	0	0	0	0	0	0	1	0	1	2	0	0
OTU5167	0	9	0	0	0	0	0	0	0	0	0	0	0	0	3	0	0	20	6	0	0	0	0	0	0	0	0	0	1	0	0	0	0	0	0	0	0	0	0	1	0	0	0	0	0	0	0	0	0
OTU4269	2	9	0	0	2	0	0	0	3	6	0	2	0	8	21	1	1	1	0	2	0	0	0	1	0	0	1	1	0	2	0	0	0	0	0	1	9	0	0	2	0	1	0	0	1	1	2	1	1
OTU4592	0	11	0	0	0	0	0	0	0	0	0	29	0	0	0	0	0	0	0	0	1	0	0	0	0	0	0	1	0	1	0	0	3	0	0	0	0	1	0	0	0	0	0	0	0	0	0	0	0
OTU2061	0	0	0	0	0	0	4	0	0	0	0	0	0	0	11	0	0	12	0	0	0	6	0	0	0	3	2	0	0	0	5	0	0	0	0	0	0	5	0	0	0	0	0	0	12	0	0	0	0
OTU3633	0	0	0	0	0	0	0	1	0	0	2	0	0	0	0	5	0	9	0	0	0	0	0	0	0	0	0	0	0	0	0	0	0	0	0	0	0	0	0	0	3	0	2	0	0	3	0	3	0
OTU4727	0	4	0	0	0	8	7	0	0	0	0	8	0	0	0	0	0	0	1	0	0	3	0	0	0	0	0	0	0	0	0	0	0	0	0	0	0	12	0	0	0	1	0	0	1	0	0	0	0
OTU4190	0	1	0	0	0	0	0	0	0	0	0	22	2	0	0	0	0	0	0	0	0	0	0	0	0	0	0	0	0	0	0	0	0	0	0	0	0	1	0	0	0	0	0	0	0	0	2	0	0
OTU791	0	0	0	0	0	1	0	0	0	7	0	8	0	0	0	1	0	15	0	0	0	0	0	0	0	0	0	0	0	2	0	0	0	0	2	0	5	0	0	0	0	0	0	0	0	0	0	0	0
OTU3336	11	2	2	2	0	0	0	0	2	0	4	0	2	0	0	0	0	2	2	0	4	1	2	0	0	0	0	1	0	1	0	0	0	1	16	3	0	2	0	5	0	0	4	0	0	1	0	2	1
OTU2392	0	0	1	0	0	0	0	0	0	0	0	0	0	1	3	0	0	0	0	0	0	0	0	2	0	0	0	0	0	0	0	0	0	0	0	0	0	0	0	0	0	0	0	0	0	0	0	0	0
OTU5655	0	1	0	0	0	0	0	0	2	0	0	0	0	0	0	0	0	0	0	0	0	0	0	0	0	0	0	0	0	11	0	0	0	0	0	0	4	0	0	0	0	1	0	0	0	0	0	0	0
OTU2503	0	0	0	0	0	0	0	0	0	0	0	0	0	0	0	0	0	0	0	0	0	0	0	0	0	0	0	0	0	29	0	0	0	0	0	0	0	0	0	0	0	0	0	0	0	0	0	0	0
OTU2359	0	0	0	0	0	0	0	0	0	0	0	0	0	1	0	0	0	0	0	0	0	1	6	0	0	0	0	0	1	8	1	0	0	0	0	0	0	0	0	0	0	0	0	0	3	0	0	0	0
OTU1503	0	0	0	0	0	0	0	0	0	8	1	0	0	1	0	0	0	0	0	0	0	0	0	0	12	0	0	0	0	0	0	2	0	0	0	0	0	0	0	0	0	0	0	0	0	0	0	0	0
OTU4813	2	0	0	0	0	1	0	0	0	8	0	0	0	0	0	1	0	0	0	0	0	0	0	0	0	0	0	0	0	0	1	0	0	0	0	0	0	0	0	1	0	0	7	1	0	0	0	0	0
OTU2363	0	0	0	0	0	0	0	0	0	11	4	0	0	0	0	0	0	0	0	0	0	0	0	3	0	0	0	0	0	0	0	0	0	0	0	0	0	0	0	0	0	0	1	0	0	0	0	0	0
OTU5504	0	0	0	1	0	0	0	0	0	21	0	0	0	0	0	0	0	0	0	0	0	0	2	0	0	0	0	0	0	0	0	0	3	0	0	1	0	0	0	0	0	1	0	0	0	0	0	0	0
OTU378	0	0	0	0	0	1	0	0	0	8	0	3	0	2	0	3	0	0	0	0	0	0	0	0	0	1	0	1	0	0	0	0	0	0	0	0	0	0	0	0	0	0	0	1	0	0	1	0	0
OTU149	0	0	0	0	1	0	0	0	0	8	2	0	0	0	1	1	0	0	1	0	0	0	0	1	1	0	0	0	0	0	1	0	0	1	0	0	0	0	0	0	0	0	0	0	0	1	0	0	0
OTU2296	0	0	0	0	0	0	0	0	0	0	0	0	0	0	0	0	0	0	0	0	0	0	0	0	0	0	0	0	0	0	0	0	0	0	0	0	0	0	0	0	0	0	0	0	0	0	0	0	0
OTU5401	0	0	0	0	0	0	1	0	8	1	0	0	0	0	0	0	0	1	0	3	0	0	0	0	0	0	0	0	0	0	7	0	0	0	0	0	0	0	0	3	5	0	1	5	0	0	10	1	0
OTU2916	0	0	5	0	0	0	4	0	9	0	0	0	0	2	0	0	5	0	0	0	0	0	0	0	0	0	0	0	0	0	0	0	0	0	0	0	0	1	0	0	0	0	1	0	1	0	0	0	0
OTU3493	0	0	0	0	0	0	2	0	0	0	0	0	0	0	0	0	0	0	0	0	0	0	0	0	0	0	0	0	0	0	0	0	0	0	0	0	0	0	0	0	0	0	0	0	0	0	0	0	0
OTU2087	0	4	0	0	0	0	0	1	0	0	0	0	0	0	0	0	0	1	0	0	0	0	0	0	2	0	0	0	0	0	0	7	0	0	0	0	1	0	0	0	2	0	0	0	0	3	0	0	0
OTU6143	0	0	2	0	0	0	2	0	0	7	0	0	0	1	0	0	0	0	0	1	0	0	0	1	0	0	0	3	0	0	0	0	0	0	5	0	0	0	0	0	0	1	0	0	0	0	0	0	2
OTU6413	0	0	4	8	0	0	0	1	1	0	0	0	0	9	0	0	0	0	0	0	0	0	0	3	0	0	0	0	0	2	0	1	0	1	0	0	0	0	0	0	0	0	0	1	0	0	0	0	0
OTU5656	0	0	0	8	0	0	0	0	0	0	0	0	0	0	0	0	0	1	0	0	0	0	0	2	0	0	0	1	0	0	0	0	0	0	0	0	0	0	0	0	0	0	0	1	0	0	0	1	0
OTU6141	0	0	0	13	0	1	25	15	3	0	3	2	0	0	0	0	0	6	0	0	0	7	0	0	0	3	0	0	0	11	0	0	0	0	0	0	0	2	3	0	0	0	0	0	0	0	0	0	0
OTU1452	0	0	0	0	3	0	9	0	0	9	2	0	0	0	0	4	0	0	0	0	0	0	1	0	3	3	0	0	0	6	0	0	0	1	0	0	0	0	1	0	0	0	0	0	0	0	0	0	0
OTU6020	0	0	0	0	6	0	1	0	1	1	0	0	0	0	1	0	10	0	0	0	0	0	0	0	0	0	0	0	0	0	0	0	0	0	0	0	0	0	0	0	0	1	0	0	8	0	0	0	0
OTU1682	0	0	0	0	0	0	0	0	0	0	0	0	0	0	0	0	0	0	0	0	0	0	1	1	0	0	0	0	0	0	0	0	0	0	0	0	0	0	0	0	11	0	2	0	0	0	2	0	0
OTU727	0	0	0	1	0	0	0	0	0	0	0	0	0	0	0	0	0	0	0	0	0	0	0	0	0	0	0	0	0	0	0	0	0	0	0	0	0	0	0	0	61	0	0	0	1	0	0	0	0
OTU646	0	0	5	0	0	0	0	0	0	0	0	0	0	0	0	0	0	0	0	0	0	0	0	0	0	0	0	0	0	0	0	0	0	0	0	0	0	0	0	0	18	0	0	0	0	0	0	0	0
OTU4936	1	7	0	0	0	4	5	0	0	1	1	0	1	0	17	1	0	4	0	0	0	0	0	2	0	0	1	0	0	0	1	0	2	0	0	0	2	1	0	0	9	2	2	0	0	1	1	0	0
OTU6086	2	0	0	0	0	0	7	0	0	0	0	0	0	0	0	1	0	0	0	2	1	0	1	1	0	5	0	0	0	0	0	0	0	2	0	0	0	0	0	0	4	0	0	0	0	0	0	0	0
OTU1946	0	2	0	0	0	0	0	0	0	0	0	2	0	0	0	0	0	0	0	0	0	19	7	0	12	19	0	1	0	0	0	0	0	0	0	1	14	1	0	0	0	0	0	0	7	0	0	0	0
OTU4009	0	0	0	0	0	0	0	0	0	0	0	0	1	3	0	0	0	0	0	0	0	0	0	0	0	12	0	0	2	0	0	0	0	0	0	0	0	0	0	0	0	0	0	0	0	0	0	0	0
OTU6320	0	0	0	0	0	0	0	0	0	3	3	0	0	0	0	4	0	0	0	0	0	1	0	2	0	0	0	0	2	0	0	0	0	0	0	0	0	0	0	0	0	0	0	0	0	0	0	1	0
OTU2987	0	0	0	1	0	0	0	0	0	0	0	0	0	41	0	0	0	0	0	0	0	0	0	0	0	0	0	2	0	0	0	0	2	0	0	0	1	0	1	0	0	0	0	0	0	0	0	0	0
OTU4740	1	0	0	4	0	0	0	0	0	0	0	1	6	8	0	0	0	0	0	1	0	0	0	1	0	0	0	0	0	2	1	0	0	0	0	0	0	4	0	1	0	0	0	0	0	0	0	4	0
OTU4594	0	0	0	0	0	0	0	0	0	0	0	0	0	0	0	0	0	0	0	0	0	0	0	0	0	0	0	0	0	0	0	0	0	0	0	0	0	0	0	31	0	0	0	0	0	0	16	0	0
OTU2769	0	0	0	0	0	0	0	0	0	0	0	0	0	0	0	0	0	0	0	0	0	0	0	0	0	0	2	1	0	0	3	0	0	0	0	0	0	20	0	0	0	0	0	0	0	0	0	0	0
OTU1619	0	0	0	0	0	0	0	0	0	0	0	0	0	0	0	0	0	0	0	0	0	0	0	0	0	0	0	0	0	0	0	0	0	0	0	1	0	1	0	0	0	0	0	0	0	3	0	0	0
OTU141	3	0	0	0	0	0	0	1	0	0	0	0	0	0	0	0	0	0	0	0	0	3	0	0	0	0	0	0	0	0	1	1	0	0	0	0	0	0	0	0	0	0	0	0	0	2	0	0	0
OTU2361	0	0	0	0	0	0	0	0	0	0	0	0	0	0	0	0	0	0	0	0	0	2	0	0	0	0	0	0	0	0	0	0	0	4	0	0	9	0	0	0	0	0	0	0	0	0	0	0	0
OTU5256	0	0	0	1	0	0	0	0	0	0	0	0	0	0	0	0	0	3	0	0	0	0	0	0	0	0	0	0	0	0	0	0	0	0	0	0	8	0	0	0	0	0	0	0	0	0	0	1	0
OTU3634	0	0	0	0	0	0	0	0	0	4	1	0	0	5	0	0	1	0	0	0	0	0	0	0	0	0	9	0	0	0	1	0	0	0	0	0	0	2	0	1	0	0	0	0	1	0	0	0	0
OTU5651	0	0	0	0	0	0	0	0	0	0	0	0	0	0	0	0	0	0	0	0	0	0	0	0	0	0	0	0	0	0	0	0	2	0	0	0	0	0	0	0	0	0	0	0	0	0	0	0	0
OTU509	0	0	0	0	0	0	0	0	0	0	0	0	0	0	0	0	0	0	0	0	0	0	0	0	0	0	0	0	0	0	0	0	0	0	0	0	0	1	0	0	0	0	0	0	0	0	2	0	0
OTU3340	0	0	0	0	0	0	0	0	0	0	0	0	0	0	0	0	0	0	0	0	0	1	0	0	0	0	0	0	1	0	0	0	0	0	0	0	0	0	0	0	0	0	0	0	1	15	0	0	0
OTU5328	0	0	0	0	0	0	0	0	0	0	0	0	0	0	0	0	0	0	0	0	0	14	0	0	0	0	0	1	0	0	0	1	0	0	0	0	1	4	0	0	0	0	0	0	0	0	0	0	0
OTU2362	0	0	0	0	0	0	0	0	0	0	0	0	0	0	0	0	0	1	1	0	0	0	0	0	0	0	0	0	0	0	0	0	0	0	0	0	0	9	0	1	0	0	0	0	0	0	0	0	0
OTU2174	0	0	0	0	0	0	0	0	0	0	0	0	0	0	0	0	0	0	0	0	0	0	0	0	0	0	0	1	0	0	1	0	1	0	1	0	0	0	0	0	0	0	0	0	0	0	4	0	0
OTU4178	0	0	0	0	0	6	0	0	0	0	0	0	0	0	0	13	0	0	0	0	0	0	0	0	0	0	0	0	0	0	0	0	0	0	2	0	0	0	0	0	0	1	0	0	0	0	0	0	4
OTU564	0	0	0	0	0	0	0	0	0	0	0	0	0	0	0	0	0	0	0	0	0	0	0	0	0	0	0	0	0	0	1	0	0	0	0	0	0	0	0	0	0	0	0	1	0	0	0	0	0
OTU5933	0	0	0	0	0	0	0	0	0	0	0	0	0	0	0	0	0	0	0	0	0	0	0	0	0	0	0	3	0	0	0	0	1	0	0	0	1	0	0	0	0	0	0	0	0	0	0	0	0
OTU2171	0	0	0	0	0	0	1	0	0	0	0	0	1	0	0	2	0	0	0	0	0	1	0	0	0	0	0	0	1	0	1	0	0	0	0	6	0	0	0	0	0	0	1	0	1	2	0	1	1
OTU6381	0	0	0	0	0	0	0	0	0	0	0	0	0	0	0	0	0	0	0	0	0	0	0	0	0	0	0	0	0	0	0	2	0	0	0	0	0	0	0	0	0	0	0	0	0	0	0	0	0
OTU4163	0	0	0	0	0	0	0	0	0	0	0	0	0	0	0	0	0	0	0	0	0	0	0	3	0	0	0	0	0	0	0	0	47	0	0	0	0	0	0	0	0	0	0	0	0	0	0	0	0
OTU5814	1	0	0	0	0	0	0	0	0	0	0	0	1	0	0	0	0	4	0	5	0	0	4	1	0	0	0	0	0	0	1	0	15	0	2	0	1	0	0	4	0	0	1	0	0	0	0	0	0
OTU3054	0	0	0	0	0	0	0	0	0	0	0	0	0	0	0	0	0	0	0	0	0	0	0	0	0	0	0	0	0	0	0	0	0	0	0	0	0	0	0	0	0	0	0	0	0	0	0	0	0
OTU881	0	0	0	0	0	0	0	0	0	0	0	0	0	0	0	0	0	0	0	0	0	0	0	0	0	0	0	0	0	0	41	0	0	0	0	0	0	0	0	0	0	0	0	0	0	0	0	0	0
OTU5925	0	0	0	7	0	0	0	0	0	0	0	0	0	0	0	0	6	0	0	0	0	0	0	0	2	0	0	0	2	0	17	0	0	0	0	0	0	0	5	0	5	0	0	0	0	0	0	0	0
OTU2780	0	0	3	0	0	0	0	0	0	0	0	0	0	0	13	0	2	0	0	0	0	0	0	0	0	0	0	0	6	0	6	0	0	0	0	1	0	0	0	0	0	0	0	2	0	0	0	0	0
OTU2297	3	2	0	3	0	0	0	4	4	1	0	1	2	1	0	0	12	3	0	1	0	0	0	2	0	0	0	3	0	0	0	0	0	0	6	0	4	0	0	0	0	0	0	0	0	0	1	0	1
OTU1772	0	0	0	0	0	0	0	0	0	0	0	0	0	0	0	0	0	0	0	0	0	0	0	0	0	0	0	0	0	0	0	0	0	0	0	0	0	0	0	0	0	0	0	0	0	0	4	0	0
OTU5981	0	0	0	0	0	0	0	0	0	7	0	0	0	0	8	0	0	0	0	7	0	0	0	0	0	0	0	0	0	0	0	1	2	0	0	0	0	2	0	0	0	0	0	0	0	1	15	0	0
OTU657	0	0	0	0	0	0	0	0	0	0	0	0	0	0	0	10	0	0	0	0	3	0	0	0	0	0	0	0	0	0	0	0	0	4	0	0	0	0	0	0	0	0	0	0	0	0	0	0	0
OTU6243	0	0	0	0	0	0	0	0	0	0	0	0	0	0	0	13	0	0	0	0	0	0	0	0	0	0	0	0	0	0	0	0	0	0	0	0	0	0	0	0	1	0	0	0	0	3	0	0	0
OTU3367	5	0	0	0	10	3	1	0	0	2	11	0	0	0	0	6	0	0	0	0	0	0	7	0	3	2	0	0	0	8	0	0	0	4	0	0	0	0	0	1	0	0	0	0	0	0	0	0	0
OTU5000	0	0	0	0	0	0	0	0	0	0	13	0	0	0	0	0	0	1	0	0	0	0	1	0	0	0	0	0	0	0	1	0	0	6	0	0	0	0	0	0	0	0	0	0	0	0	0	0	0
OTU5220	0	0	0	0	0	0	0	0	0	0	0	0	0	0	0	0	0	0	0	0	0	26	0	0	0	0	0	0	0	0	0	4	14	0	0	0	0	0	0	0	0	0	0	0	0	0	0	0	0
OTU2986	0	0	0	0	0	0	0	0	0	0	0	0	0	0	0	0	0	0	0	0	0	0	0	0	0	0	0	0	0	0	0	0	0	0	0	0	0	0	0	0	0	0	0	0	0	0	0	0	0
OTU537	0	0	0	0	0	1	0	0	0	0	0	1	0	2	0	0	0	0	0	0	0	0	0	0	0	0	0	0	0	0	0	1	0	0	0	0	0	1	0	0	0	0	0	0	0	0	1	0	0
OTU2919	0	0	2	0	0	0	1	0	1	2	1	5	15	1	0	0	0	1	1	0	0	0	1	1	1	0	0	0	0	1	0	2	1	0	0	1	1	2	0	3	0	1	3	2	6	0	0	0	0
OTU4384	3	0	0	0	0	0	4	0	0	0	0	0	0	0	0	0	0	0	0	0	0	0	0	0	0	0	0	0	0	0	0	0	0	0	0	0	0	0	0	0	0	0	0	0	0	0	0	0	0
OTU4953	0	0	0	0	0	0	0	0	0	0	0	0	0	0	0	0	0	0	0	0	8	0	0	0	0	0	0	0	4	0	0	0	0	0	0	0	0	0	0	0	0	0	0	0	0	0	0	0	0
OTU455	0	0	0	1	0	0	0	0	0	0	0	0	3	0	0	0	0	0	0	0	8	0	0	2	0	0	0	0	0	0	0	0	0	3	0	0	0	0	0	0	0	0	0	1	0	0	0	0	0
OTU3639	0	0	0	0	0	0	0	0	0	0	0	0	0	0	0	0	0	0	0	0	0	1	0	0	0	0	0	0	0	0	0	0	0	0	0	0	0	0	0	0	0	0	2	0	0	0	0	0	8
OTU4172	0	0	0	0	0	0	0	0	0	0	0	0	0	0	0	0	0	0	0	0	0	1	0	0	0	0	0	0	0	0	0	0	0	0	0	0	0	0	0	0	0	0	2	0	0	0	0	0	0
OTU3492	0	0	0	0	0	0	0	0	0	0	0	0	0	1	0	0	0	0	0	0	0	0	0	0	0	0	0	0	0	0	0	0	0	0	0	0	0	0	0	0	0	0	0	0	0	0	0	0	0
OTU1912	0	0	0	0	0	0	0	0	0	0	0	0	0	0	0	0	0	0	0	0	0	0	0	0	0	0	0	3	0	0	0	5	0	0	0	0	0	0	0	0	0	0	0	0	0	0	0	0	0
OTU15	0	0	0	0	0	0	1	0	0	0	0	0	0	0	0	0	0	1	0	0	0	3	0	0	0	0	0	1	0	0	0	0	2	0	0	0	1	2	0	1	0	1	0	0	0	0	0	0	0
OTU968	0	0	0	0	0	0	0	0	0	0	0	0	0	0	0	0	0	0	0	0	0	0	0	0	0	0	0	0	0	0	0	0	0	0	0	0	0	0	0	0	0	0	0	0	0	2	0	0	0
OTU3187	0	0	0	0	0	0	0	0	0	0	0	0	0	3	0	0	0	0	0	0	0	1	0	0	0	0	0	2	0	0	0	0	0	0	0	0	1	0	0	0	0	0	0	0	0	0	0	1	4
OTU1961	0	0	0	0	0	0	0	0	0	0	0	0	0	1	0	0	0	0	0	0	0	0	0	0	0	0	0	0	0	0	0	0	0	0	0	0	0	0	1	0	0	0	0	0	0	0	0	0	0
OTU853	0	0	0	0	0	0	0	0	0	0	0	1	0	0	0	0	0	0	0	0	0	0	0	1	0	0	0	0	0	0	0	0	0	0	0	0	0	0	0	0	0	0	0	0	0	0	0	0	0
OTU3491	0	0	0	0	0	0	0	0	0	0	0	0	0	0	0	0	0	0	0	0	0	0	0	0	0	0	0	0	0	0	0	0	0	0	0	0	0	0	0	0	0	0	0	0	0	0	0	0	0
OTU2175	0	0	0	0	0	0	0	0	0	0	0	0	0	0	0	0	0	0	0	0	0	0	0	0	0	0	0	0	0	0	0	0	0	0	0	0	0	0	0	0	0	0	0	0	0	0	0	0	0
OTU100	2	0	0	0	0	0	0	0	0	0	0	0	0	0	0	0	0	0	0	1	0	0	1	0	0	0	0	0	0	0	0	0	0	0	0	0	1	0	0	0	3	0	0	0	0	0	0	0	0
OTU3094	0	0	0	0	0	0	0	0	0	0	0	0	0	2	0	0	0	0	0	0	0	0	0	0	0	0	0	0	0	0	0	0	2	0	0	0	0	0	0	0	0	0	0	0	0	0	0	0	0
OTU1451	0	0	0	0	0	0	0	0	0	0	0	0	0	0	0	0	0	0	0	0	0	0	0	0	0	0	0	0	0	0	0	0	0	0	0	0	0	0	0	0	0	0	0	0	0	0	0	0	0
OTU4811	0	0	0	0	0	0	0	0	0	0	0	0	6	0	0	0	0	0	0	0	0	0	0	0	0	0	0	0	0	0	1	0	0	0	0	0	4	0	0	0	0	0	7	0	0	0	0	0	0
OTU1709	0	0	0	0	0	0	0	0	0	0	0	0	0	0	0	0	0	0	0	0	0	0	0	0	0	0	0	0	0	0	0	0	0	0	0	0	0	0	0	0	0	0	0	0	0	0	0	0	0
OTU2915	0	2	0	0	0	0	0	0	0	0	0	0	5	0	1	0	0	0	0	0	0	0	0	0	0	0	0	0	0	0	0	0	0	0	0	0	1	0	0	0	0	0	0	0	0	0	1	0	0
OTU1948	0	0	0	0	0	0	0	0	0	0	0	0	0	0	0	0	0	0	0	0	0	0	0	0	0	0	0	0	0	0	0	0	0	0	0	0	0	0	9	0	0	0	0	0	0	0	0	0	0
OTU1054	0	0	5	0	0	0	0	0	0	0	0	0	0	0	0	0	0	0	0	0	0	1	0	0	0	1	0	2	0	0	0	0	0	0	0	0	4	0	0	0	3	0	1	0	0	3	1	0	0
OTU6437	0	0	0	0	7	0	0	0	3	0	0	0	0	0	0	0	0	0	1	0	0	0	0	0	0	0	0	0	0	0	0	0	0	0	3	0	0	0	0	0	0	0	0	0	0	0	0	0	0
OTU6370	0	2	0	0	10	2	0	2	6	1	3	3	0	0	3	0	5	2	0	0	1	2	1	0	0	0	0	0	0	16	0	0	0	0	0	0	0	2	0	0	0	0	0	0	0	0	0	0	0
OTU6083	0	0	0	0	8	0	0	0	0	0	1	0	0	0	0	2	0	0	1	1	0	0	0	0	0	0	0	0	0	1	1	0	0	0	8	0	0	0	0	7	0	0	3	0	0	1	0	0	0
OTU3495	3	2	0	0	17	0	0	0	0	0	0	0	2	0	0	0	0	0	0	0	0	0	0	1	0	0	0	0	0	0	0	0	0	0	2	0	1	0	0	1	0	0	0	0	0	0	0	0	0
OTU1340	2	0	0	5	12	0	0	0	4	0	0	0	0	0	0	0	0	0	0	0	0	0	0	0	0	0	0	0	0	0	0	1	0	0	2	0	0	0	0	0	0	0	1	0	0	0	0	0	0
OTU714	0	0	0	0	10	0	0	2	0	0	0	0	12	0	0	0	0	0	0	1	0	0	0	0	1	1	0	0	0	0	0	0	0	0	0	0	0	0	0	1	0	0	0	0	0	0	0	0	0
OTU2138	0	0	0	0	8	0	0	0	0	1	0	0	0	0	0	0	0	0	0	0	0	1	0	0	0	0	0	0	0	0	0	0	0	0	0	0	1	0	0	1	0	0	0	0	0	0	0	0	0
OTU3551	5	0	0	0	12	4	1	0	0	6	2	0	0	0	0	8	0	0	0	0	0	0	3	0	4	1	0	0	0	2	0	0	0	4	0	0	0	0	0	2	0	0	3	0	0	0	0	0	0
OTU6047	0	0	0	0	2	8	0	0	0	0	0	0	0	0	0	0	0	0	0	0	0	0	0	0	0	0	0	0	0	0	0	0	0	0	0	0	0	0	0	0	0	0	0	0	0	0	0	0	0
OTU3263	0	0	0	0	4	7	0	0	0	0	0	0	0	8	0	0	0	0	0	0	0	0	0	0	0	0	0	0	0	0	0	0	0	0	0	0	1	0	0	0	0	0	0	0	0	0	1	0	0
OTU423	0	0	0	0	0	11	0	0	0	0	0	0	0	0	0	0	0	8	0	0	0	1	0	0	0	0	0	0	0	0	0	0	0	0	0	0	0	0	0	0	0	0	0	0	0	0	0	0	0
OTU3886	0	0	0	0	0	7	0	0	0	0	0	1	0	0	0	0	0	0	0	0	0	0	0	1	0	0	0	0	0	0	0	0	1	0	0	0	0	0	0	0	0	0	0	0	0	0	0	1	0
OTU400	13	0	0	0	0	0	0	0	3	0	0	0	0	0	0	0	0	0	0	0	0	2	0	1	0	0	0	0	0	0	0	0	0	0	0	0	0	0	0	4	0	0	0	0	0	1	0	1	0
OTU713	14	0	0	0	0	2	2	0	0	0	2	0	0	0	0	1	0	0	0	0	4	2	0	0	0	0	2	0	0	0	0	0	0	0	0	0	0	0	0	3	0	0	0	0	0	0	0	0	0
OTU64	10	0	0	0	0	0	0	0	0	41	0	0	0	0	0	0	0	0	0	0	0	0	0	0	0	0	2	0	0	0	0	0	0	0	0	0	0	0	0	0	0	0	0	0	1	0	0	0	0
OTU5415	10	0	0	0	0	0	0	1	0	0	0	0	1	3	8	3	1	0	0	1	0	4	0	2	0	0	1	1	1	0	0	2	0	1	0	0	1	8	0	0	0	0	0	1	10	0	2	0	0
OTU3116	7	2	1	0	1	0	0	0	0	0	0	4	0	4	2	10	0	0	0	0	0	0	0	8	0	0	0	0	1	3	4	0	2	0	8	0	0	7	0	1	0	0	0	0	1	5	5	0	1
OTU4610	7	0	0	0	0	0	0	0	0	0	0	6	0	0	0	0	0	0	0	0	0	0	0	0	0	0	0	0	0	0	0	0	0	0	0	0	0	0	0	2	0	0	0	0	0	0	0	0	0
OTU5361	7	0	0	0	0	0	0	0	0	0	0	3	0	0	0	0	0	1	0	2	0	0	0	1	5	0	0	0	0	0	0	1	0	0	0	0	2	0	0	0	0	0	0	1	0	0	2	0	0
OTU1613	9	0	0	0	4	1	0	0	0	0	0	0	0	0	0	0	0	0	0	0	0	0	3	0	0	0	0	0	0	0	0	0	1	0	0	0	0	0	0	10	0	1	0	0	0	0	0	1	0
OTU3568	1	0	0	0	11	0	0	0	1	0	1	1	0	0	0	0	0	1	0	0	0	0	0	0	0	0	0	0	0	0	0	0	0	1	0	0	0	4	0	8	3	0	1	0	0	1	0	0	0
OTU5233	0	0	0	0	0	0	0	0	0	0	1	0	0	10	0	0	0	0	0	0	0	0	0	0	0	0	0	0	0	2	0	0	0	0	7	0	4	0	0	0	0	0	0	0	1	0	0	0	0
OTU2920	0	0	0	0	0	0	0	4	0	0	0	0	0	0	0	1	0	2	0	0	0	0	0	0	0	0	0	0	0	0	0	0	0	0	7	0	0	0	0	0	0	0	1	0	0	0	0	0	0
OTU3788	0	7	0	0	0	0	0	0	0	0	0	0	0	0	1	0	0	0	0	0	0	0	0	2	0	0	0	0	0	1	0	1	0	0	0	5	0	1	0	0	0	0	0	0	0	3	0	0	0
OTU5262	1	15	0	0	0	0	0	0	2	1	2	0	0	1	0	1	2	0	0	0	0	0	1	1	0	0	0	0	0	0	0	1	0	0	0	0	0	2	0	6	1	10	0	0	0	0	0	2	0
OTU6363	0	0	0	0	0	0	0	0	0	0	0	0	0	0	0	0	0	28	0	1	0	0	0	1	0	0	3	0	0	0	0	0	0	0	0	0	0	9	0	2	0	0	0	0	0	0	0	0	0
OTU3198	0	0	0	0	0	0	0	0	0	0	0	0	0	0	0	0	0	9	0	0	0	0	0	0	0	0	0	0	0	0	0	0	0	0	0	0	0	0	0	0	0	0	0	0	0	0	0	0	0
OTU4639	0	4	0	0	0	3	10	0	0	0	0	0	0	1	1	0	0	17	1	1	0	3	0	0	0	0	0	0	0	0	1	0	1	0	0	0	0	0	0	0	0	0	0	1	1	2	0	1	0
OTU854	0	0	0	0	0	0	0	0	0	0	0	0	0	0	0	0	0	34	0	0	0	0	0	0	0	0	0	0	0	0	0	0	0	0	0	0	0	0	0	0	0	0	0	0	0	0	0	0	0
OTU712	0	0	0	4	0	0	5	5	0	0	8	0	0	0	0	0	0	15	0	0	0	0	0	0	0	0	0	0	0	1	0	0	0	0	0	0	0	0	0	0	0	0	0	0	0	0	0	2	0
OTU6085	0	0	0	0	0	0	0	0	0	0	0	0	0	5	0	0	0	9	0	0	0	1	0	0	0	0	0	0	0	0	0	0	0	0	0	0	0	0	0	0	0	2	0	0	0	0	0	0	0
OTU5927	0	0	0	6	0	0	0	0	1	3	0	0	1	6	0	0	0	7	0	0	0	0	0	1	0	1	0	1	0	0	0	0	1	0	0	0	2	2	0	0	0	0	0	0	0	2	3	0	0
OTU4028	0	0	0	1	0	0	0	0	0	0	0	40	0	0	0	0	0	0	0	0	0	0	0	0	0	0	0	0	0	0	0	0	13	0	0	0	0	2	0	0	0	0	0	0	0	0	1	0	0
OTU4071	0	1	0	0	0	0	0	0	0	0	0	37	0	0	0	0	0	0	0	0	0	1	0	1	0	0	0	0	0	2	0	0	12	0	0	0	0	4	0	0	0	0	0	0	0	0	3	0	0
OTU4876	0	1	0	4	0	0	0	0	0	0	0	8	0	0	1	0	0	0	0	0	0	0	0	0	0	0	0	0	0	0	0	0	0	1	0	0	0	0	0	0	0	0	0	0	0	1	0	0	0
OTU3637	0	0	6	0	0	0	0	0	0	0	0	3	0	0	5	0	0	0	0	1	0	0	0	0	0	0	0	0	0	0	0	1	0	0	0	0	0	0	0	0	0	0	0	0	0	2	1	0	0
OTU3472	1	0	0	0	2	0	0	0	0	2	4	0	0	0	0	6	0	0	0	0	0	0	4	0	4	4	0	0	0	3	0	0	0	1	0	0	0	0	0	1	0	3	5	0	0	0	0	0	0
OTU4005	0	0	0	0	0	0	0	0	0	1	0	0	0	0	0	0	0	0	1	0	0	0	0	1	0	0	0	0	0	0	0	0	3	0	0	0	0	1	0	0	0	1	0	0	0	3	1	0	0
OTU2793	0	0	0	2	0	0	0	0	0	0	0	0	0	0	0	0	0	0	0	0	0	0	0	0	0	0	0	0	0	0	0	0	2	1	0	0	0	0	0	0	0	0	0	0	0	0	0	0	0
OTU3416	0	0	22	0	0	0	0	0	0	0	0	0	0	0	2	0	0	0	0	0	0	0	0	0	0	0	0	0	0	0	0	0	0	0	0	0	0	0	0	3	0	0	0	0	0	0	0	0	0
OTU222	0	0	0	0	0	0	0	0	1	0	0	5	1	1	0	0	0	0	0	1	0	0	0	0	0	0	0	0	1	0	1	0	0	0	0	0	0	0	0	1	2	0	7	0	0	4	0	0	0
OTU261	0	0	0	0	0	0	0	0	0	7	0	0	0	0	0	0	0	1	0	0	0	0	0	0	1	0	0	0	0	0	0	18	0	0	0	0	0	0	0	0	0	0	0	0	0	0	0	0	1
OTU3573	0	0	0	0	0	0	0	0	0	10	0	0	0	0	0	0	0	0	0	0	0	0	0	0	0	0	0	0	0	0	0	0	0	0	0	0	0	0	0	0	0	0	0	0	0	0	0	7	0
OTU3714	0	0	0	0	0	1	0	0	0	8	0	0	0	0	0	0	0	0	0	0	0	1	0	0	0	0	0	0	0	4	0	0	1	0	0	0	0	0	0	1	0	0	0	0	0	0	0	0	0
OTU4599	0	0	0	0	0	0	0	0	0	0	0	7	0	1	0	0	0	3	0	0	0	0	0	0	0	0	9	1	0	0	0	7	8	0	0	0	2	0	0	0	0	0	0	0	0	0	0	1	0
OTU2504	5	2	2	2	5	1	5	0	1	1	1	1	3	1	4	2	0	6	4	5	1	2	19	12	0	1	2	2	0	1	3	2	4	0	0	1	2	4	0	3	0	3	2	3	1	5	2	1	0
OTU5308	0	0	0	0	0	0	0	0	0	0	0	0	0	0	0	0	0	0	0	0	0	0	0	0	0	0	0	0	0	1	0	3	0	0	0	0	0	0	0	0	0	0	0	0	0	0	0	0	0
OTU4008	0	0	7	0	0	0	4	0	0	0	1	0	0	1	0	0	0	0	0	0	0	0	0	0	0	0	0	1	0	0	0	0	0	0	0	0	0	0	0	1	0	0	0	0	0	0	0	0	0
OTU2579	0	0	0	0	0	0	0	0	9	0	0	0	0	0	0	0	0	2	0	1	0	1	0	0	0	0	4	0	0	0	0	0	0	0	0	0	0	0	0	0	0	0	0	0	0	0	0	0	0
OTU3638	0	0	0	0	0	0	0	0	16	0	0	0	0	0	0	0	0	0	0	0	0	0	0	0	0	0	0	0	0	0	0	0	0	0	0	0	1	0	0	0	0	0	0	0	0	0	0	0	0
OTU2743	0	0	0	0	0	0	0	0	7	3	0	0	0	0	0	0	0	1	0	0	0	0	1	0	0	0	0	3	0	0	0	1	0	0	0	0	0	13	0	0	0	0	0	2	0	1	0	0	0
OTU2682	0	0	0	0	0	0	0	0	2	0	2	2	0	2	0	0	0	0	0	3	0	0	2	0	0	0	0	0	0	0	2	0	0	0	0	0	0	0	0	0	0	0	1	0	0	0	0	0	1
OTU1652	0	4	0	2	0	0	4	1	0	0	0	0	0	2	0	0	0	0	10	0	1	1	0	0	4	0	0	2	0	0	4	1	0	0	0	0	0	3	0	0	2	0	0	0	0	1	0	0	4
OTU3183	0	0	0	17	0	0	1	0	0	0	0	0	1	4	0	0	0	0	0	0	0	0	1	0	0	0	0	0	0	0	0	0	0	0	0	0	0	0	0	4	0	0	0	0	0	2	0	0	0
OTU745	0	0	0	0	0	0	0	0	0	0	0	0	0	0	0	0	0	0	0	0	0	0	0	0	0	0	0	0	0	0	0	0	0	0	0	0	0	0	33	0	12	0	0	0	0	0	0	0	0
OTU3055	0	0	0	0	0	0	8	0	2	0	5	0	0	0	0	0	0	0	0	0	0	0	0	0	0	0	0	0	0	0	0	0	0	0	0	0	0	0	0	0	0	0	0	0	0	0	0	1	0
OTU1093	0	0	0	0	0	0	7	1	1	3	2	1	1	0	1	0	0	0	0	0	0	0	0	0	0	0	0	0	0	0	0	0	0	0	0	0	0	0	0	1	4	0	0	0	0	0	0	6	0
OTU3890	0	0	35	0	0	0	0	0	0	0	0	0	0	0	0	0	0	0	0	0	0	0	0	0	0	0	0	0	0	0	0	0	0	0	0	0	0	0	0	0	0	0	0	0	0	0	0	0	0
OTU2845	0	0	0	0	0	0	0	0	0	0	0	0	0	0	0	0	0	0	0	0	2	0	0	0	0	0	0	0	0	0	0	0	0	0	0	0	0	0	0	0	0	0	0	0	0	0	0	0	0
OTU6026	0	0	0	0	0	2	0	0	0	0	0	0	0	0	0	0	0	0	1	0	0	0	0	1	0	0	0	0	0	0	0	0	1	0	0	0	2	0	0	0	0	0	0	0	0	0	0	2	3
OTU535	0	0	1	0	0	0	0	0	0	0	0	0	0	0	0	0	0	4	0	0	0	1	0	0	4	9	0	0	0	0	0	0	0	0	0	0	0	4	0	0	0	0	0	0	0	0	2	0	0
OTU5144	0	0	0	0	0	0	0	0	0	0	0	0	0	0	0	0	0	0	0	0	0	0	0	0	0	7	0	0	0	0	3	0	0	0	0	0	0	0	0	0	0	0	0	0	0	0	0	0	0
OTU2178	0	0	0	0	1	0	0	0	0	0	0	0	0	0	0	0	0	2	2	0	0	0	0	0	0	0	0	0	0	0	0	0	0	0	0	0	1	4	1	0	0	0	0	0	0	3	0	0	0
OTU359	0	0	0	1	0	0	0	0	0	0	0	0	0	0	0	0	0	0	0	0	0	0	0	0	0	0	0	0	0	0	0	0	5	0	0	0	0	2	0	1	0	0	0	0	0	0	0	0	0
OTU4385	0	0	0	0	2	0	0	0	0	0	0	0	0	1	0	0	0	0	0	3	0	0	0	0	0	0	2	0	0	0	1	1	0	0	0	0	0	5	0	3	0	0	0	4	0	6	1	0	0
OTU6283	0	0	0	0	0	0	0	0	0	0	0	0	1	7	0	0	0	0	0	0	0	0	0	0	0	0	0	0	0	0	1	0	0	0	0	0	0	0	0	0	0	0	0	0	0	0	0	0	0
OTU4167	0	0	0	0	2	0	5	0	0	0	0	0	0	8	0	0	0	0	4	1	5	0	0	0	0	0	0	0	0	0	0	0	0	0	10	0	0	0	0	0	0	0	0	0	0	0	0	3	0
OTU45	4	0	0	0	0	0	0	0	3	0	0	0	1	18	0	0	0	0	0	0	0	0	0	0	0	0	0	0	0	0	0	0	0	2	11	0	0	0	0	0	0	0	0	0	0	4	0	0	0
OTU3342	0	0	0	0	0	0	0	0	0	0	0	0	0	0	0	0	0	0	0	0	0	0	0	0	0	0	0	0	0	0	0	0	2	0	0	0	1	0	0	0	0	0	0	0	0	0	0	0	0
OTU456	0	0	0	0	0	0	0	0	0	0	0	0	0	0	0	0	0	0	0	0	0	0	0	0	0	0	0	0	0	0	0	0	0	0	0	0	0	0	0	0	0	0	0	0	0	0	0	0	0
OTU199	2	0	0	1	6	0	0	0	0	0	0	3	0	15	0	0	0	0	0	3	0	0	0	0	0	0	0	1	0	0	6	0	0	1	0	2	3	2	0	1	0	0	0	2	0	2	3	0	0
OTU362	0	0	0	0	2	0	0	0	0	0	0	1	0	13	3	5	0	0	1	6	0	6	0	1	0	0	0	4	0	0	0	2	0	2	3	0	1	1	0	0	0	0	0	0	0	3	3	0	1
OTU5507	0	0	0	0	0	0	0	0	0	0	1	0	0	0	0	0	0	0	2	0	0	2	0	0	0	0	0	0	0	0	0	0	1	0	0	0	33	0	0	0	0	0	0	0	0	0	0	0	2
OTU3804	0	0	0	0	0	0	0	0	0	0	0	0	0	0	0	0	0	0	0	0	1	0	0	0	1	0	3	0	0	0	1	2	0	0	0	0	7	1	0	0	0	2	0	0	0	1	0	3	0
OTU741	0	0	0	0	0	0	0	0	0	0	0	0	0	0	0	0	0	0	0	0	0	0	0	0	0	0	0	0	0	0	0	0	0	0	0	0	0	0	0	0	0	0	0	0	0	15	0	0	0
OTU1282	0	0	0	0	0	0	0	0	0	0	0	0	0	0	0	0	0	0	0	0	0	21	0	0	0	0	0	0	0	0	0	0	0	0	0	0	0	0	0	0	0	0	0	0	0	0	0	0	0
OTU4386	1	0	0	0	1	0	6	0	0	0	0	0	2	0	0	0	0	0	0	0	0	0	0	1	0	0	0	0	0	0	0	1	0	0	0	0	0	0	0	0	0	0	5	0	0	0	0	0	0
OTU4974	0	0	0	0	3	0	0	0	2	0	0	0	0	0	0	0	0	0	0	0	0	3	0	0	0	0	0	0	0	0	0	0	0	0	0	0	0	0	0	0	0	0	0	0	0	0	1	0	0
OTU5232	0	0	0	0	0	0	0	0	0	0	0	0	0	3	0	0	0	0	0	0	1	0	0	0	0	0	0	0	0	0	0	0	0	0	0	0	0	23	0	0	0	0	0	0	0	0	0	0	0
OTU2064	0	0	0	0	0	0	0	0	0	0	0	0	0	0	1	0	0	2	0	0	0	4	0	0	0	0	0	0	0	0	0	0	0	0	0	0	0	8	0	0	0	0	0	0	0	0	0	0	0
OTU5930	0	0	0	0	0	0	0	0	0	0	0	0	0	0	0	0	0	0	0	0	0	8	0	0	0	0	0	0	0	0	0	2	0	0	0	0	0	0	0	0	0	0	0	0	0	0	0	0	0
OTU5848	0	0	2	0	0	0	0	0	0	0	1	0	0	2	0	0	0	0	0	0	0	0	0	0	0	0	0	1	0	0	0	0	0	0	0	0	3	0	0	0	0	0	0	0	0	17	0	0	0
OTU4854	0	0	1	0	0	0	0	0	0	0	0	0	1	6	0	0	1	0	2	6	4	0	0	0	0	0	0	0	0	0	0	2	0	0	0	0	7	0	0	0	0	1	0	0	1	1	3	0	2
OTU3889	0	0	0	0	6	0	0	0	0	2	0	0	0	0	0	0	0	0	0	0	0	0	0	0	0	0	0	0	0	0	0	3	0	0	0	0	0	0	0	0	0	0	0	0	0	0	0	0	0
OTU2720	0	0	0	0	0	0	0	0	0	1	0	0	0	0	0	0	0	1	1	0	0	0	0	0	0	0	0	0	0	0	0	0	0	0	0	0	0	0	0	0	0	0	0	0	0	0	0	0	0
OTU946	0	0	0	0	0	0	0	0	0	0	0	0	0	0	0	0	0	0	0	0	0	0	0	0	0	0	0	0	0	0	0	0	0	0	0	0	0	10	0	0	0	0	0	0	0	0	0	0	0
OTU5525	0	0	0	0	0	0	0	0	0	0	0	0	0	0	0	0	0	0	0	0	0	0	0	0	0	0	0	0	0	0	0	3	1	0	0	0	0	0	0	0	0	0	0	0	0	2	0	0	0
OTU2447	1	0	0	0	0	0	0	0	0	0	0	0	0	1	1	0	0	1	0	1	0	2	0	0	0	0	0	2	0	0	0	1	0	0	0	0	0	3	0	0	0	0	0	0	2	0	0	0	0
OTU5998	0	0	0	0	0	0	0	0	0	0	0	0	0	1	0	0	0	0	0	0	0	0	0	0	0	0	1	1	0	0	0	0	1	0	0	0	0	0	0	0	0	0	0	0	0	0	0	0	0
OTU1339	0	0	0	1	0	0	0	0	0	0	0	0	0	0	0	0	0	0	2	0	0	0	3	4	0	0	0	0	0	0	0	0	0	1	0	0	0	0	0	0	0	0	0	0	0	0	0	0	0
OTU1858	0	0	0	0	0	0	0	0	0	0	0	0	0	0	1	0	0	0	0	0	0	2	0	1	0	0	0	0	0	0	0	7	3	0	0	0	0	0	0	0	0	0	0	0	3	4	0	0	1
OTU883	0	0	0	0	0	0	0	0	0	0	0	0	0	0	0	0	0	0	0	0	0	0	0	0	0	0	0	0	0	0	0	0	27	0	0	0	0	0	0	0	0	0	0	0	0	0	0	0	0
OTU38	0	0	0	0	1	0	0	0	0	0	0	0	0	0	0	0	0	0	0	0	0	3	0	1	0	0	0	0	0	0	1	2	0	0	0	0	0	0	0	0	0	0	0	0	0	2	0	0	0
OTU2055	0	0	0	0	0	0	0	0	0	0	0	0	0	0	0	0	0	0	0	0	0	1	0	0	0	0	0	1	0	0	0	5	0	0	0	0	0	0	0	0	0	0	0	0	0	0	0	0	0
OTU742	0	0	0	2	0	0	0	0	0	0	0	0	0	0	0	0	0	0	0	0	0	0	0	0	0	0	0	0	4	0	12	0	0	0	0	0	0	0	0	0	0	0	0	0	0	0	0	0	0
OTU421	2	0	0	0	0	0	0	0	0	0	0	0	1	0	0	0	2	0	0	0	0	0	0	0	0	0	0	0	0	0	0	0	0	0	0	0	0	0	0	0	0	0	0	0	0	0	0	0	0
OTU6087	0	0	0	0	1	0	0	0	0	0	0	0	0	0	1	0	0	0	0	0	0	0	0	0	0	1	0	0	1	0	0	0	0	0	0	0	0	0	0	0	0	0	0	0	6	0	0	0	0
OTU2331	0	2	0	0	0	0	0	0	0	0	0	0	0	0	0	0	1	0	0	0	0	0	0	0	0	0	0	2	0	0	0	0	0	1	0	0	0	0	0	0	0	0	1	0	0	0	0	0	0
OTU6272	0	0	0	0	0	0	0	0	0	0	0	0	0	0	0	0	0	0	0	0	0	0	0	1	0	0	0	0	0	0	0	0	0	0	0	0	8	0	0	0	0	0	0	0	1	0	0	0	0
OTU5398	1	0	0	0	0	0	1	0	0	0	0	0	0	0	9	0	0	12	0	5	0	10	0	0	0	0	0	0	0	0	0	0	2	0	0	0	0	1	0	0	0	1	0	0	3	0	0	0	0
OTU4597	0	0	0	0	0	0	0	0	0	0	0	0	0	0	0	0	0	1	1	0	0	0	0	0	0	0	0	0	0	0	0	0	0	0	0	0	0	1	0	0	0	0	0	0	0	2	0	0	2
OTU789	0	0	0	0	1	0	0	0	0	0	0	0	0	1	0	2	0	0	0	0	0	0	0	0	0	0	1	0	0	0	0	0	0	2	0	1	0	0	0	0	0	0	0	0	0	0	0	0	0
OTU5007	0	0	0	2	3	0	0	0	0	0	0	0	0	0	0	0	0	0	0	0	0	0	0	0	0	0	0	0	0	1	0	0	1	0	0	0	0	1	0	0	0	0	0	0	0	1	0	0	0
OTU1524	0	0	0	0	2	1	0	2	2	1	0	0	0	0	0	1	1	2	0	1	1	0	2	4	0	0	0	0	0	0	0	0	0	0	0	0	0	1	3	0	0	0	2	0	0	0	1	0	0
OTU1112	0	0	0	0	0	0	0	0	0	0	0	0	0	0	0	0	0	0	0	0	0	0	0	0	0	0	0	0	0	0	0	1	0	0	0	0	0	0	0	0	0	0	0	0	0	0	0	0	0
OTU4824	0	0	0	0	0	0	0	0	0	0	0	0	0	0	0	0	0	0	0	0	0	0	0	0	0	0	0	0	0	0	0	0	4	0	0	0	0	0	0	0	0	0	0	0	0	0	0	0	0
OTU3053	0	0	0	0	0	0	0	0	0	0	0	0	0	0	0	0	0	0	0	0	0	0	0	0	0	0	0	0	0	0	0	0	0	0	0	0	0	0	0	0	0	0	0	0	0	0	0	0	0
OTU4170	0	0	0	0	0	0	0	0	0	2	0	0	0	0	0	0	2	0	0	0	0	0	0	0	0	0	0	0	0	0	0	0	0	0	0	0	0	0	0	0	0	0	0	0	0	0	0	0	0
OTU2399	0	1	0	0	0	0	0	0	0	0	0	0	0	0	0	0	0	0	0	0	0	0	0	0	0	0	0	0	0	0	0	0	0	0	0	0	0	0	0	0	0	8	0	0	0	0	0	0	0
OTU565	0	0	0	0	0	0	0	0	0	0	0	0	0	0	0	0	0	0	0	0	0	0	0	0	0	0	0	0	0	0	0	0	0	1	0	0	0	0	0	0	0	0	0	0	0	0	0	0	0
OTU420	0	0	0	0	0	0	0	0	0	0	0	0	0	0	0	0	0	0	0	0	0	0	0	0	0	0	0	0	0	0	0	0	0	0	0	0	0	0	0	0	0	0	0	0	0	0	0	0	0
OTU2092	0	0	0	0	0	0	0	0	0	0	0	0	0	0	0	0	0	0	0	0	0	0	0	0	0	0	0	0	0	0	0	0	0	0	0	0	0	0	0	0	0	0	0	0	0	0	0	0	0
OTU2614	0	0	0	0	0	0	0	0	0	0	0	0	0	1	0	0	0	0	0	0	0	0	0	0	0	0	1	0	0	0	0	0	0	0	0	0	0	0	0	0	0	0	0	0	0	0	0	0	0
OTU3707	0	0	0	0	0	0	0	0	0	0	0	2	0	0	0	0	0	0	0	0	0	0	0	0	0	0	0	0	14	0	0	0	0	0	0	0	0	0	0	0	0	0	0	0	0	0	0	0	0
OTU562	0	1	0	0	7	0	0	0	0	0	0	0	0	0	0	0	0	0	0	1	0	0	0	0	0	0	0	0	0	0	0	0	0	0	0	0	0	0	0	0	0	0	0	0	0	4	0	0	0
OTU5828	1	0	0	0	6	0	0	0	0	0	0	1	0	0	5	2	0	0	1	0	0	0	0	11	0	0	0	0	0	0	0	0	0	4	0	0	0	4	0	0	0	0	0	0	0	1	0	0	2
OTU4844	0	3	0	0	16	0	0	0	0	0	0	0	0	0	3	0	0	0	0	0	0	0	0	0	0	0	0	0	0	0	0	0	0	0	0	0	1	0	0	0	0	0	0	0	0	0	0	0	0
OTU19	4	0	0	0	8	0	0	0	0	0	0	1	1	0	0	2	0	0	1	1	0	0	0	2	0	0	0	0	0	0	0	1	0	1	6	1	0	1	0	0	0	0	0	0	0	0	0	0	1
OTU533	0	0	0	0	15	0	0	0	0	0	0	0	0	0	0	0	0	0	0	0	0	0	1	0	0	0	0	0	0	0	0	0	2	3	0	0	0	0	0	0	0	0	0	0	0	0	0	0	0
OTU5017	1	1	0	0	0	6	0	0	0	0	1	0	2	0	0	0	0	0	0	0	0	0	1	0	0	0	0	0	0	0	0	1	0	0	0	0	1	0	0	0	0	0	0	0	0	0	0	0	0
OTU4396	2	0	0	0	0	6	0	0	0	0	2	1	0	1	0	0	1	4	0	0	1	0	0	4	0	0	0	0	0	4	1	1	0	0	0	2	0	1	0	5	0	1	1	1	0	0	0	0	1
OTU6208	0	0	0	0	0	7	0	0	0	0	0	0	0	0	0	0	0	0	0	1	0	0	0	0	0	0	0	0	0	0	0	0	0	0	0	0	0	0	0	0	1	0	0	0	0	0	0	0	0
OTU5944	0	0	0	0	0	6	0	0	0	0	0	0	0	0	0	0	0	0	0	2	0	0	0	0	0	0	0	0	0	0	0	0	0	0	0	0	0	0	0	2	1	0	0	0	0	0	0	0	0
OTU2988	0	0	0	0	0	6	0	0	0	0	0	0	0	0	21	0	0	0	0	0	0	0	0	0	0	0	0	0	4	0	0	0	0	0	0	0	0	0	0	0	0	0	0	0	0	0	0	0	2
OTU2918	17	6	0	0	0	0	0	0	1	0	0	0	0	1	0	0	0	0	0	0	0	8	0	0	1	0	0	0	0	0	0	0	0	0	0	0	0	0	0	0	0	0	0	0	0	0	0	0	0
OTU5650	6	4	0	0	1	0	0	0	0	0	0	0	2	1	0	0	0	0	0	0	0	0	0	0	0	0	0	0	0	0	0	0	0	0	1	0	0	0	0	2	0	0	0	0	0	0	0	0	0
OTU1859	8	0	0	0	0	0	0	0	0	0	0	0	0	0	0	0	0	0	0	0	0	0	0	0	0	0	0	0	0	0	0	0	0	0	0	0	0	0	0	0	0	0	1	0	0	0	0	0	0
OTU263	6	0	0	2	0	0	0	0	0	0	0	4	2	0	0	0	0	0	0	0	0	0	4	1	0	0	2	0	0	0	0	1	0	0	0	0	2	0	0	0	0	0	0	0	0	0	0	0	0
OTU5834	0	0	0	0	0	3	0	0	0	1	0	0	0	0	2	0	0	0	0	0	0	1	0	1	1	0	0	0	0	2	0	0	0	0	0	0	0	1	0	8	0	5	0	0	0	1	0	0	0
OTU6392	3	0	0	0	0	0	0	0	0	1	4	0	0	0	0	0	0	0	0	0	0	4	0	0	0	0	0	0	0	0	0	1	0	0	0	0	0	0	0	10	0	2	0	0	0	0	0	0	0
OTU632	1	0	0	0	0	0	0	0	0	0	0	2	0	0	0	0	0	0	0	1	0	0	0	0	0	0	0	0	0	0	0	1	0	0	0	0	0	0	0	6	0	2	0	0	0	0	0	0	0
OTU4814	0	0	0	0	0	0	2	0	0	0	0	0	1	0	0	3	0	0	0	1	0	0	0	0	0	0	0	0	0	0	0	0	0	0	0	0	0	0	0	33	0	0	3	0	0	0	0	0	0
OTU945	0	0	0	0	0	0	0	0	0	0	0	0	0	0	0	0	1	0	0	0	0	0	0	0	0	0	0	0	0	0	0	0	0	0	0	0	0	0	0	9	0	0	0	0	0	0	0	0	0
OTU4595	1	0	0	0	0	0	0	0	2	2	0	0	0	2	0	0	0	0	0	0	0	0	0	0	0	0	0	0	0	0	0	0	0	0	12	0	0	0	0	2	0	0	1	0	0	0	0	0	0
OTU4608	0	0	0	0	0	0	5	0	0	0	0	0	0	0	2	0	0	0	0	0	0	0	0	0	0	0	0	0	0	0	1	0	0	0	13	0	0	1	0	0	0	0	0	0	2	0	0	0	0
OTU721	0	0	0	0	0	0	0	0	0	0	0	0	0	0	0	4	0	3	0	0	0	1	0	1	0	0	0	1	0	0	2	0	0	1	6	0	0	0	0	1	0	0	1	1	0	0	0	1	0
OTU5246	0	6	0	1	0	0	0	0	0	0	0	0	0	0	0	0	0	0	0	0	0	0	0	0	0	0	0	0	0	0	0	1	0	0	0	0	0	0	0	0	0	0	0	0	0	0	0	0	0
OTU6389	0	6	2	2	0	0	0	0	1	0	0	0	0	0	0	0	9	0	0	0	0	0	0	0	0	0	0	0	0	0	0	0	0	0	2	0	0	0	1	0	1	2	1	0	0	0	0	0	0
OTU4816	0	6	0	0	1	0	0	0	1	1	0	0	0	0	1	0	0	1	1	0	3	1	0	2	0	0	0	2	1	0	0	2	0	0	0	0	1	2	0	0	0	0	0	0	0	0	3	0	0
OTU4611	0	8	0	0	0	1	22	0	0	0	0	0	0	0	0	0	0	0	1	0	0	1	0	0	4	0	0	0	0	0	1	2	0	0	0	0	1	0	0	0	1	2	0	0	0	0	1	3	0
OTU768	1	6	0	1	0	0	0	0	0	0	0	0	0	0	0	0	0	0	1	0	0	0	0	0	0	0	0	0	0	0	0	0	0	0	0	0	0	0	0	0	0	0	4	0	0	0	0	1	0
OTU5615	0	7	0	0	0	1	0	0	0	0	0	1	0	0	0	0	0	0	0	0	0	0	0	0	7	0	1	2	1	4	0	0	0	0	3	0	8	2	0	0	0	0	0	0	0	0	1	0	0
OTU6432	0	0	0	0	0	0	0	0	0	0	0	0	0	0	0	0	0	25	0	0	0	0	0	0	0	0	0	0	0	2	0	0	0	0	0	0	0	0	0	0	0	0	0	0	0	0	0	0	0
OTU1578	0	0	0	0	0	0	0	0	0	0	0	3	0	0	0	0	0	6	3	0	0	0	0	0	1	0	0	0	0	0	2	0	0	0	0	0	1	0	0	3	1	0	0	0	0	0	0	1	0
OTU1193	1	0	0	0	0	0	0	0	0	0	1	0	0	0	0	0	0	6	0	1	0	0	0	0	0	0	0	0	0	0	0	0	0	0	0	0	0	5	0	0	0	0	7	0	0	0	0	0	0
OTU37	0	0	0	0	0	0	0	0	0	0	0	0	0	0	0	0	0	6	0	0	0	0	0	4	0	0	0	0	0	0	0	0	0	0	0	0	0	0	0	0	0	0	0	0	0	0	0	0	0
OTU793	0	1	0	0	0	0	0	0	0	0	0	7	0	0	0	0	0	14	0	0	0	1	0	0	0	0	0	0	0	0	0	0	0	0	0	0	0	0	1	0	0	0	0	0	0	2	0	0	0
OTU1856	0	0	2	0	0	0	6	0	0	0	0	0	0	1	0	4	2	7	0	0	0	0	0	1	0	0	1	0	0	0	0	0	0	0	0	0	2	0	0	0	0	0	0	0	0	0	1	0	0
OTU730	5	0	0	0	0	0	0	0	0	0	0	27	0	0	0	0	2	13	0	0	0	6	0	0	1	0	0	0	0	0	0	4	2	3	0	0	0	0	0	0	3	0	0	0	0	0	0	0	0
OTU4652	0	0	0	0	1	1	0	0	4	5	0	10	1	0	0	1	0	1	0	2	0	1	0	1	0	0	0	1	0	0	1	0	2	1	2	0	0	0	0	0	0	0	0	1	0	1	0	7	1
OTU5513	0	0	0	1	0	0	2	0	2	0	0	16	0	0	0	0	0	0	0	0	0	0	0	0	0	0	1	0	0	0	0	0	0	1	1	0	0	0	0	1	0	0	0	0	0	0	0	1	0
OTU586	0	0	0	2	0	0	0	0	0	1	0	21	0	0	0	0	0	2	0	0	0	0	1	0	0	0	0	0	0	0	0	0	0	0	0	0	1	0	0	0	0	0	0	0	0	1	0	0	0
OTU2418	0	0	0	0	0	0	0	0	0	0	0	6	0	0	0	0	0	0	0	0	0	0	0	0	1	0	0	0	0	0	0	0	0	0	0	0	0	0	0	0	0	0	0	1	0	0	0	0	0
OTU1776	0	0	0	0	0	0	0	0	0	0	0	9	0	0	0	0	0	0	0	0	0	0	0	0	0	0	0	0	0	0	0	0	0	0	0	0	1	0	0	0	4	0	0	0	0	0	0	0	0
OTU736	0	0	1	2	0	0	0	0	0	17	0	6	0	0	0	0	0	2	1	0	0	1	4	0	5	1	0	0	0	0	0	0	0	0	0	0	1	0	0	0	0	0	0	0	2	0	0	0	1
OTU587	2	0	0	0	0	0	0	0	0	1	0	0	0	0	0	0	0	2	0	0	0	0	0	0	0	0	0	0	0	2	0	1	0	0	0	0	0	0	0	0	0	0	1	0	1	0	1	0	0
OTU2300	0	0	1	0	0	0	0	0	0	0	0	0	1	0	0	0	0	0	0	0	0	0	1	3	0	0	0	0	0	0	0	1	0	0	0	0	0	0	0	0	0	0	0	0	0	0	1	0	0
OTU1278	0	0	0	0	0	0	0	0	0	0	0	0	0	0	0	1	0	0	2	0	0	0	0	0	6	0	0	0	0	0	0	0	0	3	0	0	2	0	0	0	4	1	0	0	0	0	0	0	0
OTU5005	7	2	0	0	0	1	1	0	0	0	0	0	0	6	0	2	1	0	16	0	0	0	3	0	0	0	0	4	0	33	0	0	0	0	0	1	9	0	0	4	0	2	0	0	0	2	1	0	0
OTU5937	0	0	0	0	0	0	0	0	0	0	0	0	0	0	0	0	0	0	0	0	0	0	0	0	0	0	2	0	0	6	0	0	0	0	0	0	0	0	0	0	0	0	0	0	0	0	0	0	0
OTU3642	0	0	0	0	0	0	0	0	0	0	0	0	1	0	3	0	0	0	0	0	0	0	0	0	0	0	0	0	0	0	0	0	0	0	0	0	0	1	0	0	0	0	7	0	0	0	0	0	0
OTU3346	0	0	0	0	0	0	0	0	0	0	0	0	0	0	0	0	0	0	0	0	0	0	0	0	0	0	0	0	0	3	0	0	0	0	0	0	0	0	0	0	0	0	6	0	0	0	0	0	0
OTU3123	3	0	0	0	2	2	0	0	0	6	0	0	0	0	0	1	0	0	0	0	0	0	0	0	1	0	0	4	0	1	0	0	0	2	0	0	0	0	0	2	0	0	0	0	0	0	0	0	0
OTU402	0	1	0	0	1	0	1	1	0	6	0	0	1	0	0	1	0	0	0	0	2	2	0	0	0	2	0	0	0	0	0	3	1	0	0	0	0	0	0	3	2	0	0	0	2	0	0	0	0
OTU6100	0	0	0	4	0	0	1	1	1	11	0	0	0	0	0	0	0	0	0	0	0	0	3	0	1	6	0	0	0	0	0	0	0	0	1	0	0	0	0	0	0	0	0	0	0	0	0	1	0
OTU2298	0	0	0	0	0	2	0	0	0	6	0	0	0	0	0	0	0	0	0	0	0	0	6	0	0	0	0	1	0	0	0	0	0	0	5	0	0	0	0	0	0	1	0	1	0	0	0	0	0
OTU3885	2	0	0	1	0	0	0	0	0	17	4	0	3	1	0	0	2	1	0	0	0	3	0	0	0	0	1	0	0	0	5	0	0	0	0	0	0	0	0	2	1	1	2	0	1	1	0	0	0
OTU2091	0	2	0	0	0	0	0	0	6	0	0	0	0	0	0	0	0	0	0	0	0	1	0	0	0	0	0	0	0	1	0	0	0	0	0	0	0	0	0	0	0	0	0	0	0	0	0	0	1
OTU3643	0	0	0	0	0	0	0	0	0	0	0	0	0	0	0	0	0	0	0	1	0	0	0	0	0	0	0	1	0	0	0	1	0	0	0	0	0	0	0	2	0	0	0	0	0	0	0	0	0
OTU4184	0	0	0	0	0	0	0	0	0	0	0	0	0	0	0	2	0	0	0	0	0	0	0	0	0	0	0	0	0	2	0	0	0	0	0	0	0	0	0	0	0	0	0	3	0	0	0	0	0
OTU3498	0	0	0	0	0	0	0	0	0	0	0	0	0	0	0	0	0	0	0	0	0	0	0	0	0	0	0	0	0	0	0	0	0	0	0	0	0	0	0	0	6	0	0	0	0	2	0	0	0
OTU2302	0	0	0	0	0	0	0	0	0	0	0	0	0	0	0	4	0	0	0	0	0	1	0	2	0	0	0	0	1	0	0	0	0	0	0	0	0	1	0	0	0	0	0	0	0	0	0	0	0
OTU1372	0	3	0	0	0	0	0	0	0	0	0	0	1	0	0	0	0	0	0	0	0	0	3	0	0	0	0	0	0	0	0	0	0	0	3	0	0	0	0	0	0	0	4	1	1	0	0	0	0
OTU2842	1	0	0	0	0	0	0	0	0	0	7	0	0	0	0	0	0	0	0	0	0	0	0	0	0	0	0	0	0	0	1	0	0	0	0	0	0	0	0	0	0	0	0	0	0	0	0	0	2
OTU4171	0	0	0	2	0	0	0	1	8	0	7	1	0	0	0	0	0	0	0	0	0	0	0	0	0	1	0	0	0	0	0	0	0	0	0	0	0	1	0	2	2	0	0	0	0	0	0	0	0
OTU1774	0	0	1	0	1	0	0	50	0	0	0	1	0	1	0	0	0	0	0	0	0	0	0	0	0	0	0	0	0	0	0	0	0	0	0	0	0	0	0	0	0	0	0	0	0	0	0	0	0
OTU76	0	0	0	1	0	0	3	7	2	2	0	0	0	0	0	0	0	0	0	0	0	0	0	0	3	0	0	0	0	0	0	1	0	0	0	0	0	0	6	1	0	0	0	0	0	0	0	0	0
OTU5230	1	0	0	0	0	0	0	0	0	0	0	0	0	0	0	0	0	0	0	0	0	0	0	0	0	0	0	0	0	0	0	0	0	5	0	0	0	0	0	0	0	0	1	0	0	0	0	0	0
OTU5505	0	0	0	0	0	0	0	0	0	0	0	0	0	0	0	0	0	2	0	0	0	0	0	0	0	0	0	0	0	0	0	0	0	0	0	0	0	0	0	0	0	0	0	0	0	0	0	0	0
OTU5093	0	1	1	0	0	0	0	0	0	0	1	3	0	1	0	0	0	1	0	0	4	1	0	0	0	0	0	1	0	0	0	1	3	0	0	1	0	1	0	1	0	0	0	0	1	1	4	0	0
OTU5508	0	0	6	1	0	0	0	0	0	0	1	0	0	0	0	0	0	0	0	0	0	0	0	0	0	0	0	0	0	0	0	0	0	0	0	0	0	1	0	0	0	0	0	0	0	0	3	0	2
OTU5118	0	2	0	0	0	1	32	0	0	0	0	0	0	0	0	0	0	0	0	0	0	0	0	0	0	0	0	0	0	0	0	0	2	0	0	0	0	0	0	0	0	0	0	0	0	0	0	0	0
OTU1987	2	0	0	0	0	6	6	1	0	1	0	0	0	0	0	0	0	0	0	0	0	0	0	0	0	2	0	0	0	0	0	0	0	0	0	0	0	0	0	0	0	0	1	0	0	0	0	0	0
OTU2820	4	0	0	0	0	3	10	0	0	1	1	0	5	1	2	2	1	1	0	1	1	1	0	5	0	0	0	2	0	1	0	0	0	1	0	0	2	0	0	1	0	2	0	7	1	1	3	0	0
OTU3293	0	0	0	0	1	0	6	0	0	2	0	0	0	4	0	1	0	0	0	0	0	0	1	0	2	0	0	0	0	0	0	0	0	2	0	0	0	7	0	0	0	1	2	0	0	2	0	0	0
OTU4600	0	1	0	0	0	0	0	0	0	0	0	3	0	0	27	0	0	0	0	2	0	0	0	0	1	0	0	0	0	0	1	0	0	0	0	13	0	0	0	0	0	1	0	0	0	0	3	0	0
OTU2990	2	0	0	0	0	0	0	0	0	0	0	0	0	0	4	0	0	0	0	0	0	0	0	0	0	0	0	0	2	0	0	0	0	0	0	30	0	0	0	0	0	0	0	1	3	0	0	0	0
OTU1644	0	0	0	0	0	0	0	0	0	0	0	0	0	0	0	0	0	0	0	0	4	0	0	1	0	0	0	0	1	0	0	0	0	0	0	8	0	0	0	0	0	0	0	0	0	0	0	0	0
OTU3417	0	0	16	0	0	0	0	5	0	0	0	0	1	0	0	0	0	1	1	0	0	1	0	0	0	0	0	0	0	0	1	0	0	0	3	0	3	0	0	1	0	1	0	0	0	2	0	3	0
OTU1396	5	0	6	0	0	0	0	0	0	0	0	0	0	0	0	0	0	0	0	0	0	0	0	0	0	0	0	0	0	0	0	0	0	0	3	0	0	0	0	0	0	0	0	0	0	0	0	0	0
OTU3575	2	0	0	0	0	0	0	0	0	0	2	0	0	0	0	1	7	0	0	0	0	0	0	0	0	0	0	0	0	0	0	2	0	0	0	0	0	0	0	0	0	1	0	0	0	0	0	0	0
OTU1684	0	1	1	0	0	1	0	0	0	0	0	0	0	0	0	0	14	0	0	0	0	0	0	0	3	0	0	0	0	0	0	0	0	0	0	0	0	0	0	0	0	1	0	0	0	0	0	0	0
OTU6084	0	0	0	0	0	0	0	0	0	0	0	0	0	0	0	0	0	0	0	0	0	0	0	0	0	0	0	0	0	0	0	0	0	0	0	0	0	0	0	0	7	0	0	0	0	6	0	0	0
OTU1279	0	0	0	0	0	0	0	0	0	0	0	0	0	0	0	0	0	0	0	0	2	0	0	0	1	0	0	0	0	0	0	0	2	0	0	0	0	0	0	0	7	0	0	0	0	0	0	0	0
OTU4389	7	0	0	0	0	0	1	0	0	0	0	0	4	0	0	0	0	1	0	0	0	0	0	0	0	0	0	0	0	7	0	0	2	1	0	0	0	0	0	0	0	1	0	1	0	0	0	0	0
OTU842	0	0	0	0	0	0	0	0	3	0	0	8	0	0	0	0	0	0	0	0	0	0	0	0	0	0	0	0	0	0	3	0	0	0	0	0	0	0	2	0	1	0	0	0	0	0	0	0	1
OTU5015	0	0	0	0	0	0	0	0	0	0	0	0	0	0	0	0	0	0	0	0	1	0	0	0	19	0	0	0	0	0	0	0	0	0	0	0	0	0	0	0	0	0	0	0	0	0	0	0	0
OTU1642	0	0	0	0	0	0	0	0	0	1	0	0	0	0	0	0	0	0	0	0	0	0	0	1	6	0	0	0	0	0	0	0	0	0	0	0	0	0	0	0	1	1	0	0	0	0	0	0	49
OTU5579	0	0	0	0	0	0	0	0	2	0	0	0	0	0	0	0	0	0	0	0	0	0	0	0	6	0	0	1	0	0	0	0	0	0	0	0	0	0	0	0	1	0	0	0	0	0	0	0	0
OTU5011	0	0	0	0	0	0	0	0	0	0	0	0	9	0	0	0	5	1	0	0	0	0	0	0	0	11	0	1	1	0	0	0	2	0	0	0	0	0	0	0	0	0	0	0	0	0	0	0	0
OTU2217	0	0	1	3	0	0	0	0	0	0	0	5	0	0	0	0	1	3	0	0	0	0	0	1	0	0	0	0	0	0	0	2	0	0	0	0	0	2	1	0	0	0	0	0	0	0	0	0	0
OTU1168	0	0	0	0	0	0	0	0	0	0	0	0	0	0	0	0	0	0	0	0	0	0	0	0	0	0	0	0	0	0	0	0	0	0	0	0	0	0	0	0	0	0	0	0	0	0	0	0	0
OTU188	0	0	0	0	0	0	0	6	0	6	0	0	0	0	0	0	0	1	0	0	0	0	0	0	0	5	0	0	0	0	1	0	5	0	0	0	0	2	0	1	0	0	0	0	0	0	0	0	0
OTU4682	0	0	0	0	0	0	0	0	0	0	0	0	0	6	0	0	0	1	0	0	0	3	0	0	0	0	0	0	0	0	2	0	0	0	0	0	1	0	0	1	0	0	0	0	0	0	0	0	0
OTU2998	0	0	0	0	0	0	0	0	0	4	0	0	0	0	0	0	0	0	0	0	0	0	0	0	0	0	0	0	0	0	0	1	0	0	0	0	0	0	0	0	0	0	0	0	0	0	0	0	0
OTU4016	0	0	0	0	0	1	0	0	0	0	0	0	0	2	0	0	0	0	6	0	0	2	3	0	0	0	0	0	0	0	0	1	1	0	2	0	0	0	0	0	0	0	0	0	0	1	1	0	1
OTU2367	0	0	0	0	0	0	0	0	0	0	0	0	0	0	1	0	0	0	0	0	0	0	0	0	0	0	0	0	0	0	0	2	0	0	0	0	0	0	0	0	0	0	0	0	0	0	2	0	1
OTU3065	0	0	0	0	0	0	0	0	0	0	0	0	0	0	0	0	0	0	0	0	0	0	0	0	0	0	0	0	0	0	0	0	0	0	0	0	0	0	0	1	0	0	0	0	0	0	4	0	0
OTU4291	0	0	8	0	1	3	0	0	0	4	0	0	0	7	4	2	1	1	2	1	0	1	0	0	1	0	2	1	0	0	0	2	2	0	0	0	2	7	0	0	0	1	0	0	3	5	1	0	1
OTU5938	1	0	0	0	0	0	0	0	0	0	0	0	1	0	0	0	0	0	0	0	0	1	0	1	0	0	0	0	0	0	0	2	0	0	0	0	0	0	0	0	0	0	0	0	0	9	0	0	0
OTU2663	0	0	0	0	0	0	0	0	0	0	0	0	0	0	0	0	0	0	0	0	0	0	0	0	0	0	0	0	0	0	0	0	1	0	0	0	0	0	0	0	0	0	0	0	0	0	0	0	0
OTU2844	0	0	0	0	0	0	0	0	0	0	0	0	0	0	0	0	0	0	0	0	0	4	0	0	0	0	0	2	0	0	0	0	0	0	0	0	63	0	0	1	0	0	0	0	0	0	0	0	0
OTU4220	0	3	0	0	0	0	1	0	0	0	0	0	0	1	1	0	0	0	0	1	0	4	0	2	0	0	0	0	0	0	0	1	2	0	0	0	7	3	0	0	0	0	0	0	0	0	2	0	0
OTU3159	0	0	0	0	0	0	0	0	0	0	0	0	0	23	0	0	0	0	0	0	0	0	0	0	0	0	1	5	0	0	0	0	0	0	0	0	9	0	0	0	0	0	0	0	0	0	0	0	0
OTU5936	0	0	0	0	0	0	0	0	0	0	0	0	0	0	0	0	0	0	0	0	0	0	0	0	0	0	0	0	0	0	0	0	1	0	0	0	0	0	0	0	0	0	0	0	0	9	0	0	0
OTU2337	1	0	0	0	0	1	0	0	0	0	0	0	0	0	0	0	0	0	0	0	0	0	0	1	0	0	0	0	0	1	0	0	0	1	0	0	0	0	0	0	0	0	0	0	0	0	0	0	0
OTU2396	0	0	0	0	0	0	0	0	0	0	0	0	0	0	0	0	0	0	0	0	0	0	0	0	0	0	0	0	0	0	0	0	0	0	0	0	0	0	0	0	0	0	0	0	0	0	0	0	0
OTU5511	0	0	0	0	0	0	0	0	0	0	0	0	3	1	0	0	0	0	0	0	0	0	0	0	0	0	0	0	0	0	0	0	0	0	0	0	1	2	0	0	0	0	0	0	0	0	0	0	0
OTU995	0	0	0	0	0	0	0	0	0	0	0	0	0	0	0	0	0	0	1	0	0	0	0	0	0	0	0	0	0	0	0	0	0	0	0	0	0	0	0	0	0	0	0	0	0	0	0	0	0
OTU6145	3	0	0	2	0	0	0	0	0	0	0	0	1	0	1	1	2	5	3	2	0	0	0	2	0	0	0	1	0	0	0	2	0	0	0	0	3	0	0	0	0	0	0	1	0	1	1	0	0
OTU5654	0	0	0	0	0	0	0	0	0	0	0	0	0	0	0	0	0	0	0	0	0	0	0	0	0	0	0	0	0	0	0	0	0	0	0	0	0	38	0	0	0	0	0	0	0	0	0	0	0
OTU1534	0	0	0	0	0	0	0	0	0	0	1	0	0	0	0	0	0	0	0	0	0	0	0	1	0	0	0	0	0	0	0	0	0	0	0	0	0	6	0	0	0	0	0	0	0	0	0	0	0
OTU282	0	0	0	0	0	0	0	0	0	0	0	0	0	0	0	0	0	0	0	0	0	0	0	0	0	0	0	0	0	0	0	0	0	0	0	0	0	19	0	0	0	0	1	0	0	0	0	0	0
OTU2301	0	0	0	0	0	0	0	0	0	0	0	0	0	0	0	0	0	4	0	0	0	0	0	0	0	0	0	0	0	0	0	0	0	0	0	0	0	1	0	0	1	0	0	0	0	0	0	0	0
OTU488	0	0	0	0	0	0	0	0	0	0	0	0	0	0	0	0	0	0	0	0	0	0	0	0	0	0	0	0	0	0	0	9	0	0	0	0	0	0	0	0	0	0	0	0	0	0	0	0	0
OTU258	0	0	1	0	0	0	0	0	0	0	0	5	0	0	0	0	0	0	0	0	0	2	0	0	0	0	0	0	0	0	0	0	0	0	0	0	0	0	0	0	0	0	0	0	1	0	0	0	3
OTU633	0	0	0	0	0	0	0	0	0	2	0	0	0	0	0	0	0	0	0	0	0	0	0	0	0	0	0	0	0	0	0	0	0	0	0	0	0	0	0	0	0	0	0	0	0	0	0	0	0
OTU5816	0	0	0	0	0	0	0	0	0	0	0	0	1	0	0	0	0	0	0	0	0	0	0	0	0	0	0	0	0	0	0	0	0	0	0	0	0	1	0	0	2	0	0	0	0	3	0	0	0
OTU262	1	1	0	2	0	2	0	0	0	0	0	2	0	1	0	3	1	3	3	1	1	2	1	2	0	0	0	6	0	2	2	1	3	0	2	0	1	0	0	2	0	0	0	0	0	7	1	2	0
OTU1277	0	0	0	0	0	0	0	0	0	0	0	0	0	0	0	0	0	0	0	0	0	0	0	0	0	0	0	0	0	0	0	0	1	2	0	0	0	0	0	0	0	3	0	0	0	6	0	0	0
OTU5442	0	0	0	0	0	0	0	0	0	0	0	5	0	0	0	0	0	0	0	0	0	0	0	0	0	0	0	0	0	0	0	0	22	0	0	0	0	3	0	0	0	0	0	0	0	0	0	1	0
OTU1122	0	0	0	0	0	0	0	0	0	0	0	0	0	0	0	0	0	0	0	0	0	0	0	0	0	0	0	0	0	0	0	0	0	0	0	0	0	0	0	0	0	0	0	0	0	0	0	0	0
OTU1952	0	0	0	0	0	0	0	0	0	0	0	1	0	0	0	0	0	0	0	0	0	3	0	0	0	0	0	0	0	0	0	0	0	0	0	0	0	0	0	0	0	0	0	0	0	0	0	0	0
OTU6343	0	0	0	0	0	0	0	0	0	0	0	0	0	0	0	0	0	0	0	0	0	0	0	0	0	0	0	0	0	0	0	0	0	0	0	0	0	0	0	0	0	0	0	0	0	0	0	0	0
OTU114	0	0	0	0	0	0	0	0	0	0	0	0	0	0	0	0	0	0	0	0	0	0	0	0	0	0	0	0	0	0	0	0	0	0	4	0	0	3	0	0	0	0	0	0	0	0	0	0	0
OTU505	1	0	0	0	0	0	0	0	0	0	0	5	0	0	0	0	0	5	0	0	0	0	0	0	0	0	0	0	0	0	0	0	1	1	0	0	0	1	0	1	0	2	2	0	0	1	0	0	0
OTU6331	0	0	0	0	0	0	0	0	0	0	0	0	0	0	0	0	0	0	0	0	0	0	0	0	0	0	0	0	0	0	40	0	0	0	0	0	0	0	0	0	0	0	0	0	0	0	0	0	0
OTU5517	0	0	0	0	0	0	0	0	0	0	0	0	0	0	0	0	0	0	0	1	0	0	0	0	0	0	0	0	0	0	6	0	0	0	0	0	0	0	0	0	0	0	0	0	0	0	0	0	0
OTU2713	0	0	0	0	0	0	0	0	0	0	0	0	0	0	0	0	0	0	0	0	0	0	0	0	0	0	0	0	0	0	9	0	0	0	0	0	0	0	0	0	0	0	0	0	0	0	0	0	0
OTU4809	0	0	0	0	0	0	1	0	0	0	0	0	0	0	0	0	0	0	0	0	0	4	0	0	0	0	0	0	0	0	0	0	0	0	0	0	1	1	0	0	0	0	0	0	0	0	0	0	0
OTU2003	0	0	0	0	0	0	0	0	0	0	0	1	0	0	3	0	0	1	0	0	0	0	0	0	0	0	0	0	0	0	0	3	0	0	0	0	0	0	0	0	0	0	0	0	0	0	0	0	0
OTU4829	0	0	0	0	0	0	0	0	0	0	0	0	1	0	0	0	0	0	0	0	0	0	0	0	0	0	0	0	0	0	0	0	0	0	0	0	0	0	0	0	0	0	0	0	2	0	0	0	0
OTU492	0	0	0	0	0	0	0	0	0	0	0	0	0	0	0	0	0	0	0	0	0	0	0	0	0	0	0	0	0	0	0	0	1	0	0	0	0	0	0	0	0	0	1	0	1	0	1	0	0
OTU6419	2	0	0	0	0	0	0	0	0	0	0	0	0	0	0	0	0	0	0	0	0	0	0	0	0	0	0	0	0	0	0	0	0	0	0	0	0	4	0	0	0	0	0	0	0	2	4	0	0
OTU3393	0	0	0	0	0	1	0	1	0	0	0	0	0	1	0	0	0	0	1	0	0	0	0	2	0	1	0	1	0	0	0	0	0	1	1	0	0	7	0	0	0	0	0	0	0	0	0	0	2
OTU1986	0	0	0	0	0	0	0	0	0	0	0	0	0	0	15	0	3	2	0	0	0	1	0	0	0	0	0	0	0	0	0	0	0	0	0	0	0	0	0	0	0	0	0	0	1	0	0	0	0
OTU2278	0	0	0	0	0	0	1	1	0	1	0	0	0	0	6	0	0	4	0	0	0	1	0	0	0	0	0	0	0	1	0	0	0	0	0	0	0	0	2	0	0	0	0	0	0	0	1	0	2
OTU5817	0	0	0	0	0	0	0	0	0	0	0	0	0	0	14	0	0	0	0	0	0	0	0	0	0	0	0	0	0	0	0	0	0	0	0	0	0	0	0	0	0	0	0	0	0	0	0	0	0
OTU3748	0	1	0	1	1	0	0	0	0	0	1	0	0	0	0	0	2	0	0	1	0	0	0	0	0	0	0	2	0	0	0	1	0	0	0	0	0	4	0	0	1	1	0	1	0	0	1	0	0
OTU1953	0	0	0	0	0	0	0	0	0	0	0	0	0	0	0	0	0	0	0	0	0	0	0	0	0	0	0	0	0	0	0	0	0	0	0	0	0	0	0	0	0	0	0	0	0	0	0	0	0
OTU2181	0	0	0	0	0	0	0	0	0	0	0	0	0	0	0	0	0	0	0	0	0	0	0	0	0	0	0	0	0	0	0	0	0	0	0	0	0	1	0	0	0	0	0	0	8	0	0	0	0
OTU5826	0	0	0	0	0	0	0	0	0	0	0	0	0	0	0	0	0	0	0	0	0	0	0	0	0	0	0	0	0	0	0	0	0	0	0	0	0	0	0	0	0	0	0	0	0	0	0	0	0
OTU1066	0	0	0	0	0	2	0	0	6	0	0	0	0	0	0	14	0	0	0	0	0	0	0	0	0	0	0	0	0	0	0	0	0	0	0	0	0	0	0	0	0	0	0	0	0	0	0	0	0
OTU1685	0	0	0	0	0	0	0	0	0	7	1	1	0	1	0	0	0	0	0	9	0	0	0	4	0	0	0	0	0	0	2	1	0	0	0	0	0	0	0	3	0	0	0	0	0	0	0	0	0
OTU5238	1	0	0	1	0	0	0	0	0	0	2	0	0	0	0	1	0	0	1	1	0	1	0	1	0	0	0	0	0	0	0	0	0	0	1	2	0	0	0	0	1	1	0	0	0	0	0	0	0
OTU5959	0	0	1	0	1	0	0	0	0	0	0	2	6	0	0	0	0	0	0	0	0	0	0	1	0	0	0	1	0	0	0	0	0	0	0	0	0	0	0	0	0	0	0	0	0	1	4	0	1
OTU5331	6	0	0	0	0	0	1	0	0	0	0	1	1	0	0	0	0	1	0	2	0	1	1	0	0	0	0	0	0	1	0	0	0	0	0	0	0	6	0	0	1	0	0	0	1	4	0	0	1
OTU4010	0	0	1	0	0	0	0	0	0	0	0	0	1	0	0	0	0	0	0	0	0	0	0	0	0	0	0	0	0	0	0	0	1	0	0	0	0	0	0	0	2	0	0	0	0	4	0	0	0
OTU4176	0	0	0	0	0	0	0	0	0	0	0	0	0	0	2	1	0	1	1	4	0	0	0	2	0	0	1	0	0	0	0	0	2	0	0	0	1	0	0	0	0	0	0	1	0	6	0	1	0
OTU1921	0	0	0	0	0	0	0	0	3	0	0	3	0	0	0	0	0	0	0	0	0	0	0	0	0	0	0	0	0	0	0	0	5	0	0	0	0	0	0	0	0	0	0	0	0	7	0	0	0
OTU1260	0	0	0	0	0	0	0	0	0	0	0	0	0	0	0	0	0	0	0	0	0	0	0	0	0	0	0	0	0	0	0	0	0	0	0	0	0	0	0	0	0	0	0	0	0	0	0	0	0
OTU1221	0	3	0	0	0	0	0	0	0	0	0	5	0	0	0	0	0	0	0	0	0	0	0	0	0	0	0	0	0	0	0	0	0	0	0	0	0	0	2	0	0	1	0	0	0	0	0	0	1
OTU5652	0	0	2	0	0	0	1	0	0	0	1	2	1	1	0	3	0	1	2	3	1	1	2	2	0	0	0	0	0	1	1	3	2	3	1	0	0	9	0	1	0	1	0	1	1	1	0	1	0
OTU89	0	0	0	0	0	0	0	0	0	0	0	0	0	0	0	0	0	0	0	0	0	13	3	0	0	0	0	0	0	0	0	0	0	0	0	0	0	0	0	0	0	0	0	0	0	0	0	0	0
OTU4387	0	0	0	0	0	0	0	0	0	0	0	0	0	0	0	0	0	0	0	0	0	0	0	0	0	0	0	0	0	0	0	0	0	0	0	6	0	0	0	0	0	0	0	0	0	0	0	0	0
OTU2273	0	0	0	0	0	0	0	0	3	0	1	1	0	0	0	0	0	0	1	3	0	0	1	0	1	0	0	1	0	2	0	0	0	0	2	0	3	0	0	0	0	0	0	0	0	0	0	0	0
OTU5012	0	0	0	0	0	3	0	0	0	0	1	0	0	6	0	0	0	0	0	0	0	1	2	0	0	0	0	2	0	0	0	0	0	0	0	0	0	0	0	0	0	0	0	0	0	0	0	0	0
OTU161	0	0	0	0	0	0	0	0	0	0	0	0	0	0	0	0	0	0	0	0	0	2	0	0	0	0	0	0	0	0	0	0	0	0	0	0	0	0	0	0	0	0	0	0	0	0	0	0	0
OTU3343	0	0	0	1	0	0	0	0	0	0	0	0	0	0	0	0	0	0	0	0	0	0	0	4	0	0	0	0	0	0	0	0	0	0	0	0	0	0	0	0	0	0	0	0	0	0	0	0	0
OTU1284	0	0	0	0	3	0	0	0	0	0	0	0	0	2	0	0	0	0	0	0	0	0	0	0	0	0	0	0	0	0	0	0	0	0	0	0	0	0	0	0	0	0	1	0	0	1	0	2	0
OTU6091	0	0	0	0	0	0	0	0	0	0	0	0	0	0	0	0	0	0	0	0	0	0	0	0	0	0	1	0	0	0	0	0	0	0	1	0	0	0	0	1	0	0	0	0	0	0	0	0	0
OTU1933	0	0	0	0	0	0	0	0	0	0	0	0	0	0	0	0	0	0	0	0	0	0	0	0	0	0	0	0	0	0	0	2	0	0	0	0	0	0	0	0	0	0	0	0	0	0	0	0	0
OTU512	0	0	0	0	0	1	0	0	0	0	0	0	0	0	0	0	0	0	0	0	0	0	0	0	0	0	0	0	0	0	0	0	0	0	0	0	0	0	0	0	0	21	0	0	0	0	0	0	0
OTU360	0	0	0	0	0	0	3	0	0	0	0	0	0	0	0	0	0	2	0	0	0	0	0	0	0	3	0	0	0	0	0	0	0	0	0	0	0	1	0	0	0	0	0	0	0	0	0	0	0
OTU680	0	0	0	0	0	0	0	0	0	0	0	0	0	0	0	0	0	0	0	0	0	5	0	0	0	0	0	0	0	0	0	0	0	0	0	0	0	0	0	0	0	0	0	0	0	0	0	0	0
OTU3190	0	0	0	0	0	0	0	0	0	0	0	0	0	0	0	0	0	2	0	0	0	0	0	0	0	0	0	0	0	0	0	0	0	0	0	0	0	0	0	0	0	0	0	0	0	1	0	0	0
OTU3496	0	0	0	0	0	0	0	0	2	0	0	0	0	29	0	0	0	0	0	0	0	0	0	0	0	0	0	0	0	0	0	0	0	0	0	0	0	1	0	0	0	0	0	0	0	0	0	0	0
OTU5241	0	0	0	0	0	0	0	0	0	0	0	0	0	0	0	0	0	0	0	0	0	0	0	0	0	0	0	20	0	0	0	0	0	0	0	0	0	0	0	0	0	0	0	0	0	0	0	0	0
OTU2661	0	0	0	0	0	0	0	0	0	14	0	0	0	0	0	0	0	0	0	0	0	0	0	0	0	0	0	0	0	0	0	0	0	0	0	0	0	0	0	0	0	0	0	0	0	0	0	0	0
OTU3641	0	0	0	0	0	0	0	0	0	0	0	0	0	0	0	0	0	0	0	0	0	32	0	0	0	0	0	0	0	0	0	0	0	0	0	0	0	0	0	0	0	0	0	0	0	0	1	0	0
OTU2662	0	0	0	0	0	0	0	0	0	0	0	0	0	0	0	0	0	0	0	0	0	6	0	1	3	0	0	0	0	0	0	0	0	0	0	0	0	0	0	0	0	0	0	0	0	0	0	8	2
OTU5659	0	0	0	0	0	0	0	0	0	0	0	0	0	0	1	0	0	0	0	0	0	0	0	0	0	3	0	0	0	0	0	0	0	0	0	0	0	0	0	0	0	0	0	0	0	0	0	0	0
OTU634	0	0	0	0	0	0	0	0	0	0	0	0	0	0	2	0	0	0	0	0	0	7	0	0	0	0	0	0	0	0	4	0	0	0	0	0	0	0	0	0	0	0	0	0	6	0	0	0	0
OTU2063	0	0	0	0	0	0	0	0	0	0	0	0	0	0	0	0	0	0	0	0	0	0	0	0	0	0	0	0	0	0	0	0	0	0	0	0	0	0	0	0	0	0	0	0	0	0	0	0	0
OTU2543	0	0	0	0	0	0	0	0	0	0	0	0	0	0	0	0	0	0	0	0	0	0	0	0	0	0	0	0	0	0	0	20	3	0	0	0	0	0	0	0	0	0	0	0	0	0	0	0	0
OTU3379	1	0	0	0	7	4	3	0	0	5	4	0	0	0	0	3	0	0	0	0	0	0	1	0	1	4	0	0	0	1	0	0	0	4	0	1	0	0	0	3	0	1	2	0	0	0	0	0	0
OTU3684	0	0	0	0	14	0	0	0	0	0	0	0	8	1	0	0	0	0	0	0	0	0	0	0	0	0	5	0	0	0	0	0	0	0	0	0	0	0	0	0	1	0	0	0	0	0	0	0	0
OTU3359	4	0	0	0	10	1	1	0	0	5	3	0	0	0	0	9	0	0	0	0	0	0	9	0	4	4	0	0	0	5	0	0	0	2	0	0	0	0	0	4	0	1	4	0	0	0	0	0	0
OTU3570	0	0	0	0	5	0	0	0	0	0	0	0	1	0	0	0	0	2	0	0	0	0	0	0	0	0	0	0	0	0	0	5	0	0	0	0	0	0	0	0	0	0	0	0	0	0	0	0	0
OTU3557	0	0	0	0	9	0	0	0	0	0	0	0	0	9	0	0	0	0	0	0	0	0	0	0	0	0	0	0	1	0	0	1	0	0	0	0	0	0	0	0	0	0	0	0	0	0	0	0	0
OTU3709	0	0	0	0	11	2	0	0	0	1	0	0	0	0	0	1	0	0	0	0	0	0	1	0	0	3	0	0	0	2	0	0	0	0	0	0	1	0	0	0	0	1	0	0	0	0	2	0	0
OTU6034	0	0	0	0	6	0	0	0	0	0	0	0	0	0	0	0	0	0	0	0	0	0	0	0	0	0	0	0	0	0	0	0	0	0	0	0	0	0	0	0	0	0	0	0	0	0	0	0	0
OTU2306	0	0	0	0	12	1	0	0	0	0	0	0	0	0	0	0	0	0	0	0	0	0	2	0	0	0	0	0	0	0	0	0	0	0	0	0	0	0	0	1	0	0	0	0	0	0	0	1	0
OTU6386	0	0	1	0	0	10	0	3	0	0	0	0	0	0	0	0	0	0	0	0	0	0	0	0	6	1	0	0	0	0	0	0	0	0	0	0	0	0	0	0	1	0	0	0	0	0	0	0	0
OTU4839	0	0	0	0	0	7	0	0	0	0	0	0	1	0	0	0	0	0	0	0	0	0	0	0	0	0	0	0	0	0	0	0	0	0	0	0	0	0	0	0	0	0	0	0	0	0	0	0	0
OTU2299	0	0	0	0	0	5	0	0	0	0	0	0	0	0	1	0	0	0	0	0	1	0	0	3	0	0	0	0	0	1	0	0	1	0	0	0	0	0	0	0	0	0	0	0	0	4	1	0	0
OTU6090	0	0	0	1	0	10	0	0	0	1	0	0	0	0	0	0	0	0	0	0	0	0	0	0	0	0	2	0	0	4	3	0	3	0	0	0	1	0	0	0	0	0	0	0	0	4	0	0	0
OTU5080	1	2	0	0	0	8	0	0	0	1	0	0	1	2	0	0	0	1	0	0	0	0	0	2	0	0	0	0	0	0	0	0	0	0	0	0	0	9	3	2	0	0	0	0	2	0	3	0	0
OTU3199	3	0	0	0	5	7	1	0	0	3	2	0	0	0	0	5	0	0	0	0	0	0	2	0	3	1	0	0	0	0	0	0	0	0	0	0	0	0	0	0	0	0	2	0	0	1	0	0	0
OTU3572	6	2	0	0	0	0	0	0	0	0	0	1	0	0	0	0	0	0	1	0	0	0	0	0	0	0	0	0	0	0	0	0	0	0	0	0	0	0	0	0	0	0	0	0	0	0	0	0	0
OTU6027	18	0	0	0	0	0	0	0	0	0	0	3	0	0	0	0	0	0	0	0	2	0	0	0	0	0	0	0	0	0	0	0	0	0	0	0	0	0	0	0	0	0	0	0	0	0	0	0	0
OTU798	5	0	0	0	0	0	0	0	0	0	0	2	0	0	0	0	0	0	0	0	0	0	0	0	0	0	0	0	0	0	0	0	0	0	1	0	0	0	2	0	0	0	0	0	0	0	0	0	0
OTU4482	7	0	0	0	1	2	0	0	0	1	0	0	0	0	0	1	0	3	0	2	0	0	0	0	0	0	2	0	0	0	0	0	0	0	8	0	1	0	0	6	0	0	1	0	0	0	0	2	0
OTU3578	5	0	0	0	0	0	0	0	0	0	0	0	0	0	0	0	0	0	0	0	0	0	0	2	0	0	0	0	0	0	0	2	1	0	0	0	0	0	0	0	0	0	0	0	0	0	0	0	0
OTU507	5	5	0	0	0	0	0	0	0	0	0	0	0	0	0	2	0	1	1	0	0	0	0	0	0	0	0	0	0	0	0	0	1	0	0	0	0	0	0	0	0	0	2	0	0	0	0	1	0
OTU458	5	0	0	0	0	1	0	0	0	0	0	0	0	0	0	0	0	0	0	0	0	3	0	0	0	0	0	0	0	0	1	0	0	0	0	0	0	0	0	1	0	0	0	0	0	0	0	0	0
OTU493	5	0	0	0	0	0	0	2	1	0	0	0	0	0	0	0	0	0	0	0	0	0	0	0	0	0	0	0	0	0	0	0	0	0	0	0	0	0	0	1	0	0	0	0	0	0	0	0	0
OTU6342	0	0	0	0	0	0	0	0	4	0	0	0	0	0	0	0	0	0	0	0	0	0	0	0	0	0	0	1	0	0	0	1	0	0	0	0	0	0	0	13	0	0	0	0	0	0	0	0	0
OTU4014	0	0	0	0	0	0	0	0	0	0	0	0	0	0	0	0	0	0	0	0	3	0	1	0	0	0	0	0	1	0	2	1	0	0	0	0	0	0	0	5	0	0	0	0	0	0	0	0	0
OTU1818	0	0	1	0	0	0	0	0	0	0	0	0	0	0	0	0	0	5	0	0	0	0	0	0	0	0	0	0	0	0	0	0	0	0	5	0	0	0	0	0	0	0	0	0	0	0	0	0	0
OTU802	0	0	0	0	0	0	0	0	0	5	0	0	0	0	0	0	0	0	0	0	0	0	0	0	0	0	0	0	0	0	0	0	0	0	14	0	0	0	0	0	0	0	0	0	0	0	0	0	0
OTU4006	0	0	0	0	0	0	0	0	0	0	3	4	0	0	0	0	0	31	0	2	0	0	0	0	0	0	0	0	0	3	0	0	0	0	6	0	0	0	0	0	0	0	0	0	0	0	0	0	0
OTU29	0	0	0	0	0	0	1	0	5	1	0	2	0	0	0	0	0	0	1	0	0	0	0	0	0	0	0	0	0	0	0	1	0	0	6	0	0	0	2	1	0	0	0	0	0	0	0	1	0
OTU4023	0	0	0	0	3	2	0	0	0	0	0	0	0	0	0	0	0	0	0	0	0	0	0	0	0	0	0	0	0	0	0	0	0	0	7	0	0	0	2	0	0	0	0	0	0	0	0	0	0
OTU2989	0	5	0	0	0	0	0	0	0	0	1	3	0	0	1	9	0	0	0	0	0	0	0	0	0	3	6	0	0	0	0	1	0	0	0	0	0	5	0	0	0	0	0	0	0	0	0	0	0
OTU4832	0	6	0	0	0	0	0	0	0	0	0	0	0	0	7	0	0	1	0	0	0	0	0	0	0	0	0	0	0	0	0	0	0	0	0	0	0	0	0	0	0	0	0	0	0	0	0	0	0
OTU4399	0	9	0	0	0	0	0	0	0	0	0	12	0	0	0	0	0	0	0	0	0	0	0	0	0	0	0	0	0	0	0	0	0	0	0	0	0	3	0	0	0	0	0	0	0	0	0	0	0
OTU4926	0	5	0	0	0	0	0	0	0	0	0	8	0	0	0	0	0	0	0	0	0	0	0	0	0	0	0	0	0	0	0	0	0	0	0	0	0	0	0	0	0	0	0	0	0	0	0	0	0
OTU1096	0	5	0	1	0	0	0	0	0	0	0	0	0	2	0	0	0	0	0	5	0	0	0	0	0	0	0	0	0	4	0	0	0	0	0	0	0	0	0	5	0	0	0	0	0	0	1	0	0
OTU135	0	7	0	0	0	0	0	0	0	0	0	0	0	0	0	0	0	0	0	0	0	0	0	0	0	0	0	0	0	7	0	0	0	0	0	2	0	0	0	0	0	0	0	0	0	0	0	0	0
OTU3119	0	1	0	0	0	0	0	0	0	0	0	0	0	1	0	0	0	7	0	0	0	0	0	0	0	0	0	1	0	0	0	0	0	0	0	0	0	0	0	0	0	0	0	0	0	2	0	3	0
OTU473	0	2	0	1	2	0	0	1	0	0	0	0	0	0	0	0	0	10	0	0	0	4	0	0	0	0	0	0	0	2	0	1	0	0	0	1	0	1	0	0	1	0	0	0	0	0	1	0	0
OTU1341	0	0	1	0	0	0	0	0	0	0	0	0	0	0	0	0	0	5	0	0	0	0	1	0	0	4	0	0	0	2	0	0	0	0	0	0	0	0	0	1	0	0	3	0	0	0	0	0	0
OTU3509	0	3	1	4	0	0	0	0	0	0	0	1	0	0	0	0	2	6	0	0	0	0	0	0	0	0	3	0	0	0	0	5	0	0	0	1	1	0	0	0	0	0	0	0	3	0	0	0	0
OTU2176	1	0	0	0	0	0	0	0	0	0	0	0	1	1	2	0	0	8	0	1	0	0	0	3	0	0	0	2	0	0	0	1	0	0	0	0	0	0	0	0	0	0	0	0	0	0	1	0	0
OTU692	0	2	2	0	0	0	2	0	0	0	0	6	0	0	0	0	0	1	0	0	0	0	0	0	0	0	0	0	0	0	0	0	0	0	0	0	1	0	1	4	1	0	0	0	0	4	0	2	1
OTU6433	0	0	0	0	0	0	0	0	0	3	0	5	0	0	2	0	0	0	0	0	0	0	0	0	0	0	0	0	0	0	0	0	0	0	0	0	0	0	0	0	0	0	0	0	0	4	0	0	0
OTU4187	0	0	0	0	0	0	0	0	0	0	0	12	0	0	0	0	0	0	0	0	0	0	0	0	0	0	0	0	0	0	0	0	14	0	0	0	0	1	0	0	0	0	0	0	0	0	0	0	0
OTU3708	0	0	0	0	0	2	0	0	0	0	0	5	0	0	0	4	2	0	0	0	0	0	0	0	0	0	0	0	0	1	0	0	4	0	0	0	0	0	0	0	2	0	0	0	0	17	0	0	0
OTU3124	0	0	0	0	0	0	0	0	0	0	0	11	0	0	0	0	0	0	0	0	0	0	0	0	0	0	0	0	0	0	0	0	0	1	0	0	0	0	0	0	0	0	0	0	0	0	0	0	0
OTU3792	0	0	1	0	0	0	0	0	0	0	0	7	0	0	0	0	0	0	0	0	1	0	0	1	0	0	0	0	0	0	0	0	0	0	0	0	1	0	0	0	3	0	0	0	0	0	0	0	0
OTU2615	0	0	0	0	0	0	0	0	0	0	0	0	0	0	0	0	0	0	0	0	0	0	0	0	0	0	0	0	0	0	0	0	0	0	0	0	0	0	0	0	0	0	0	0	0	0	0	0	0
OTU856	0	1	0	1	0	0	0	1	0	0	0	0	0	0	0	0	0	3	0	0	0	0	0	0	0	0	0	0	0	0	0	0	0	0	0	0	0	0	0	0	1	0	0	0	0	0	0	0	0
OTU3519	0	0	0	0	0	0	0	0	0	0	0	0	0	0	0	0	0	0	0	1	0	0	0	0	0	0	0	0	0	0	5	0	2	0	0	0	0	4	0	0	0	0	0	0	0	0	2	0	0
OTU1028	0	1	0	0	2	0	1	1	0	2	1	0	0	1	0	0	0	5	0	0	0	1	0	0	0	0	0	0	0	26	0	0	0	0	0	0	0	0	0	0	0	0	0	0	0	0	0	0	0
OTU189	0	0	0	0	0	0	0	0	0	0	0	0	0	0	0	0	0	0	0	0	0	0	0	0	0	0	0	0	0	7	1	0	0	0	0	0	0	0	0	0	0	0	0	0	0	0	0	0	0
OTU952	0	0	0	0	0	0	0	0	0	0	0	0	0	1	0	0	0	6	0	0	0	0	0	0	0	0	0	0	0	17	0	0	2	0	0	0	0	0	0	0	0	0	0	0	0	0	0	0	0
OTU884	0	0	1	0	1	0	8	0	0	0	0	7	0	0	0	1	4	8	0	0	0	0	0	0	5	0	0	0	0	11	1	0	0	0	0	1	0	0	1	0	2	0	0	0	0	0	4	0	0
OTU3789	0	0	0	0	0	2	0	0	0	0	0	0	0	0	0	1	6	0	2	0	0	0	0	0	0	0	0	0	0	5	0	0	0	0	0	3	0	3	0	0	0	0	0	0	0	1	0	0	0
OTU1687	0	0	0	0	0	4	0	0	0	0	0	0	1	0	0	0	0	0	0	0	3	0	0	0	0	0	0	0	0	19	0	0	0	0	0	0	0	1	0	0	0	0	0	0	0	0	1	0	0
OTU1783	0	0	0	0	0	0	0	0	0	0	0	0	0	0	0	0	0	0	0	0	0	0	0	0	0	0	0	0	0	0	0	0	0	0	0	0	0	0	0	0	0	0	5	1	0	0	0	0	0
OTU5024	0	0	0	0	0	1	0	0	3	5	0	0	0	0	0	0	0	0	0	0	0	0	0	0	0	0	0	0	0	0	0	1	0	0	0	0	0	0	0	0	0	0	5	0	0	0	2	0	0
OTU2258	0	0	0	0	0	0	1	0	0	0	0	0	0	0	0	0	0	0	0	0	0	1	0	0	0	0	0	0	0	0	0	2	0	0	0	0	1	0	0	0	0	0	0	0	0	0	0	0	0
OTU6207	0	0	0	0	0	0	0	0	0	0	0	0	0	0	0	0	0	0	0	0	0	0	0	0	0	0	0	0	0	0	0	0	0	0	0	0	0	0	0	0	0	0	0	0	0	4	0	0	0
[truncated: 4,450 more rows]
[truncated: 127 more columns]

## Sheet: OtuTableBacteria
# Constructed from biom file
#OTU ID	MI.M03992-0271.001.N724---S518.FO3May2018-16s	MI.M03992-0271.001.N712---S502.FO5Aug2017-16s	MI.M03992-0271.001.N714---S503.FO3July2017-16s	MI.M03992-0271.001.N705---S503.HL4July17-16s	MI.M03992-0271.001.N711---S510.FO2Aug2017-16s	MI.M03992-0271.001.N706---S505.TO2July2017-16s	MI.M03992-0271.001.N706---S513.13Nov-2017-16s	MI.M03992-0271.001.N707---S505.JV1July2017-16s	MI.M03992-0271.001.N705---S508.HR2July2017-16s	MI.M03992-0271.001.N704---S505.AP4June17-16s	MI.M03992-0271.001.N719---S503.HL2Aug2017-16s	MI.M03992-0271.001.N720---S516.FO3Feb2018-16s	MI.M03992-0271.001.N715---S506.JV1Aug2017-16s	MI.M03992-0271.001.N706---S520.24Nov-2017-16s	MI.M03992-0271.001.N719---S515.JV1Feb2018-16s	MI.M03992-0271.001.N723---S521.HR2May2018-16s	MI.M03992-0271.001.N701---S502.AP1June2017-16s	MI.M03992-0271.001.N723---S516.TO3May2018-16s	MI.M03992-0271.001.N703---S502.FO3June2017-16s	MI.M03992-0271.001.N707---S516.30Nov-2017-16s	MI.M03992-0271.001.N714---S518.AP5Feb2018-16s	MI.M03992-0271.001.N704---S518.15Nov-2017-16s	MI.M03992-0271.001.N701---S505.FO1June2017-16s	MI.M03992-0271.001.N704---S510.HR4June17-16s	MI.M03992-0271.001.N721---S513.24Feb2018-16s	MI.M03992-0271.001.N710---S502.HR1July2017-16s	MI.M03992-0271.001.N705---S510.HR4July2017-16s	MI.M03992-0271.001.N715---S516.FO4Feb2018-16s	MI.M03992-0271.001.N705---S520.7Nov-2017-16s	MI.M03992-0271.001.N704---S516.9Nov-2017-16s	MI.M03992-0271.001.N719---S516.JV2Feb2018-16s	MI.M03992-0271.001.N724---S522.HL1May2018-16s	MI.M03992-0271.001.N706---S510.JV4July2017-16s	MI.M03992-0271.001.N715---S511.FO1Aug2017-16s	MI.M03992-0271.001.N715---S517.FO5Feb2018-16s	MI.M03992-0271.001.N702---S506.HL4June2017-16s	MI.M03992-0271.001.N705---S513.23Nov-2017-16s	MI.M03992-0271.001.N701---S511.TO1June2017-16s	MI.M03992-0271.001.N711---S502.TO3July2017-16s	MI.M03992-0271.001.N707---S503.AP3July2017-16s	MI.M03992-0271.001.N720---S513.AP3Feb2018-16s	MI.M03992-0271.001.N710---S503.HR3July2017-16s	MI.M03992-0271.001.N719---S517.JV3Feb2018-16s	MI.M03992-0271.001.N703---S503.FO5June2017-16s	MI.M03992-0271.001.N704---S517.12Nov-2017-16s	MI.M03992-0271.001.N704---S507.TO4June17-16s	MI.M03992-0271.001.N714---S521.TO5Feb2018-16s	MI.M03992-0271.001.N715---S505.TO5Aug2017-16s	MI.M03992-0271.001.N705---S507.AP5July2017-16s
OTU_2126	2	0	0	0	0	0	0	0	0	0	0	0	0	1	1	0	1	2	0	0	1	0	0	0	1	1	0	0	0	0	0	0	0	0	0	0	2	0	0	0	0	0	0	0	0	0	2	0	1
OTU_2330	2	4	0	0	0	1	0	3	1	1	1	4	1	3	0	0	2	0	0	0	0	0	0	2	0	1	0	0	0	0	0	0	0	1	0	0	0	0	0	1	2	2	0	1	0	0	2	2	0
OTU_1688	2	3	0	1	0	0	4	2	1	0	0	2	1	4	3	2	1	3	0	4	4	3	0	1	9	0	3	1	0	2	1	0	0	0	2	0	5	0	0	3	9	0	8	2	3	0	2	0	1
OTU_383	10	8	7	6	1	5	9	4	8	5	5	4	1	4	3	3	2	9	4	8	0	5	5	5	7	4	7	1	8	5	0	5	0	3	5	3	9	1	6	3	5	6	3	4	0	1	8	7	2
OTU_4533	2	0	0	1	0	1	1	0	0	0	0	1	0	1	0	0	0	2	0	1	0	0	0	0	0	0	1	1	0	0	0	2	0	0	0	0	0	0	0	0	0	0	0	0	0	0	1	0	0
OTU_3408	1	0	0	0	0	0	0	0	1	1	0	0	0	0	2	0	0	0	0	1	0	0	0	0	0	1	2	0	0	0	0	0	0	0	0	0	0	0	0	0	0	0	0	0	0	0	0	0	0
OTU_49	51	22	26	18	6	11	22	8	12	12	3	56	15	56	29	14	11	37	2	25	24	22	6	9	35	9	8	16	31	18	48	48	0	10	18	10	30	6	5	17	51	16	6	12	26	0	20	26	4
OTU_3	174	70	107	51	48	25	76	52	31	81	37	90	61	123	142	95	26	149	26	93	85	112	60	43	127	36	54	53	200	91	35	180	0	67	142	43	131	42	30	97	270	59	56	107	42	19	82	76	35
OTU_117	3	12	45	4	9	14	20	12	4	11	15	12	10	15	3	2	4	3	2	5	11	17	8	14	6	50	6	6	32	10	2	3	0	10	14	30	7	5	4	23	50	9	3	12	9	4	1	12	13
OTU_3318	5	8	6	2	7	8	4	16	5	3	4	3	10	1	3	2	1	3	4	3	3	1	5	5	3	12	2	1	0	2	3	1	0	1	2	5	1	1	6	14	0	5	0	8	5	1	1	2	7
OTU_1840	5	0	4	0	1	0	1	0	0	1	0	2	0	1	0	1	0	4	0	0	2	1	0	0	2	2	1	0	0	0	1	1	0	0	0	1	2	0	0	0	0	0	0	0	1	0	0	2	2
OTU_100	9	34	9	14	17	27	14	24	22	12	18	13	17	9	6	2	8	6	7	4	12	9	6	10	14	27	5	1	19	1	0	3	0	14	10	17	13	4	14	5	21	33	5	18	5	1	4	16	8
OTU_1494	6	0	3	2	0	0	2	1	1	1	2	1	2	2	2	5	1	7	1	3	3	2	0	0	11	0	0	1	2	4	2	5	0	0	4	1	6	0	0	3	6	0	2	3	2	1	2	2	0
OTU_58	26	15	13	14	5	11	33	31	10	7	8	22	16	6	15	10	7	23	3	19	19	7	10	7	14	12	17	9	13	8	21	8	0	8	21	3	41	6	13	4	27	11	5	28	22	4	12	7	4
OTU_1189	3	2	0	0	4	0	3	2	5	0	0	1	0	0	1	0	0	2	0	0	1	1	0	0	0	1	2	0	0	1	0	2	0	1	1	0	5	1	1	2	1	5	3	0	0	0	1	1	0
OTU_607	4	0	5	0	1	0	5	4	0	0	2	2	5	2	0	2	1	0	1	1	5	1	1	2	1	3	5	1	4	2	0	2	0	3	5	1	8	0	4	3	6	4	0	11	0	2	0	1	2
OTU_2763	18	3	1	3	3	1	9	4	4	2	0	14	6	10	9	11	1	11	2	0	6	2	0	2	11	3	4	4	7	1	1	4	0	2	4	0	12	0	5	4	20	2	2	6	9	1	5	2	1
OTU_5	59	192	102	83	108	206	46	155	94	80	97	50	81	64	40	22	41	41	25	44	48	95	34	73	59	141	47	25	97	34	34	66	0	99	37	56	55	37	77	92	95	164	10	112	63	23	26	120	86
OTU_32	49	8	25	5	6	14	48	13	13	7	8	61	11	45	38	33	1	46	8	31	26	39	12	8	54	12	11	16	67	22	20	58	0	8	29	8	34	9	2	15	90	11	7	21	33	1	21	12	8
OTU_794	1	1	3	4	2	1	2	4	9	7	1	3	1	0	1	2	3	3	2	0	1	0	5	2	2	2	4	0	2	1	1	1	0	2	1	0	3	1	1	2	3	5	0	5	2	0	2	1	4
OTU_478	7	26	18	9	20	36	11	23	20	17	14	8	14	16	4	3	4	13	3	4	12	11	7	11	10	31	8	3	9	3	2	4	0	13	4	10	14	4	16	9	10	24	3	14	4	5	6	14	16
OTU_2786	2	1	0	0	1	1	0	0	0	0	0	2	1	0	1	1	0	0	0	0	0	1	0	0	0	2	0	1	1	2	0	1	0	0	0	0	0	0	0	0	0	0	0	0	0	0	0	0	0
OTU_87	10	7	6	2	5	9	6	10	2	0	4	1	21	5	7	14	0	3	3	10	99	12	2	4	17	10	1	4	2	11	6	6	0	22	11	3	12	3	3	6	12	4	4	3	14	0	1	6	4
OTU_1	108	231	366	197	314	642	163	472	193	530	363	91	259	89	62	56	78	59	98	87	122	104	273	402	58	446	131	62	125	121	49	176	0	356	110	261	105	180	154	260	122	360	84	441	107	49	26	281	345
OTU_1308	3	0	1	0	0	0	0	0	0	0	0	3	1	0	1	0	0	4	0	2	0	0	0	0	0	0	2	0	0	1	0	6	0	0	0	0	5	0	0	0	1	0	6	0	3	0	2	3	0
OTU_1957	1	0	0	0	1	0	0	0	0	0	0	1	1	0	2	1	0	2	0	0	1	0	0	1	2	0	0	0	2	2	1	0	0	0	0	0	4	0	0	0	0	1	1	0	1	0	0	1	0
OTU_1067	4	0	2	0	1	0	4	1	1	0	0	3	3	2	0	1	1	0	0	2	1	2	2	0	1	0	0	0	3	4	3	0	0	1	0	0	1	2	0	0	1	3	0	2	1	0	2	1	0
OTU_1321	3	3	7	1	3	1	0	0	3	0	0	1	0	3	0	0	0	4	0	1	0	0	0	0	0	2	0	0	0	0	0	1	0	0	0	0	4	1	0	2	1	2	1	0	0	2	0	0	1
OTU_408	7	2	13	4	3	2	8	4	3	7	1	5	2	7	6	3	4	3	1	3	5	3	3	5	1	4	5	1	6	2	2	5	0	0	9	1	3	5	5	5	5	6	1	7	6	0	0	5	5
OTU_218	7	11	9	4	12	15	2	13	8	9	8	11	13	7	6	2	3	1	2	5	7	8	8	9	4	13	9	3	9	5	1	3	0	8	4	4	5	12	6	7	12	10	5	13	7	2	2	20	10
OTU_22	46	16	26	16	11	8	36	18	9	12	9	34	6	29	44	36	5	30	4	27	27	25	5	18	35	15	10	12	45	30	32	44	0	11	12	3	80	4	12	25	53	16	20	20	26	0	29	25	8
OTU_91	28	3	11	5	6	3	12	17	9	7	4	15	18	7	15	8	3	31	3	19	7	5	7	12	9	9	5	9	21	7	8	9	0	13	7	1	19	6	6	10	35	13	13	7	6	5	8	9	5
OTU_18	86	31	28	18	28	26	71	18	20	19	9	85	24	28	68	48	13	66	11	43	30	48	16	12	44	20	15	49	54	41	42	51	0	14	46	9	106	8	14	24	71	30	25	17	61	5	37	19	7
OTU_10026	2	0	1	0	0	0	0	0	0	1	0	0	0	0	1	0	0	0	0	0	0	0	0	0	0	1	0	0	0	0	0	0	0	0	0	0	0	0	0	0	1	1	0	0	0	0	0	0	0
OTU_27	18	5	27	10	12	1	29	34	12	11	16	31	45	31	51	51	8	28	5	29	18	30	20	20	38	12	3	14	46	42	54	23	0	14	33	8	40	10	7	21	53	17	18	21	25	3	17	13	6
OTU_318	16	9	6	5	5	1	9	1	8	7	0	8	7	10	17	5	2	13	3	2	3	6	5	2	7	4	1	3	10	6	4	15	0	2	2	3	13	2	2	4	6	3	4	3	2	0	5	8	0
OTU_886	7	0	2	1	0	0	1	7	0	2	1	5	1	5	0	4	0	1	0	1	1	1	1	1	2	1	0	2	1	0	2	2	0	4	1	1	4	3	1	1	4	5	0	2	1	0	0	3	1
OTU_328	11	1	3	3	1	1	16	2	2	2	2	8	3	5	6	7	0	10	0	2	6	3	4	2	5	1	1	1	10	5	4	6	0	2	8	0	10	4	0	3	9	2	4	3	11	0	10	3	4
OTU_9929	1	0	0	0	1	1	1	1	2	2	0	4	0	0	3	0	3	2	0	1	0	1	0	1	1	0	0	2	0	1	2	0	0	0	1	0	0	0	0	0	1	1	3	0	1	0	0	0	0
OTU_2625	1	0	0	1	0	0	0	0	0	0	0	0	0	0	2	0	0	0	0	0	0	0	0	0	2	0	0	0	0	0	0	0	0	0	3	0	3	0	0	0	0	0	1	0	0	0	1	0	0
OTU_137	14	6	10	5	9	6	14	10	10	13	7	16	9	9	5	12	5	17	8	11	2	11	14	7	13	6	12	10	14	9	2	10	0	8	5	2	10	6	7	13	23	18	7	9	7	2	8	8	4
OTU_104	8	11	15	2	10	6	4	17	10	10	6	22	7	8	20	1	4	8	4	10	7	13	4	8	23	4	4	14	14	20	15	6	0	11	11	5	10	3	7	5	15	12	7	10	6	3	10	2	6
OTU_37	28	10	13	16	10	6	23	25	10	7	6	42	24	11	23	12	10	28	15	22	33	26	18	19	37	15	22	20	41	13	14	26	0	7	16	5	38	7	5	19	62	19	7	19	20	2	34	22	6
OTU_656	2	0	0	0	0	0	7	1	0	1	2	6	1	5	1	6	0	2	1	5	2	3	0	0	1	1	0	3	11	1	1	3	0	1	1	0	3	0	0	0	5	1	0	0	4	0	0	1	0
OTU_4538	3	0	0	0	1	1	1	1	0	0	0	1	1	0	0	6	0	0	1	1	0	0	0	0	0	0	2	0	0	0	0	1	0	0	1	0	3	0	0	0	0	0	0	0	1	0	0	0	0
OTU_303	15	2	3	3	1	1	6	3	0	0	4	9	0	8	2	11	0	10	0	11	6	2	1	6	16	2	6	2	6	3	9	16	0	2	6	2	9	3	2	3	18	1	5	3	10	3	8	4	2
OTU_3092	4	1	0	0	0	0	1	1	0	0	0	0	0	0	1	0	0	1	0	1	0	0	0	0	1	0	0	0	1	1	1	1	0	2	0	0	1	0	0	0	0	0	1	0	0	0	1	0	0
OTU_243	5	11	4	4	9	7	12	6	6	7	4	5	10	8	10	1	5	4	3	3	4	2	5	7	10	6	12	2	9	5	3	9	0	9	4	1	9	4	2	4	8	4	3	4	7	0	6	6	3
OTU_2169	2	0	0	0	1	1	1	0	0	0	0	0	2	0	0	0	0	0	0	1	0	3	0	0	2	0	0	0	0	0	2	0	0	0	0	1	0	0	0	0	0	1	0	0	0	0	1	0	0
OTU_461	6	1	2	5	3	7	1	8	1	3	0	3	2	1	1	2	2	2	2	5	4	5	4	4	3	2	3	2	1	3	2	0	0	8	2	2	4	1	4	2	3	4	0	12	2	2	4	5	1
OTU_5556	6	10	5	2	10	4	4	1	4	8	1	6	4	0	0	0	2	3	4	2	2	3	5	5	2	4	5	2	2	1	0	2	0	5	2	1	1	1	4	0	1	8	2	4	3	0	6	6	0
OTU_511	4	6	3	1	6	1	4	1	7	1	0	3	4	6	4	1	1	6	0	1	1	0	0	1	4	1	5	1	0	4	19	0	0	5	4	0	0	0	0	0	3	0	6	0	6	0	4	1	0
OTU_30	24	16	15	11	13	3	29	17	14	8	3	52	9	26	24	18	3	28	6	27	24	30	4	8	49	9	22	11	27	19	13	14	0	5	21	3	58	6	13	9	54	21	8	21	26	2	15	12	7
OTU_1200	1	2	1	1	0	5	2	1	0	3	1	0	2	0	0	0	0	0	0	0	2	0	0	5	0	1	0	0	0	1	1	1	0	3	1	1	0	2	0	5	0	3	0	1	0	0	0	1	0
OTU_11	77	85	114	54	52	42	73	56	96	63	30	105	85	63	63	31	46	47	17	67	20	43	57	49	37	41	54	34	73	54	7	45	0	96	14	54	43	44	44	66	64	72	13	54	68	20	36	82	40
OTU_1344	5	1	0	1	0	1	3	2	0	0	0	2	0	5	1	1	0	0	0	0	0	0	0	1	2	0	4	1	0	0	0	2	0	0	2	1	2	0	3	1	2	3	0	1	0	0	0	1	1
OTU_44	34	18	20	16	20	13	12	20	12	14	18	81	24	28	19	18	3	7	5	19	14	29	9	17	36	13	15	23	27	12	19	36	0	22	27	6	28	5	8	10	51	18	20	13	19	2	8	16	8
OTU_118	8	19	10	7	12	11	10	26	8	13	5	13	11	6	6	10	9	10	5	13	5	4	7	6	10	22	12	4	5	9	5	9	0	6	5	13	11	1	7	6	11	23	5	13	7	1	6	7	3
OTU_785	2	2	1	0	0	1	1	3	0	0	1	1	2	0	3	0	0	1	0	1	1	4	1	1	1	2	0	1	7	0	0	1	0	0	0	0	2	3	1	3	3	2	0	5	1	0	2	1	2
OTU_40	27	47	25	19	32	38	16	57	25	21	35	30	25	22	12	11	14	19	12	13	10	24	10	24	23	45	11	7	30	14	17	20	0	22	18	7	26	9	39	17	51	47	6	33	16	5	14	28	18
OTU_16	62	19	58	28	28	20	81	54	35	24	20	78	37	45	62	40	13	71	13	55	35	65	37	35	61	25	38	29	73	40	29	60	0	23	49	20	76	24	23	45	107	49	32	40	48	9	28	26	5
OTU_1485	1	1	0	0	0	1	1	0	1	1	0	1	0	2	0	2	0	1	1	3	2	0	1	4	2	0	0	0	2	0	1	3	0	0	1	0	2	0	1	3	0	2	0	1	3	0	0	1	0
OTU_2802	1	0	1	1	0	0	0	0	0	0	1	1	0	0	0	0	0	0	0	0	0	0	0	0	0	0	0	2	0	0	0	0	0	0	1	2	0	0	0	0	2	3	0	0	0	0	0	0	0
OTU_2423	1	0	0	0	0	1	0	1	0	0	1	0	0	0	0	0	0	0	1	0	1	0	0	3	0	2	0	0	0	0	1	0	0	0	0	0	0	0	1	0	2	1	0	0	0	0	0	0	1
OTU_3969	1	0	0	0	0	0	0	0	0	0	0	1	0	0	0	0	0	0	0	0	0	1	0	0	0	0	1	0	0	0	0	0	0	2	1	0	0	0	0	0	0	0	0	0	0	0	0	0	0
OTU_4490	1	1	1	0	0	0	0	0	0	0	0	4	0	0	0	1	0	0	0	0	0	0	0	0	1	0	0	2	0	0	0	0	0	1	1	0	1	0	0	0	0	0	0	0	0	0	0	0	0
OTU_5494	1	0	0	0	0	0	0	0	0	0	0	0	0	0	0	0	0	0	0	0	0	0	0	0	1	0	0	0	0	0	0	0	0	0	0	0	0	0	0	0	0	0	0	0	0	0	0	0	0
OTU_257	6	12	4	5	6	17	7	17	7	6	8	11	2	2	2	5	1	6	6	8	1	3	5	5	1	12	2	4	6	1	2	6	0	7	2	4	8	2	8	3	7	13	2	15	4	1	1	9	2
OTU_89	16	26	17	10	17	16	17	23	10	7	14	9	16	5	8	32	6	15	5	5	8	7	6	7	20	31	6	3	10	10	9	11	0	9	4	4	4	3	17	8	13	8	6	12	5	0	11	14	5
OTU_755	10	21	21	10	21	35	9	22	13	17	18	9	15	5	3	4	7	1	7	3	3	9	15	21	0	27	5	6	2	6	5	14	0	17	3	9	2	7	6	13	9	22	4	27	8	3	0	12	20
OTU_1047	3	4	2	0	0	0	3	1	4	1	1	9	3	0	3	2	1	5	0	1	2	0	2	0	2	5	2	0	1	1	1	1	0	4	5	1	7	1	0	1	2	1	1	0	1	0	5	0	2
OTU_573	2	5	4	2	8	17	2	10	5	5	3	1	7	3	0	0	3	2	0	0	3	0	5	8	1	12	4	3	1	0	2	0	0	4	3	3	1	1	7	8	0	16	3	8	1	0	1	1	6
OTU_579	38	4	0	0	1	1	4	4	1	0	0	16	3	0	1	8	0	6	0	2	2	2	3	0	1	4	1	5	1	2	1	0	0	1	6	0	3	1	0	3	5	3	4	0	2	1	2	1	5
OTU_684	6	4	3	5	5	6	7	4	4	3	0	5	0	1	11	0	2	2	0	4	5	3	2	3	2	4	5	1	0	1	2	1	0	7	3	4	8	3	6	1	5	4	3	4	2	1	7	0	0
OTU_349	8	0	3	2	1	0	3	3	4	1	1	3	1	2	4	7	5	11	3	1	2	8	5	2	3	0	1	4	2	0	1	6	0	0	3	3	2	6	1	2	13	2	5	7	3	2	5	6	0
OTU_253	6	13	6	4	6	9	3	6	5	4	3	5	5	3	2	3	1	4	1	4	5	9	1	4	4	9	3	3	10	2	3	4	0	8	3	8	6	2	7	3	7	11	2	10	4	0	2	5	3
OTU_4029	1	0	0	0	0	1	1	0	1	2	0	1	0	0	0	0	0	3	0	0	0	0	0	1	0	0	0	0	0	0	0	0	0	1	0	0	0	0	0	0	0	0	1	0	0	1	0	0	1
OTU_108	29	20	27	12	29	8	2	11	7	6	12	38	8	23	8	3	7	11	6	5	30	16	11	12	44	6	7	25	13	2	63	19	0	24	29	11	10	6	2	15	55	18	3	21	9	3	4	11	10
OTU_909	3	4	1	0	0	0	1	1	0	1	0	2	0	7	2	0	0	0	0	1	0	2	0	4	4	3	2	1	2	0	2	2	0	2	1	0	0	1	1	0	4	2	1	4	4	0	0	0	2
OTU_35	55	23	27	16	8	10	37	16	15	8	15	67	31	46	35	53	3	48	4	26	30	46	12	18	43	10	14	11	81	34	21	35	0	15	31	5	31	9	10	16	53	15	14	22	35	5	39	20	13
OTU_288	12	2	4	0	1	3	11	2	1	3	0	16	5	6	7	3	0	6	0	5	4	6	4	9	6	1	6	5	7	2	5	4	0	5	12	1	17	1	1	0	7	7	5	10	8	1	1	6	2
OTU_4413	7	0	0	0	0	0	1	1	0	0	0	5	0	4	0	0	0	0	0	0	1	1	0	0	0	0	0	0	1	0	2	3	0	0	1	0	2	0	1	0	2	3	0	3	0	0	0	0	0
OTU_12	43	93	59	57	70	70	28	67	60	43	56	50	58	54	24	16	23	21	11	19	16	51	20	38	25	69	31	14	58	19	13	20	0	47	15	26	39	11	37	47	44	99	6	44	29	6	23	54	35
OTU_24	51	32	37	26	12	11	33	18	10	11	16	62	36	50	51	16	2	23	1	43	29	51	12	7	41	19	16	23	66	30	20	67	0	14	34	10	35	8	7	12	61	21	23	16	37	4	44	23	12
OTU_94	19	19	11	2	14	9	20	16	6	8	9	20	5	3	11	2	9	23	10	9	2	8	16	8	13	13	7	5	8	8	1	6	0	2	11	5	52	3	15	5	18	28	2	24	6	8	3	7	3
OTU_3462	1	0	1	0	0	0	2	2	0	0	0	1	1	0	0	0	0	0	0	1	0	0	0	2	0	0	2	0	0	0	1	0	0	1	0	0	0	1	0	0	0	1	0	1	0	0	0	0	0
OTU_4524	2	2	4	3	0	0	7	7	3	2	1	6	4	1	3	2	0	6	2	1	0	5	0	6	5	1	3	1	9	5	3	1	0	5	1	4	4	6	1	2	3	4	0	1	3	0	7	1	2
OTU_143	16	10	11	6	4	6	13	6	2	1	6	14	13	18	10	20	4	14	1	7	6	11	7	3	19	4	4	2	5	8	14	15	0	4	5	1	13	5	1	11	11	5	4	5	10	1	12	12	6
OTU_870	9	2	0	1	0	1	0	0	2	0	0	6	0	0	2	6	3	4	0	1	1	0	1	0	7	0	2	0	0	0	0	0	0	0	5	0	1	1	1	0	1	0	2	0	4	0	1	0	0
OTU_2115	3	0	2	1	0	1	5	1	3	2	0	3	2	5	1	5	0	2	1	2	1	1	1	1	1	1	1	0	1	0	1	0	0	1	1	0	2	1	0	0	5	5	1	3	2	1	3	0	1
OTU_10	112	18	35	25	15	28	111	43	28	24	17	78	23	51	63	82	8	92	18	45	67	43	30	33	123	11	24	41	71	30	51	83	0	14	62	24	87	27	15	37	124	21	30	54	73	5	61	41	16
OTU_3867	1	0	0	0	0	0	1	0	0	0	0	0	2	0	0	0	0	0	0	1	0	1	1	0	0	0	0	0	0	1	0	0	0	0	0	0	0	1	0	1	0	0	0	1	0	0	0	2	0
OTU_2293	2	1	1	0	1	1	4	1	1	2	0	1	2	0	0	3	1	3	0	1	1	0	0	1	0	0	0	0	1	1	0	3	0	1	1	1	0	0	3	0	2	3	0	1	0	0	0	2	2
OTU_43	28	16	9	15	14	9	37	22	5	8	5	20	17	17	17	18	7	28	3	14	12	14	11	10	15	9	11	14	27	11	5	29	0	10	11	2	27	4	5	18	36	4	8	22	20	2	10	11	6
OTU_2310	4	0	0	0	0	1	0	0	0	0	0	0	1	1	5	7	0	1	0	0	1	2	1	0	0	0	0	1	0	0	1	1	0	0	1	1	0	0	0	0	0	1	1	2	2	0	0	0	0
OTU_1139	1	1	3	1	1	2	2	2	2	1	3	1	4	3	0	1	2	2	0	0	0	4	2	4	0	2	1	0	0	2	0	0	0	5	1	1	2	1	0	1	0	4	0	1	1	1	0	1	1
OTU_2360	3	0	0	0	0	2	1	0	0	0	0	0	0	0	0	1	1	0	1	0	0	2	1	2	0	0	0	0	0	0	0	1	0	1	0	0	0	0	1	0	1	0	0	2	0	0	0	1	0
OTU_889	2	3	0	0	1	2	1	1	2	0	0	3	2	0	0	1	0	3	1	3	2	3	2	2	1	2	0	2	0	0	1	0	0	0	1	1	0	0	2	0	4	1	2	2	0	0	2	0	1
OTU_93	18	4	32	10	10	2	15	13	19	12	6	17	14	11	11	9	5	16	12	6	11	16	11	11	15	4	2	12	39	8	8	13	0	15	12	0	13	3	2	7	29	7	2	5	13	3	7	11	6
OTU_545	3	0	5	2	2	1	4	5	5	3	0	9	2	3	3	2	0	2	0	1	1	0	1	0	0	2	0	0	0	0	1	0	0	2	2	6	9	2	2	0	6	1	2	5	4	0	1	3	1
OTU_4518	2	1	1	0	0	0	0	0	0	1	0	1	0	0	0	4	1	0	1	0	1	0	0	0	1	1	1	0	1	0	0	4	0	0	0	0	2	0	1	0	0	0	0	0	1	0	1	0	0
OTU_1420	4	2	3	2	2	1	4	2	1	0	0	4	4	0	1	2	0	2	0	0	0	0	0	1	0	0	0	0	0	1	1	1	0	0	1	0	0	1	3	1	0	0	1	1	1	2	2	0	1
OTU_1168	3	1	4	0	1	0	1	0	0	4	0	2	0	0	0	0	0	0	0	0	2	2	0	0	0	2	0	2	1	3	1	0	0	2	4	0	0	0	1	0	0	1	0	1	0	0	0	1	0
OTU_837	2	2	0	1	1	0	4	3	0	0	1	14	3	1	9	5	2	5	0	2	3	0	0	0	3	3	1	1	0	3	3	1	0	2	1	0	3	0	1	0	1	7	0	1	4	0	4	3	0
OTU_421	7	4	7	3	5	19	2	8	3	6	3	5	2	1	9	0	9	10	6	2	6	2	6	2	9	4	5	5	0	3	8	1	0	6	5	1	10	3	1	1	6	4	6	6	3	3	6	2	3
OTU_2400	1	0	2	0	0	0	1	2	0	1	1	1	0	1	1	1	0	3	0	0	2	1	1	0	5	1	0	0	0	0	0	3	0	1	0	0	2	0	0	1	2	0	0	1	1	0	3	1	1
OTU_409	12	0	0	0	0	1	7	1	2	0	0	14	0	9	6	2	1	8	0	0	3	5	3	1	2	0	1	4	15	6	3	13	0	1	7	1	3	0	0	2	16	0	3	4	7	0	1	2	2
OTU_6431	1	0	0	0	0	0	0	0	0	0	0	1	0	0	0	0	0	1	1	0	0	0	0	0	0	0	0	0	1	1	0	1	0	0	1	0	0	0	0	0	1	0	0	0	0	0	0	0	0
OTU_5191	2	0	0	0	0	0	0	2	0	0	0	0	0	1	0	0	0	0	0	0	0	0	0	0	0	0	0	0	0	0	0	0	0	0	0	0	0	0	0	0	0	0	0	1	0	0	0	0	0
OTU_1264	8	2	1	0	0	1	1	0	0	2	0	3	2	2	1	4	0	3	0	0	1	2	2	1	3	1	0	0	1	1	3	0	0	0	1	0	1	1	0	2	1	0	1	0	0	0	2	1	1
OTU_5883	1	0	0	0	0	0	1	0	0	0	0	0	1	0	0	0	1	0	0	0	0	0	0	0	2	0	0	0	0	0	0	0	0	1	2	0	0	0	0	0	1	0	0	0	0	0	0	1	0
OTU_4578	1	0	1	0	0	0	0	0	0	0	1	0	0	1	0	0	0	0	0	0	0	0	0	1	0	1	1	0	1	0	0	0	0	0	1	1	0	0	0	0	1	0	0	1	0	0	0	0	0
OTU_3368	11	0	0	0	0	0	0	0	0	0	0	3	0	0	0	0	0	0	0	1	1	0	0	0	0	0	0	0	0	0	1	4	0	0	1	0	2	0	0	0	2	0	0	1	0	0	0	0	0
OTU_48	17	28	18	15	14	23	8	16	9	15	20	17	19	23	23	48	9	7	7	12	57	28	9	11	24	19	12	5	22	21	34	13	0	13	13	21	5	7	7	14	28	20	2	15	11	2	9	15	25
OTU_4201	1	0	0	0	0	0	0	1	1	0	0	0	1	0	0	1	0	0	0	0	0	0	2	0	0	0	0	0	0	0	0	0	0	1	0	0	0	0	0	1	1	0	0	0	0	0	0	0	0
OTU_77	27	12	14	18	4	1	23	6	9	11	1	52	14	22	26	13	3	30	3	14	17	15	5	5	38	4	6	10	23	9	10	16	0	4	10	0	36	3	8	8	40	10	15	8	16	3	17	8	7
OTU_1186	10	2	5	1	0	1	5	3	1	1	3	5	0	3	5	4	0	3	0	2	5	2	0	2	3	2	1	2	3	3	1	5	0	0	2	1	4	1	0	3	9	2	2	4	2	0	4	0	0
OTU_1339	2	0	2	1	0	2	1	1	0	2	0	1	3	4	2	1	0	0	1	0	1	4	1	2	0	0	0	0	4	2	1	1	0	1	4	4	2	1	0	4	2	4	0	4	0	1	1	2	1
OTU_110	12	19	8	9	16	27	8	20	8	19	9	7	9	9	4	4	7	9	4	12	3	5	9	9	4	29	11	6	11	8	5	9	0	17	4	3	6	4	10	11	11	29	3	19	7	1	3	14	14
OTU_124	37	4	9	7	5	8	10	16	11	7	5	26	7	7	16	13	6	30	3	12	7	9	9	2	21	4	9	10	5	2	12	18	0	2	5	2	33	5	2	2	19	11	12	12	8	4	13	8	2
OTU_1171	2	0	1	0	0	0	1	0	1	3	0	3	1	1	1	1	0	1	0	0	0	0	2	2	2	0	1	0	2	0	0	0	0	0	1	0	2	0	0	0	2	3	0	2	1	0	1	1	0
OTU_329	9	5	5	5	9	1	3	1	4	2	1	4	3	6	3	4	0	2	0	2	5	3	3	2	5	4	2	1	0	1	0	9	0	5	7	2	7	2	3	1	5	3	4	5	4	1	1	2	3
OTU_20	33	12	21	16	9	5	48	16	9	11	7	46	11	32	24	26	6	41	7	25	22	24	6	8	43	9	12	14	44	19	27	26	0	9	19	6	44	3	9	26	59	9	7	22	26	2	22	18	4
OTU_135	12	3	8	5	3	4	15	9	2	2	1	23	1	5	8	10	0	12	0	4	7	7	2	0	15	2	5	6	6	10	3	4	0	5	7	3	33	0	7	6	25	11	11	4	11	1	10	4	0
OTU_142	8	17	20	13	18	17	13	22	7	8	5	15	16	13	20	3	7	5	2	8	5	16	10	5	11	26	13	6	4	10	16	11	0	9	7	6	19	2	6	3	6	18	12	1	3	2	9	12	11
OTU_437	5	0	5	1	1	1	5	2	3	0	2	3	3	7	2	1	1	2	0	7	7	8	2	0	3	0	1	2	9	2	2	4	0	2	0	0	5	0	3	7	12	1	0	3	7	0	2	4	1
OTU_133	10	1	3	5	0	1	25	3	0	3	2	24	4	4	19	7	2	31	6	4	6	10	1	5	16	3	3	4	11	9	4	9	0	1	5	0	23	2	1	1	36	6	9	5	7	0	18	2	1
OTU_6	57	35	80	44	44	23	66	56	54	63	28	56	45	62	34	50	27	71	34	56	37	52	58	50	40	28	32	31	115	32	29	50	0	27	47	26	66	24	12	40	135	46	17	50	57	16	50	40	21
OTU_1070	1	0	5	1	0	0	1	2	0	7	2	0	1	0	3	0	2	0	1	1	1	0	0	3	1	2	0	1	3	0	0	3	0	2	0	2	0	1	3	2	0	5	0	6	2	1	1	0	0
OTU_4	96	170	165	103	123	207	71	345	112	106	108	66	170	84	67	82	91	51	85	59	93	53	176	189	76	332	52	31	94	46	34	96	0	142	55	131	79	89	86	190	93	167	42	293	76	38	28	145	132
OTU_315	8	1	4	5	4	3	9	4	12	0	4	7	4	3	6	3	4	4	4	6	1	2	1	5	13	2	5	2	3	2	3	3	0	0	13	2	7	2	6	1	10	5	1	4	5	2	0	4	0
OTU_5010	1	0	0	0	2	0	1	0	0	0	1	0	0	0	1	0	0	1	0	0	1	0	0	1	1	0	0	0	1	0	0	0	0	0	0	0	0	1	0	0	1	0	0	0	0	0	0	0	0
OTU_107	7	13	16	8	27	18	12	16	23	18	11	7	11	10	1	4	2	5	6	3	5	29	10	16	4	19	22	2	25	15	4	5	0	9	3	7	2	6	13	13	12	34	4	22	10	4	8	33	14
OTU_4689	1	5	1	0	0	0	0	0	3	0	0	0	0	0	0	0	0	0	0	0	0	0	0	0	1	0	0	0	0	0	0	0	0	2	0	0	1	1	0	0	1	1	0	1	0	0	0	0	0
OTU_165	9	16	21	5	13	8	21	10	3	16	6	12	13	16	16	6	4	5	6	5	6	14	7	13	3	10	3	2	15	8	9	6	0	12	11	4	11	10	5	15	25	16	10	15	9	2	8	5	4
OTU_5203	2	0	0	0	0	0	0	0	0	0	0	0	0	0	0	0	0	0	0	0	0	0	0	0	0	0	0	0	0	1	0	0	0	0	0	0	0	0	0	0	0	0	0	0	0	0	0	0	0
OTU_364	7	5	4	6	7	10	7	5	6	8	2	3	3	3	1	1	4	3	6	0	6	6	6	9	5	6	4	2	1	1	2	4	0	9	1	8	9	2	1	7	7	4	3	7	8	1	2	7	5
OTU_159	15	6	4	6	2	9	14	18	3	4	7	7	16	9	10	11	14	13	5	11	3	7	6	11	20	6	8	4	4	1	20	2	0	1	2	7	9	8	5	8	13	10	1	14	8	3	6	8	2
OTU_951	4	2	0	0	1	0	0	2	0	1	2	0	0	0	2	0	3	3	2	0	2	1	0	3	2	1	1	1	9	1	2	0	0	0	6	1	6	1	0	1	5	2	0	6	3	0	2	2	0
OTU_65	47	6	7	8	10	5	47	2	6	3	5	69	4	38	30	36	4	55	2	30	42	49	5	2	32	3	3	24	87	31	20	55	0	8	32	2	34	6	7	11	82	5	13	10	34	0	26	14	1
OTU_23	42	14	15	20	19	9	42	21	8	15	17	62	38	43	50	45	14	45	7	29	43	18	14	10	70	12	17	17	27	25	43	44	0	13	33	5	64	10	11	18	52	20	21	27	34	2	36	16	11
OTU_803	8	7	9	11	5	5	15	13	6	8	2	6	7	3	13	17	3	13	2	10	6	8	10	10	11	11	9	1	11	2	8	6	0	9	5	9	13	3	7	7	18	11	9	11	2	2	7	9	1
OTU_8365	1	0	0	0	1	0	0	0	1	0	0	0	0	0	0	0	0	0	0	0	0	0	2	0	0	0	0	0	0	1	0	0	0	0	0	0	0	0	0	0	0	0	1	0	0	0	0	2	0
OTU_4882	1	0	0	0	1	0	0	0	0	0	0	0	0	0	0	0	0	0	0	0	0	0	0	1	0	0	0	0	0	3	1	0	0	0	0	0	0	0	0	0	0	0	0	0	0	0	0	0	0
OTU_47	17	31	66	24	43	37	30	47	31	55	34	19	37	25	17	18	16	12	26	18	20	21	37	76	13	33	11	8	32	16	22	24	0	45	40	30	19	26	20	35	40	46	16	58	30	9	13	42	42
OTU_374	7	1	3	2	2	1	4	5	0	1	2	7	1	6	2	3	0	5	1	5	5	2	5	1	7	0	0	1	4	5	4	11	0	2	2	0	6	3	0	1	4	2	3	2	2	0	1	2	1
OTU_8	40	61	114	51	88	51	58	105	48	123	50	57	73	39	24	20	32	30	32	38	60	58	64	80	26	64	34	9	66	46	22	40	0	104	54	45	18	35	19	48	78	63	31	92	30	18	19	77	75
OTU_190	19	5	3	5	2	1	4	3	1	1	0	25	5	7	5	3	3	10	0	7	11	14	3	2	5	2	1	6	7	7	7	31	0	5	8	0	11	1	3	5	6	3	10	1	7	2	5	5	0
OTU_5353	1	0	0	0	2	1	0	0	0	0	0	1	0	0	0	0	0	0	1	0	1	0	0	0	0	1	0	0	0	0	0	0	0	0	0	0	2	0	1	0	2	0	0	2	0	0	0	1	0
OTU_464	9	8	1	3	4	0	2	0	1	1	2	9	5	6	5	5	1	4	0	10	4	4	0	2	1	3	4	4	5	6	0	4	0	3	7	1	10	1	2	4	7	0	1	5	3	1	6	3	0
OTU_139	8	10	19	20	9	9	6	11	13	13	6	15	16	6	9	3	4	6	6	10	2	19	10	9	9	9	10	6	15	4	4	6	0	4	5	9	10	15	3	4	15	14	5	18	4	2	6	17	5
OTU_9608	2	0	0	0	0	0	1	0	0	0	0	1	1	1	0	3	1	0	0	0	0	3	1	0	3	0	1	0	0	1	0	2	0	2	0	0	0	1	0	0	0	0	0	0	1	0	0	3	1
OTU_21	26	35	80	14	45	34	34	48	19	36	36	25	30	20	8	10	10	18	16	16	13	20	52	69	15	65	14	5	23	6	9	24	0	80	26	35	11	45	27	26	24	39	9	82	15	2	7	52	43
OTU_9	27	115	48	33	60	132	42	83	51	47	59	35	38	30	20	13	28	35	27	27	31	47	36	56	37	101	41	15	33	10	27	22	0	63	26	33	37	13	53	50	44	108	12	84	31	13	21	57	47
OTU_270	5	5	6	2	3	5	9	3	8	6	2	4	7	7	13	7	0	6	2	4	3	8	1	6	6	7	0	3	10	2	2	4	0	6	3	6	8	1	7	3	15	9	2	6	5	2	7	4	4
OTU_1834	2	0	2	2	0	1	1	0	0	0	0	1	0	2	0	1	1	0	1	0	3	1	0	0	2	0	0	0	0	1	3	8	0	0	1	2	3	0	0	0	4	1	0	3	0	0	0	1	0
OTU_883	7	0	0	0	0	0	0	0	0	0	0	1	1	3	4	4	0	0	0	1	7	2	0	0	6	0	0	1	0	0	0	0	0	1	3	0	0	0	0	0	3	0	2	0	3	0	0	0	0
OTU_1326	4	0	2	0	0	0	4	1	0	2	0	9	2	2	2	1	2	6	2	3	3	0	0	0	2	1	1	2	3	0	2	4	0	1	2	0	9	0	1	0	4	0	0	4	2	0	2	0	0
OTU_486	4	11	3	1	5	4	2	8	3	7	2	3	1	2	1	2	2	0	1	2	2	1	5	1	2	4	0	0	9	0	1	1	0	3	7	6	0	1	0	1	3	6	0	7	1	3	1	4	2
OTU_442	8	2	1	2	8	4	2	3	4	2	1	16	5	2	1	2	0	0	3	0	4	1	0	0	17	2	5	4	1	1	2	9	0	4	3	2	1	0	1	5	4	1	3	7	0	1	1	0	0
OTU_382	8	4	1	1	2	2	7	6	0	1	0	2	3	6	5	10	0	18	0	7	4	1	1	1	8	1	2	3	7	3	7	5	0	1	2	0	12	0	1	3	3	2	2	2	1	0	3	1	1
OTU_1079	7	0	1	1	0	0	1	1	0	1	0	1	1	2	2	9	1	3	0	0	1	0	0	0	1	0	0	0	0	0	2	8	0	1	0	2	2	1	2	0	3	1	0	0	0	0	1	0	0
OTU_222	7	4	4	5	13	1	1	5	7	3	1	10	6	3	9	3	9	5	3	6	2	3	5	11	4	17	5	0	0	2	6	4	0	13	3	6	14	4	2	2	1	23	10	10	4	1	6	4	2
OTU_1105	2	0	2	2	1	2	2	0	1	0	1	2	0	3	1	1	3	1	0	2	0	5	1	0	1	0	0	1	4	1	1	2	0	1	4	0	2	1	0	1	1	0	0	1	0	1	1	2	0
OTU_122	13	9	5	7	3	1	14	5	7	3	3	11	7	17	13	10	2	10	0	12	6	5	7	5	10	2	5	6	20	9	5	9	0	5	9	1	13	5	4	3	18	4	9	1	6	1	9	8	4
OTU_1795	2	0	1	2	1	1	0	2	1	1	0	0	1	0	0	0	0	0	0	1	1	0	0	2	0	0	0	0	1	0	0	0	0	0	0	0	1	0	1	0	1	4	0	2	0	1	0	0	0
OTU_1631	3	0	5	0	0	0	0	2	0	1	0	0	1	0	0	0	1	1	0	0	0	1	3	2	1	1	1	2	1	0	1	0	0	0	1	0	0	2	0	0	3	0	0	1	0	0	0	0	0
OTU_244	10	10	7	3	5	3	4	9	12	4	4	5	6	10	4	5	8	9	3	5	6	4	4	5	7	7	1	2	8	3	5	6	0	5	2	6	5	1	3	12	12	4	3	8	11	1	5	8	3
OTU_2531	6	4	2	4	2	3	20	1	2	3	4	5	2	3	9	5	0	5	3	3	5	1	1	1	8	0	5	5	4	2	4	1	0	1	1	0	15	2	0	2	13	5	5	5	2	1	5	1	0
OTU_86	10	11	33	3	17	9	22	14	17	17	8	29	22	10	13	9	12	11	4	17	5	9	16	18	8	13	9	9	22	14	2	17	0	12	13	7	23	9	5	9	9	16	11	18	11	2	13	18	3
OTU_241	2	1	4	0	1	5	5	2	4	1	1	1	3	1	6	33	1	11	1	0	295	3	10	1	3	7	3	0	3	13	5	11	0	0	10	6	5	1	1	0	3	6	6	4	4	4	2	2	2
OTU_193	10	5	4	2	3	2	6	1	4	3	3	11	2	9	8	7	0	7	1	8	4	8	2	3	3	2	5	4	12	2	5	11	0	0	5	0	7	2	1	1	13	5	5	2	4	0	5	4	2
OTU_368	4	3	4	2	3	3	5	4	6	1	1	6	3	1	2	2	1	0	6	1	2	3	8	3	4	1	2	1	8	2	6	1	0	9	2	3	2	5	1	7	14	3	1	15	12	2	6	5	0
OTU_31	18	33	21	17	35	74	22	56	23	14	32	17	30	17	12	13	6	10	5	5	24	14	17	23	25	45	13	9	17	14	14	8	0	18	9	17	32	7	27	23	15	29	6	29	19	3	6	30	27
OTU_3036	3	0	2	1	0	0	0	0	0	0	0	2	0	0	0	0	0	2	0	0	0	0	0	0	1	0	0	0	0	1	0	2	0	0	0	0	1	0	0	0	0	0	2	1	0	0	0	0	2
OTU_501	10	0	0	2	2	0	5	3	0	0	0	7	4	0	7	10	0	8	2	6	3	1	0	0	4	2	3	1	1	2	3	3	0	1	1	0	12	1	0	2	6	0	2	3	6	0	7	0	0
OTU_1382	1	3	0	1	3	2	3	2	1	0	1	0	5	1	1	0	2	2	1	0	1	2	0	2	1	3	0	1	1	0	0	0	0	0	0	1	4	0	3	0	1	1	0	1	2	0	0	1	0
OTU_1937	2	0	0	1	1	0	0	1	0	0	0	0	1	0	0	3	1	2	0	0	0	0	0	2	1	1	0	0	0	0	0	0	0	1	0	1	3	0	0	0	0	1	0	0	0	1	1	0	0
OTU_5792	2	1	0	0	0	0	1	0	0	0	0	0	0	1	0	0	0	0	0	0	0	0	0	0	1	1	0	1	0	0	0	2	0	0	0	0	2	0	0	0	0	0	0	2	0	0	0	0	0
OTU_597	3	0	5	2	2	0	1	1	4	4	2	2	2	4	1	3	0	2	0	2	1	3	1	0	5	1	0	1	3	3	6	3	0	0	0	0	5	0	2	2	8	1	0	3	7	0	3	2	0
OTU_168	11	11	15	10	4	17	11	13	6	10	9	13	18	15	7	4	11	7	4	7	6	8	10	19	10	20	12	5	13	5	3	8	0	17	3	10	8	7	6	10	15	16	9	11	10	3	1	10	13
OTU_8961	1	0	0	0	0	0	0	0	0	0	0	0	0	0	1	0	0	0	0	0	0	0	0	0	0	0	0	0	0	0	0	0	0	0	0	0	0	0	0	0	0	0	0	0	0	0	0	0	0
OTU_1214	19	0	0	1	0	0	0	0	0	0	2	3	1	9	7	0	0	0	0	0	0	0	0	0	3	0	0	1	0	0	1	6	0	0	0	0	0	0	0	0	0	0	6	0	0	0	0	0	0
OTU_15	25	66	76	39	70	64	38	109	36	66	41	19	93	27	12	13	37	21	28	24	29	26	56	76	34	149	27	5	37	12	12	19	0	38	24	61	12	36	27	96	39	64	9	94	25	19	7	51	55
OTU_46	12	29	14	23	17	51	23	38	26	24	25	15	31	5	11	5	16	5	21	4	7	9	18	21	23	55	12	8	9	4	5	11	0	17	12	20	8	5	29	22	20	46	13	50	12	6	6	16	14
OTU_496	6	15	6	1	5	3	1	7	3	1	3	10	5	3	4	2	1	7	1	4	4	3	1	4	4	6	4	1	5	5	1	2	0	4	7	4	1	4	0	7	3	4	1	5	3	1	0	2	1
OTU_26	11	34	18	17	19	25	17	21	28	17	17	22	21	22	9	9	5	8	11	6	14	16	21	16	19	16	13	5	32	9	12	20	0	17	11	24	18	21	16	18	37	25	11	34	24	3	11	21	22
OTU_13	48	19	22	20	11	30	54	31	16	26	17	23	27	17	38	24	18	39	10	18	18	22	20	30	44	29	26	17	14	13	24	36	0	10	22	13	63	10	21	12	72	30	12	38	29	9	33	17	16
OTU_1867	1	0	4	2	1	0	3	2	1	0	1	3	2	0	3	0	0	1	0	0	0	1	1	1	1	0	1	0	1	0	1	1	0	0	0	2	1	0	0	0	1	2	1	5	3	0	1	1	0
OTU_227	6	5	5	2	7	12	1	9	13	11	6	9	4	0	5	5	1	3	2	2	4	3	6	9	3	10	4	1	9	3	0	3	0	8	4	3	1	1	5	2	12	15	1	8	4	1	5	8	9
OTU_57	25	26	32	15	22	27	23	41	16	21	22	17	29	20	7	7	17	13	7	15	14	26	24	21	22	47	24	2	25	13	8	18	0	26	18	9	22	14	29	18	26	37	8	31	9	4	13	28	10
OTU_34	21	38	44	9	26	25	17	45	19	40	12	18	22	18	9	4	12	6	13	13	35	28	16	38	15	45	12	5	25	10	18	14	0	42	29	29	10	29	21	22	39	42	10	45	7	5	11	25	23
OTU_577	11	1	1	0	1	1	8	0	2	2	0	3	1	2	4	8	2	3	2	2	4	0	2	1	13	0	2	1	4	0	3	10	0	0	3	1	5	0	1	0	3	2	3	1	3	1	0	1	0
OTU_191	6	8	14	7	13	17	13	17	7	11	3	10	13	9	9	2	0	8	3	3	4	5	7	17	6	10	1	2	12	6	2	11	0	8	5	5	9	4	7	15	8	14	5	7	4	2	8	7	6
OTU_665	4	2	3	2	1	0	6	0	2	3	2	4	5	3	2	3	2	2	0	8	0	3	0	1	2	2	0	2	3	2	4	6	0	4	2	1	6	0	2	1	5	4	2	4	3	1	0	2	1
OTU_513	1	5	6	3	10	1	4	7	6	6	3	6	1	3	2	1	1	3	2	1	4	6	1	6	0	1	1	3	7	4	3	3	0	2	0	0	4	1	3	9	9	6	1	9	1	2	3	4	4
OTU_10029	2	0	1	0	0	0	0	0	0	0	0	0	0	0	0	0	0	1	0	0	0	0	0	0	1	0	0	0	0	0	0	0	0	0	0	0	1	0	0	0	0	0	0	0	0	0	0	0	0
OTU_1117	6	0	1	0	1	0	1	1	2	1	0	1	2	3	3	0	1	4	0	0	3	1	4	1	5	1	0	1	1	2	1	4	0	0	2	0	4	0	0	0	0	0	3	0	0	0	0	1	0
OTU_820	3	1	0	1	7	0	2	1	1	1	2	2	2	1	0	1	0	0	1	1	2	3	3	0	4	3	0	0	9	5	0	2	0	1	0	2	2	0	1	3	5	2	2	0	1	0	1	2	0
OTU_4387	3	1	0	0	0	0	0	0	0	0	0	0	0	0	1	0	0	0	0	0	0	0	0	0	0	1	0	0	0	2	0	0	0	1	0	0	0	0	0	0	0	1	0	0	0	0	0	0	0
OTU_1556	2	2	4	2	0	1	3	12	0	1	2	4	7	1	10	13	2	12	2	2	4	1	0	2	11	3	4	0	3	2	5	6	0	4	5	3	6	2	3	2	0	4	3	2	2	0	4	3	1
OTU_2226	1	0	1	0	0	1	0	0	0	0	0	1	0	0	0	0	0	1	0	0	0	0	0	0	1	0	0	0	0	0	1	0	0	0	0	0	0	0	0	1	1	0	0	1	2	0	0	0	2
OTU_95	16	22	8	13	9	19	21	32	10	17	10	18	15	5	9	5	10	14	14	9	10	4	15	12	19	32	7	5	9	10	10	6	0	15	15	14	17	8	13	21	22	26	4	30	10	9	5	11	10
OTU_4588	2	1	0	1	0	0	0	0	0	0	0	0	0	1	3	0	0	0	1	0	0	0	0	0	0	0	0	0	1	1	0	0	0	0	0	0	0	0	0	0	0	0	0	1	0	0	0	0	0
OTU_789	4	3	11	1	0	0	1	2	1	0	1	2	1	0	4	0	2	2	0	2	0	0	1	4	0	4	1	1	0	2	1	1	0	3	2	3	2	1	0	1	2	3	5	4	0	1	3	3	4
OTU_764	1	1	5	0	4	2	6	1	4	2	0	7	3	0	1	0	0	0	1	4	0	0	0	0	3	1	0	2	2	3	3	3	0	3	0	2	6	1	1	2	1	0	0	6	1	1	1	0	0
OTU_610	2	4	2	1	3	3	2	0	3	1	6	4	3	4	1	1	5	3	1	0	4	2	2	5	3	2	1	1	0	0	3	0	0	1	1	2	0	1	4	7	3	7	0	5	0	1	2	1	1
OTU_265	5	35	16	14	19	19	6	14	17	13	18	2	14	10	4	1	7	4	5	5	13	11	18	18	1	29	9	7	11	6	5	13	0	12	6	13	6	4	10	12	16	40	2	24	10	5	7	26	19
OTU_1260	1	1	0	0	0	0	4	0	0	0	0	3	0	0	1	4	0	0	0	2	2	0	0	0	2	2	1	0	1	1	1	0	0	0	3	0	1	0	0	0	1	0	0	1	0	0	1	0	0
OTU_377	4	11	2	9	7	12	1	9	5	6	7	6	11	4	1	2	2	4	5	4	0	6	5	3	3	6	1	0	5	6	6	0	0	2	2	7	5	2	2	1	7	9	0	5	4	1	2	6	10
OTU_345	9	6	6	5	2	1	5	1	1	3	1	21	3	7	9	2	2	5	0	9	4	1	2	0	8	0	0	2	7	1	2	15	0	5	0	3	5	0	1	0	7	1	3	1	2	0	2	6	3
OTU_4437	4	0	1	0	0	0	0	0	0	1	0	0	1	0	0	1	0	0	0	1	1	0	0	0	0	0	0	0	0	2	0	0	0	0	0	0	1	0	0	0	0	0	0	1	0	0	0	2	0
OTU_42	18	35	31	15	23	22	18	24	14	23	13	11	30	8	18	53	8	19	10	19	18	14	7	17	24	21	7	8	22	17	6	18	0	24	11	19	24	22	16	20	22	15	8	28	33	6	14	13	23
OTU_230	21	4	6	5	3	2	12	4	2	2	2	9	1	2	6	3	2	15	0	11	3	6	0	1	21	1	4	4	9	4	2	6	0	2	5	2	10	4	4	6	14	3	5	5	10	0	8	4	0
OTU_733	2	9	7	1	8	8	0	3	2	1	1	7	3	0	1	2	1	5	1	0	1	0	1	4	3	3	2	0	2	5	0	2	0	4	1	1	2	0	5	3	7	3	1	3	2	1	0	5	2
OTU_25	53	21	25	20	14	4	42	20	13	12	3	45	24	39	40	16	5	34	2	56	24	33	11	15	43	18	22	11	31	28	28	42	0	22	32	6	64	8	9	18	55	26	34	18	28	1	22	20	4
OTU_7169	1	0	1	0	0	0	0	0	0	0	0	0	0	0	0	0	0	0	0	0	0	0	0	0	0	0	0	1	3	0	0	1	0	0	0	0	0	0	0	0	0	0	0	0	0	0	0	0	0
OTU_904	6	2	4	1	0	0	5	6	5	0	0	5	2	3	3	2	1	7	1	4	4	2	2	0	11	1	3	4	6	5	0	7	0	1	5	0	3	0	1	2	8	2	0	1	6	0	1	2	2
OTU_84	12	5	10	2	2	4	13	17	2	1	3	16	17	5	26	67	1	20	1	9	63	13	7	2	18	7	5	2	5	25	25	11	0	16	11	3	18	6	6	6	9	3	11	7	10	0	17	8	7
OTU_106	6	27	31	12	28	47	10	31	9	41	18	6	24	13	8	2	9	5	5	5	9	9	33	35	8	39	15	2	11	7	5	11	0	28	4	17	7	14	12	16	6	24	9	42	4	2	2	16	21
OTU_10405	1	0	0	0	0	0	0	0	0	0	0	0	0	0	0	0	0	0	0	0	0	0	0	0	2	0	0	0	0	0	1	2	0	0	0	0	0	0	0	0	0	0	0	0	0	0	0	0	0
OTU_1690	2	1	2	1	0	3	1	1	0	2	1	0	2	0	0	2	1	0	0	0	6	3	1	0	2	4	0	1	2	0	1	1	0	3	2	0	1	0	1	1	2	0	1	1	0	0	0	0	0
OTU_462	2	9	2	6	5	1	1	2	5	1	1	3	4	3	3	1	0	0	2	0	2	4	2	3	2	5	3	4	6	4	3	2	0	1	7	1	3	2	3	3	4	6	1	0	0	3	2	4	2
OTU_175	11	17	11	7	8	6	13	4	3	6	4	24	6	7	12	3	3	19	0	15	9	10	1	8	9	10	11	13	15	7	3	7	0	8	11	0	12	5	3	4	6	9	5	7	5	0	5	12	1
OTU_1591	5	0	1	0	0	0	0	4	2	0	0	4	0	1	0	3	1	1	0	0	2	0	0	0	3	0	0	3	0	6	0	1	0	1	1	0	0	0	1	0	0	0	0	0	1	0	1	2	0
OTU_4396	3	0	0	0	1	1	1	1	1	4	0	0	0	2	1	4	0	2	0	0	1	2	1	0	3	0	1	0	1	0	0	2	0	0	0	0	2	0	0	0	2	0	3	1	0	0	1	0	0
OTU_3648	1	0	6	0	0	0	2	1	0	1	1	3	0	3	0	0	0	2	0	0	0	0	1	0	0	1	2	0	3	1	1	2	0	0	1	1	0	2	0	0	0	0	2	1	0	0	0	0	0
OTU_1052	3	4	8	3	1	5	3	4	5	8	0	3	3	3	0	2	1	1	4	1	2	1	1	1	2	2	3	0	3	2	1	6	0	2	1	1	3	1	1	2	2	0	1	1	2	0	1	2	3
OTU_5757	1	0	1	0	0	0	0	0	0	0	0	0	0	0	0	1	0	0	0	0	0	0	0	0	2	0	1	0	0	0	0	0	0	0	0	0	0	0	0	0	0	0	0	0	0	0	0	0	0
OTU_4516	1	0	0	0	0	1	1	0	0	0	0	0	0	0	3	0	0	1	0	0	1	1	0	0	1	0	0	0	0	0	0	0	0	0	0	0	2	1	0	0	0	2	0	0	0	1	0	1	0
OTU_281	4	8	5	1	4	2	5	6	1	6	0	5	17	2	23	19	0	1	0	3	3	5	3	4	3	3	1	3	2	4	16	8	0	3	8	1	7	2	3	4	4	7	5	1	1	0	11	3	1
OTU_147	25	6	3	3	9	4	5	7	4	5	1	17	6	11	13	4	3	9	0	6	7	11	2	6	15	4	4	6	8	5	3	11	0	3	9	2	6	4	5	4	10	4	6	2	8	0	2	6	6
OTU_1439	2	1	0	1	0	1	2	0	0	0	3	2	0	2	2	4	0	1	0	0	0	0	0	1	2	1	0	0	0	0	2	3	0	1	1	1	1	1	0	2	1	0	1	0	0	0	1	0	0
OTU_28	22	27	15	36	24	65	20	46	40	26	22	19	31	9	13	11	11	22	15	21	14	17	16	23	22	63	26	13	19	17	8	8	0	21	17	10	50	10	39	18	46	59	7	39	17	7	14	24	18
OTU_125	9	25	17	4	8	52	4	27	12	15	8	3	31	8	1	9	10	2	11	10	20	4	14	24	9	31	6	1	1	6	7	1	0	19	6	11	6	2	30	15	8	18	0	19	6	0	6	3	15
OTU_52	22	11	5	8	5	8	18	5	8	8	4	21	11	27	18	13	4	16	2	18	12	34	12	16	11	6	5	7	34	11	5	32	0	3	12	12	19	16	2	23	43	5	5	31	21	1	9	7	5
OTU_2198	2	2	1	0	1	0	1	1	0	0	0	0	2	0	1	0	0	0	0	2	1	0	0	0	3	0	1	1	0	1	1	3	0	0	1	0	2	0	0	0	1	0	0	0	0	0	0	0	0
OTU_621	10	1	2	0	4	1	2	5	3	0	0	3	3	3	5	13	1	10	0	5	0	2	2	4	2	0	1	4	2	4	9	4	0	0	6	0	4	0	1	1	0	1	2	0	1	0	7	0	0
OTU_2528	4	0	0	1	0	0	2	0	0	0	0	0	0	0	1	0	0	2	0	0	0	1	0	0	1	0	1	0	1	1	2	0	0	0	0	0	0	0	0	1	0	0	0	0	2	0	0	0	0
OTU_554	6	3	0	0	0	1	6	1	0	0	0	6	6	4	7	5	0	1	0	4	5	3	1	0	4	0	0	6	6	1	0	0	0	1	4	0	4	0	0	1	8	4	2	3	4	0	2	7	1
OTU_2	50	96	156	90	168	353	71	231	85	258	144	43	136	52	25	32	37	36	47	42	56	44	142	217	31	242	65	32	61	45	25	79	0	193	39	105	47	76	75	128	45	196	36	250	59	27	19	125	164
OTU_296	3	5	4	4	9	17	2	14	5	7	5	1	6	4	1	5	2	0	1	0	3	2	3	3	8	6	4	0	7	4	2	4	0	8	1	3	4	1	5	4	2	7	3	5	4	1	0	7	6
OTU_225	11	12	5	5	6	11	1	8	5	4	6	7	8	10	4	2	7	3	4	7	7	8	6	0	4	3	5	4	11	6	0	3	0	4	5	10	12	2	4	7	20	6	1	11	4	0	5	13	3
OTU_316	10	3	3	3	1	2	0	3	1	1	1	5	6	11	13	12	5	19	3	4	6	1	6	4	12	1	5	5	1	1	13	10	0	0	4	6	6	2	1	1	1	3	7	3	6	0	1	2	5
OTU_1480	1	1	1	1	0	0	1	0	0	3	0	0	0	1	0	1	2	2	0	0	1	1	0	1	2	0	1	0	3	0	1	1	0	2	0	1	0	0	0	2	3	0	1	0	1	0	1	0	0
OTU_186	13	1	2	4	1	2	11	1	2	0	6	6	6	7	11	9	0	17	0	4	11	6	6	5	19	3	4	2	7	2	9	10	0	3	9	4	12	0	2	4	15	3	3	8	8	0	9	5	1
OTU_588	4	3	5	0	1	0	3	5	2	1	0	2	1	4	4	2	0	8	0	1	0	6	3	0	4	1	1	1	1	4	2	3	0	1	3	4	10	2	4	0	11	4	1	1	2	2	2	5	0
OTU_3894	2	0	1	0	0	0	0	0	0	1	1	0	0	0	0	1	0	0	2	1	0	0	0	0	0	0	0	0	0	0	0	0	0	0	0	0	0	0	0	0	0	0	0	0	0	0	0	0	0
OTU_103	13	13	13	13	11	37	11	43	21	11	8	4	29	4	2	7	3	6	4	9	10	4	25	16	13	25	4	1	4	12	3	3	0	11	8	8	12	9	16	15	10	18	2	29	8	3	3	9	17
OTU_81	45	20	21	10	15	14	46	13	13	10	2	46	12	18	36	18	7	23	4	21	25	22	7	8	35	18	17	13	26	24	22	23	0	10	16	11	53	4	10	11	56	16	24	18	20	3	16	16	4
OTU_430	8	3	5	1	3	4	6	2	3	0	1	10	3	4	5	5	0	7	2	8	4	4	2	1	10	5	3	1	5	2	13	4	0	3	5	0	9	2	6	3	7	2	3	1	1	2	6	1	1
OTU_4085	1	0	0	0	1	0	1	0	0	0	0	0	0	0	2	0	0	0	0	0	1	0	0	0	0	0	0	0	0	3	0	0	0	0	0	0	0	0	0	0	0	0	0	0	0	0	0	0	0
OTU_83	34	10	14	14	8	6	26	23	12	17	10	22	8	15	21	19	10	30	10	12	26	12	11	17	24	12	20	9	17	8	17	19	0	5	14	5	44	7	17	14	32	17	10	19	24	3	3	12	7
OTU_590	11	2	5	1	1	0	1	3	1	2	1	11	3	6	6	2	1	2	2	4	2	6	4	1	5	3	3	3	6	3	1	6	0	0	2	2	10	1	2	0	7	10	3	6	1	0	1	2	2
OTU_1374	4	1	4	0	0	0	7	1	0	2	0	3	2	1	2	0	0	1	0	1	0	0	2	1	0	2	0	0	2	1	1	0	0	0	0	0	4	0	0	1	2	2	0	1	1	1	1	0	1
OTU_138	10	4	9	10	2	8	8	8	8	4	7	12	6	25	2	6	4	3	8	5	7	6	12	24	13	10	11	7	26	10	16	11	0	2	2	12	8	9	5	14	24	10	3	8	10	2	5	10	14
OTU_338	5	8	2	1	0	3	3	3	4	2	3	1	17	1	8	1	0	9	0	3	26	0	4	2	2	6	4	1	1	7	3	1	0	2	3	5	2	1	1	2	9	1	6	4	1	1	0	1	5
OTU_2376	2	1	3	0	0	0	0	0	0	3	0	2	0	1	1	0	1	1	0	0	2	0	0	0	0	0	1	0	3	2	0	3	0	0	1	0	2	1	0	0	1	2	2	0	0	0	0	0	0
OTU_320	16	2	11	5	7	1	13	5	4	5	2	17	8	20	14	29	1	17	1	9	15	6	2	0	21	6	2	2	11	2	8	19	0	3	12	2	11	1	4	8	13	3	5	9	14	1	4	7	0
OTU_54	9	20	12	6	15	22	18	26	23	7	10	20	12	7	7	4	2	6	10	7	8	8	9	14	13	28	18	5	17	7	8	6	0	10	8	11	17	5	20	19	12	32	3	30	23	3	10	22	7
OTU_1169	4	0	1	2	2	1	1	0	1	0	0	2	2	1	3	1	0	3	0	3	0	0	0	2	3	2	0	0	1	0	1	0	0	3	0	0	8	0	0	0	1	1	1	1	1	0	2	1	0
OTU_3824	1	0	0	0	0	0	1	0	0	0	0	0	0	0	0	2	0	0	0	0	0	0	0	0	0	0	0	0	0	0	0	3	0	1	0	0	0	0	0	0	0	0	0	0	1	0	1	0	0
OTU_39	14	53	37	22	61	20	30	37	36	41	17	17	24	15	11	9	22	15	21	12	9	17	27	45	11	30	18	10	20	9	10	17	0	23	16	14	6	19	19	41	42	38	6	34	11	10	7	42	20
OTU_50	8	10	14	6	3	23	4	11	8	5	5	3	25	4	14	9	22	3	7	7	12	18	9	17	7	10	11	6	7	5	11	5	0	11	9	12	5	12	10	3	9	6	3	14	17	4	3	17	9
OTU_10027	3	0	0	0	0	0	0	0	0	0	0	0	0	0	0	0	0	0	0	0	0	1	0	0	1	0	1	0	0	0	0	0	0	0	0	0	0	0	0	0	0	0	0	0	0	0	1	0	0
OTU_444	21	6	15	3	2	1	8	3	7	10	7	9	8	8	6	13	8	17	4	7	9	4	5	12	11	1	5	3	17	6	2	21	0	8	14	5	11	3	1	11	23	4	10	11	2	0	6	10	5
OTU_1391	4	0	0	2	0	0	3	0	0	0	0	5	0	1	4	2	0	0	0	3	0	0	1	0	4	0	0	0	3	1	0	5	0	0	2	0	3	0	0	0	0	0	0	0	2	0	1	0	1
OTU_1153	2	0	1	1	5	0	1	0	1	0	0	4	1	1	2	0	0	3	0	4	0	1	0	0	1	1	0	1	4	1	0	6	0	2	0	0	2	1	1	0	2	0	4	1	1	0	3	3	1
OTU_5835	1	0	0	0	0	0	2	0	0	0	0	0	0	0	0	0	0	0	0	0	0	0	0	0	0	0	1	0	0	0	0	2	0	0	0	0	0	0	0	0	0	0	0	0	1	0	0	0	0
OTU_2147	2	1	1	0	5	0	0	3	1	0	0	1	0	1	1	0	0	1	0	0	4	0	0	0	2	2	0	0	2	3	0	0	0	1	2	0	0	0	0	0	0	1	0	0	0	0	0	0	0
OTU_182	10	28	27	4	13	3	9	18	4	16	11	6	13	8	5	6	5	1	4	10	6	8	9	9	3	6	7	0	11	5	4	8	0	18	9	9	4	7	3	13	8	7	7	16	12	2	5	11	6
OTU_3328	1	1	0	0	0	0	1	0	0	0	1	0	0	0	0	1	0	0	0	0	0	0	0	0	0	0	0	0	0	0	0	1	0	0	0	0	0	0	0	0	0	0	0	0	0	0	0	0	0
OTU_224	8	5	11	5	2	3	10	4	4	2	4	18	5	10	8	9	1	10	0	9	4	3	4	5	3	3	9	7	5	3	2	11	0	7	8	5	11	3	3	5	4	4	8	4	2	2	6	4	4
OTU_1756	1	0	0	0	0	1	4	0	0	0	0	1	0	0	2	0	0	1	0	2	2	0	1	1	0	0	0	0	0	0	1	2	0	0	2	0	1	0	1	0	1	0	0	0	2	0	2	1	0
OTU_2560	3	0	0	0	0	0	2	0	0	0	0	4	2	1	0	2	0	1	0	2	1	0	1	0	1	0	1	0	3	3	0	1	0	0	4	2	1	0	0	1	1	0	0	2	0	0	3	0	1
OTU_1585	2	0	1	1	0	0	0	1	1	0	2	1	0	0	1	0	0	0	0	0	2	0	0	1	1	0	0	0	3	0	1	1	0	0	0	0	2	0	0	0	1	4	0	1	0	0	1	2	0
OTU_121	7	18	6	7	15	8	19	6	8	18	9	21	9	11	23	12	3	13	7	6	8	11	8	14	17	13	7	8	20	10	7	9	0	12	4	10	14	1	6	13	22	14	6	12	9	0	11	22	5
OTU_3647	1	1	1	0	1	0	1	0	0	0	0	1	0	2	0	0	0	0	0	0	0	0	0	0	0	0	1	0	1	0	0	0	0	0	0	0	1	0	0	0	1	0	0	0	1	0	0	0	0
OTU_744	6	5	1	4	2	1	3	3	6	2	2	4	5	1	2	0	0	1	1	1	4	2	2	2	5	4	2	2	2	2	1	0	0	0	1	0	4	1	0	2	1	0	1	5	4	0	1	2	1
OTU_148	4	8	18	10	6	17	6	13	3	10	3	4	12	3	4	0	6	2	4	3	6	4	13	9	1	13	2	5	8	6	5	6	0	16	4	1	3	8	5	2	11	11	1	10	1	12	1	11	11
OTU_10018	2	0	1	0	0	0	0	0	0	0	0	0	0	1	0	0	0	0	0	0	0	0	0	0	0	0	0	0	2	0	2	0	0	0	0	1	0	3	0	0	0	0	0	0	0	0	1	1	0
OTU_1843	2	1	0	1	1	0	0	2	2	2	1	2	2	0	0	1	1	0	0	0	0	2	2	1	0	1	1	0	1	1	0	0	0	1	1	0	0	0	0	1	2	0	0	0	1	0	0	1	1
OTU_1224	2	1	0	2	1	0	0	2	0	0	1	2	0	0	0	0	2	0	3	0	8	1	0	2	3	1	3	1	2	0	1	0	0	0	8	0	0	0	0	1	2	1	0	3	0	1	0	1	1
OTU_855	3	2	4	3	7	4	1	3	8	4	1	3	3	0	1	2	1	0	3	4	0	1	2	2	3	2	0	3	0	1	5	1	0	3	3	2	2	3	2	0	1	7	4	6	1	0	1	4	0
OTU_5327	2	0	0	0	0	0	0	0	0	0	0	0	0	0	1	0	0	0	0	0	0	0	0	0	0	0	0	0	0	1	0	0	0	0	0	0	0	0	0	0	0	0	0	0	0	0	0	0	0
OTU_2726	1	0	0	0	0	0	4	0	0	0	0	0	1	0	2	2	0	0	0	0	0	0	0	0	8	0	0	0	0	0	0	0	0	0	0	0	0	0	0	0	0	0	0	0	0	0	1	0	0
OTU_4097	2	0	1	1	0	0	0	0	1	0	0	0	1	0	0	0	0	1	1	1	0	4	0	2	0	0	0	1	1	1	0	1	0	1	0	0	0	0	0	0	1	0	0	0	0	0	0	0	0
OTU_1898	2	3	3	0	0	0	1	1	0	0	1	2	0	2	0	0	0	1	0	0	3	0	0	0	1	1	1	1	0	1	1	1	0	0	0	0	1	0	2	0	3	0	0	1	3	0	0	0	0
OTU_1151	4	2	4	0	2	1	2	1	2	0	3	4	0	5	5	4	1	2	0	4	1	2	1	0	3	3	1	5	10	4	1	7	0	2	5	1	4	0	1	1	11	3	5	0	3	1	1	2	2
OTU_1517	3	1	0	0	0	2	1	0	0	2	0	1	0	1	0	0	0	3	0	1	0	0	0	1	1	3	1	1	0	1	3	3	0	0	0	0	1	0	0	0	0	1	0	0	2	0	1	0	0
OTU_1423	1	0	3	0	2	0	0	1	0	1	0	1	2	0	1	7	0	2	0	0	1	0	0	2	1	0	1	0	0	1	0	3	0	3	1	0	2	0	0	0	1	1	0	2	0	0	1	0	0
OTU_195	7	9	9	4	5	5	10	7	6	15	3	10	12	7	10	4	4	7	7	7	4	12	14	12	5	3	5	5	13	8	2	4	0	11	8	6	4	9	1	8	16	8	9	12	1	3	3	11	10
OTU_262	14	5	1	1	2	2	8	6	1	0	4	11	1	2	7	4	1	12	0	5	8	4	2	1	24	1	10	5	7	3	1	13	0	2	2	1	11	0	1	2	7	1	2	2	6	0	2	3	0
OTU_3210	1	0	0	0	0	0	0	1	0	0	0	0	1	0	0	3	0	0	0	1	2	1	0	0	0	0	1	0	0	0	4	0	0	0	0	0	0	0	0	0	0	0	1	0	0	0	0	0	0
OTU_561	4	2	3	0	2	1	4	1	1	4	2	6	1	4	4	4	1	4	1	8	4	5	2	2	2	0	2	1	8	5	1	2	0	2	1	4	2	0	0	3	10	1	2	0	2	0	2	3	0
OTU_1974	2	4	0	0	1	1	1	1	0	1	0	1	0	1	0	0	2	0	0	0	1	1	0	2	0	1	0	2	0	0	0	0	0	0	1	0	0	0	2	1	1	0	1	1	0	0	0	1	2
OTU_688	5	4	0	2	1	7	2	0	3	0	3	2	3	0	3	2	0	3	1	2	1	0	1	4	6	2	1	0	2	0	0	0	0	3	2	0	2	1	1	1	2	2	0	5	0	0	3	3	1
OTU_184	21	58	26	37	44	33	31	31	31	24	27	25	35	24	10	13	7	25	5	17	15	31	16	21	13	46	18	16	38	7	9	20	0	25	11	9	10	9	40	24	38	46	6	24	21	6	14	44	26
OTU_62	30	7	6	3	3	8	19	9	5	14	6	28	14	13	25	11	8	23	2	23	15	15	3	5	33	5	7	11	16	16	12	17	0	3	19	3	41	0	7	13	39	7	4	13	29	1	12	6	4
OTU_3319	2	3	2	0	1	4	2	3	0	0	0	1	3	1	1	0	0	1	0	1	0	0	0	3	3	3	0	0	0	2	2	0	0	1	1	0	0	0	0	0	1	2	0	2	1	0	0	2	2
OTU_816	5	4	5	4	3	1	5	4	4	5	1	4	2	6	4	11	4	2	6	2	4	1	3	4	7	3	4	2	4	0	5	5	0	2	6	3	3	5	1	4	6	5	1	1	4	2	4	2	9
OTU_10025	2	0	0	0	1	0	0	0	0	0	0	0	0	1	0	1	0	0	0	0	0	0	0	0	1	0	0	0	0	0	0	0	0	0	0	0	0	0	0	0	0	0	0	0	0	0	2	0	0
OTU_845	3	2	0	0	1	2	1	3	2	0	0	9	1	0	5	2	2	7	0	3	1	1	1	0	2	3	3	0	3	2	2	0	0	1	1	2	7	0	2	0	7	0	5	1	2	0	3	1	1
OTU_2326	2	2	0	0	0	8	0	0	0	1	1	0	0	0	1	0	0	0	0	0	0	0	0	0	0	2	0	0	0	0	0	0	0	3	1	0	2	2	0	0	0	0	1	2	0	0	0	0	0
OTU_176	10	7	10	1	9	12	7	15	6	19	5	6	8	9	1	0	5	7	1	5	3	17	9	14	7	8	5	2	11	2	5	2	0	11	3	2	0	8	8	6	13	12	2	17	6	4	7	14	8
OTU_2003	2	7	5	4	0	7	0	2	1	1	3	0	4	3	0	1	0	0	0	0	4	0	2	0	3	4	1	0	2	0	0	4	0	0	0	0	2	1	1	0	2	1	0	2	2	0	0	2	2
OTU_468	3	7	4	5	3	1	2	1	4	2	1	5	0	9	5	2	2	8	0	4	0	1	3	0	1	2	6	5	6	0	7	6	0	2	2	1	8	3	1	2	13	1	4	6	4	0	2	2	0
OTU_63	19	18	17	11	14	7	20	14	11	17	5	24	7	16	5	9	11	30	4	14	14	23	14	13	14	18	4	6	42	14	9	43	0	12	14	13	9	14	8	15	24	10	3	27	18	7	11	18	4
OTU_292	6	10	38	1	5	1	2	6	9	6	1	15	8	1	11	0	4	2	9	4	2	5	9	10	1	8	8	14	0	8	2	3	0	15	2	4	6	1	5	5	0	14	7	7	3	1	4	6	3
OTU_469	2	9	10	7	4	3	1	14	1	3	0	9	0	1	7	5	5	1	9	1	0	3	5	8	0	14	7	3	1	1	6	1	0	4	3	8	5	4	1	4	2	7	5	8	0	1	0	6	0
OTU_79	29	7	20	7	16	8	32	19	12	12	4	33	14	13	13	22	6	17	13	16	10	36	12	15	18	10	6	7	59	9	15	36	0	12	12	5	22	11	9	29	42	12	9	14	19	1	13	25	4
OTU_10519	12	2	2	3	0	1	10	7	0	2	1	18	7	7	5	4	1	5	0	4	9	8	1	1	19	2	4	4	5	5	11	7	0	0	5	1	16	1	4	2	10	6	7	5	8	1	2	7	0
OTU_1837	2	0	1	1	0	1	0	1	1	2	0	0	0	0	0	0	0	0	0	0	0	0	0	0	0	1	2	0	0	0	0	0	0	2	0	1	0	0	0	0	0	2	1	1	0	0	0	0	1
OTU_64	14	62	30	25	58	27	16	28	36	12	4	62	28	7	35	5	11	14	6	17	11	5	12	2	3	54	20	7	5	12	10	2	0	36	15	10	45	10	18	6	5	57	11	13	19	5	15	16	12
OTU_45	13	46	34	18	38	26	58	33	20	17	19	14	23	15	16	4	11	11	11	9	19	20	18	31	14	25	9	9	23	8	11	12	0	18	7	23	13	11	18	26	34	34	7	38	13	15	9	23	21
OTU_4512	2	0	0	0	0	0	1	0	0	0	0	0	0	2	0	0	0	1	0	0	0	0	0	0	0	0	0	1	0	1	2	3	0	0	1	0	0	0	0	0	1	0	0	0	0	0	0	0	0
OTU_611	12	2	0	0	5	4	3	5	0	0	4	1	6	3	1	5	0	7	4	1	3	2	1	2	4	1	2	3	1	2	3	4	0	0	5	1	5	3	0	3	3	5	1	0	1	0	0	0	1
OTU_9271	2	0	0	0	0	0	0	0	0	0	0	0	0	0	1	0	0	0	0	0	0	0	0	0	0	0	0	0	1	1	1	0	0	0	0	0	0	0	0	0	2	0	0	0	0	0	0	0	0
OTU_1678	5	7	1	0	0	4	3	8	5	1	1	1	1	0	1	1	1	2	0	2	0	2	0	0	6	3	0	2	2	0	0	1	0	1	0	1	4	0	3	2	4	5	1	1	3	0	0	0	2
OTU_467	2	1	6	2	3	2	3	0	3	1	2	2	4	5	2	6	3	3	3	5	1	1	2	6	6	1	2	3	3	4	1	1	0	2	4	9	5	3	0	2	4	4	1	10	2	0	1	3	3
OTU_2163	2	0	0	0	1	0	1	1	0	0	0	3	0	0	1	1	2	0	0	1	0	0	0	0	1	0	0	0	1	0	1	0	0	0	0	0	2	0	1	0	0	0	0	3	2	0	1	0	1
OTU_1972	1	0	0	0	0	0	1	1	0	0	2	0	1	1	0	0	0	1	0	0	0	0	0	0	4	0	0	0	0	0	0	0	0	0	0	0	0	0	0	2	1	2	0	2	2	0	0	1	1
OTU_436	7	0	4	1	1	3	5	1	2	0	0	10	2	6	9	3	0	6	0	3	5	3	0	1	10	0	0	7	9	7	6	11	0	2	3	0	13	0	4	0	5	3	4	2	2	0	1	3	1
OTU_280	4	5	7	3	2	1	3	2	2	3	2	4	8	11	9	2	0	5	2	4	6	7	2	1	10	1	5	2	7	8	3	12	0	3	0	2	8	0	3	5	19	3	4	3	4	1	4	5	0
OTU_5777	1	0	0	0	0	1	1	0	0	0	0	0	1	0	0	0	0	3	0	0	1	0	0	0	1	0	0	0	0	0	0	1	0	0	0	0	1	0	0	0	0	1	0	0	0	0	1	0	0
OTU_570	1	4	1	1	2	3	0	8	3	6	6	1	1	1	1	1	0	2	3	0	2	0	1	2	1	11	1	0	3	1	2	1	0	4	0	4	0	0	2	3	0	3	0	6	0	2	0	2	3
OTU_819	1	0	6	0	5	4	0	8	1	1	4	0	4	5	1	1	0	1	1	2	2	4	3	4	5	6	1	0	2	1	0	5	0	0	1	0	4	0	2	3	6	3	0	1	1	0	1	6	3
OTU_814	3	8	0	4	3	2	1	3	2	7	1	4	0	0	3	3	4	0	0	2	2	1	1	5	1	5	0	0	5	0	1	0	0	4	0	1	2	2	0	2	2	2	2	2	2	0	1	4	2
OTU_200	4	11	9	8	9	21	4	26	8	16	15	3	7	3	1	1	2	1	3	2	3	5	16	14	1	24	4	2	3	2	0	9	0	17	1	5	0	6	4	8	3	10	3	33	4	1	3	10	9
OTU_628	3	2	1	0	2	1	4	3	2	0	0	4	2	2	0	3	0	2	0	2	3	0	0	0	0	2	0	0	4	1	3	3	0	1	0	0	1	1	1	6	6	2	0	1	9	0	1	2	0
OTU_1724	1	0	1	0	0	1	2	0	2	0	0	1	2	4	1	0	0	0	0	0	1	1	2	0	0	0	0	0	1	0	0	3	0	1	0	0	1	0	0	2	2	1	3	1	2	0	1	0	0
OTU_831	1	2	5	1	0	0	6	2	1	0	1	4	0	3	3	0	2	0	1	4	3	5	3	2	4	1	2	0	4	3	4	2	0	1	4	1	3	0	0	3	5	5	2	5	2	0	2	3	1
OTU_287	2	3	6	3	4	6	3	7	3	6	2	3	3	0	30	2	0	1	0	32	16	3	5	6	4	2	0	2	2	13	9	0	0	2	8	0	7	4	3	1	3	4	5	2	3	0	0	4	3
OTU_6747	2	0	0	0	0	0	0	0	1	0	0	1	0	0	0	0	0	0	0	0	0	0	0	0	0	0	0	0	0	0	0	1	0	1	0	0	0	0	0	0	2	0	0	0	2	1	0	0	0
OTU_674	2	3	2	3	4	2	3	0	1	0	0	5	5	7	8	5	1	4	0	1	2	6	2	1	4	0	1	1	2	2	4	9	0	2	3	0	3	0	0	0	4	2	4	1	2	1	1	4	2
OTU_539	6	19	6	7	3	4	2	2	9	4	0	11	3	0	3	1	1	2	3	4	2	0	3	2	1	9	1	2	1	0	3	0	0	5	2	4	10	0	6	0	1	15	2	1	2	1	3	2	6
OTU_1551	1	1	1	0	0	0	0	0	0	0	0	2	1	1	2	0	0	0	0	1	0	0	0	1	0	0	3	0	0	0	2	6	0	1	1	0	0	0	0	0	2	1	0	2	2	0	0	3	0
OTU_326	3	10	19	8	9	3	7	3	9	1	4	8	6	4	12	2	3	2	2	5	6	5	4	8	3	4	5	10	2	8	2	1	0	8	3	10	6	1	2	6	3	11	3	3	2	0	8	1	4
OTU_199	3	9	6	3	7	6	9	10	4	4	1	6	2	2	3	1	2	7	2	7	5	6	5	3	6	21	13	2	7	1	2	7	0	11	5	5	8	2	4	5	9	16	3	4	6	4	7	5	5
OTU_220	11	5	3	6	2	0	14	5	3	3	1	10	4	2	4	0	0	11	0	7	6	6	3	1	3	3	2	3	11	3	2	4	0	0	1	1	13	2	1	3	15	7	2	5	4	1	6	3	0
OTU_76	20	9	13	16	5	7	7	11	12	6	6	10	15	13	19	16	6	17	2	16	16	7	5	5	34	3	4	7	16	13	14	12	0	7	13	6	12	6	9	13	22	20	9	10	12	2	6	10	3
OTU_134	11	7	4	5	6	11	18	6	6	11	2	9	15	6	6	4	2	10	0	17	4	6	4	4	7	6	7	6	16	6	2	3	0	2	2	4	29	3	14	9	24	8	3	9	8	1	12	3	2
OTU_105	13	9	11	13	16	17	15	16	16	2	12	12	12	2	6	1	5	5	7	12	3	20	5	13	8	20	17	2	17	6	0	8	0	8	2	7	11	6	10	10	25	19	4	18	8	0	9	10	5
OTU_797	4	2	0	0	0	2	7	4	0	1	0	3	2	0	3	1	2	5	1	4	1	1	2	0	3	4	5	2	1	0	2	3	0	1	3	4	6	1	1	4	6	4	1	3	4	0	2	3	2
OTU_1197	4	0	0	1	0	0	2	0	0	0	0	2	0	2	3	2	0	1	1	0	1	0	0	0	0	0	0	3	2	0	3	2	0	0	0	0	0	1	0	0	1	0	0	1	2	0	0	1	0
OTU_7611	1	3	0	0	1	1	0	0	0	0	0	0	0	0	0	0	1	1	0	0	1	2	1	1	0	0	0	0	0	1	0	0	0	0	0	0	0	0	0	0	0	1	0	0	0	0	0	0	0
OTU_418	5	3	1	4	1	4	6	1	3	0	1	4	6	3	3	1	4	10	3	5	2	6	2	4	5	3	0	2	7	2	2	6	0	2	5	4	10	0	3	3	18	2	0	5	6	2	4	2	0
OTU_535	8	0	1	1	3	1	6	3	3	0	1	6	3	6	3	19	2	3	0	1	5	9	1	1	4	3	1	2	5	4	8	13	0	3	7	0	7	0	4	0	5	1	5	2	4	0	1	4	1
OTU_2220	2	0	0	1	0	1	0	0	0	0	0	4	0	0	0	3	0	0	0	0	1	0	0	2	0	0	0	0	1	0	1	1	0	1	1	1	0	1	0	0	0	1	2	0	0	0	0	1	0
OTU_1381	5	4	3	1	3	7	2	7	4	4	0	1	1	0	1	0	1	0	2	0	1	1	0	2	0	2	0	0	3	1	1	1	0	5	2	1	10	2	3	0	1	6	0	2	0	0	0	1	5
OTU_6155	1	0	0	0	0	0	0	0	0	0	0	0	0	0	1	0	0	0	0	0	0	0	0	0	0	0	0	0	0	0	0	0	0	0	0	0	0	0	0	0	0	0	0	0	0	0	0	0	0
OTU_2159	4	0	0	0	0	0	2	1	0	0	0	3	0	1	0	1	0	0	0	1	1	0	0	0	2	0	0	0	0	0	1	3	0	0	1	0	1	0	1	2	1	2	0	0	0	0	2	0	0
OTU_1212	4	0	1	0	1	0	0	2	0	1	1	1	1	4	3	0	0	1	0	1	0	3	0	0	0	0	0	1	1	0	0	2	0	0	2	0	1	0	1	0	0	0	0	0	0	0	2	0	3
OTU_156	16	5	4	0	1	1	6	4	5	2	1	14	7	18	13	3	1	18	0	19	7	7	7	7	9	4	6	6	24	11	10	15	0	3	3	3	23	1	4	3	14	2	7	4	11	1	6	6	3
OTU_546	7	1	3	3	1	4	1	0	3	5	0	0	6	4	2	0	3	2	5	1	0	1	1	9	4	2	4	1	1	0	2	0	0	12	12	1	0	2	1	2	5	5	3	4	4	1	0	1	4
OTU_140	10	3	5	2	2	2	5	8	10	3	2	12	1	2	6	1	2	14	4	4	0	3	7	4	6	4	2	0	8	2	3	5	0	3	5	1	7	4	0	3	8	6	3	4	8	2	4	6	1
OTU_2862	2	0	1	0	1	0	0	1	0	0	0	1	0	0	0	0	0	0	0	1	0	0	0	1	0	0	0	0	0	0	0	0	0	1	0	0	0	0	0	6	2	0	0	0	2	0	0	1	0
OTU_3825	1	0	0	1	0	0	0	0	0	0	0	0	0	0	0	0	0	0	0	0	0	1	0	0	4	0	0	0	0	0	5	3	0	0	0	0	0	0	0	1	0	0	0	0	0	0	0	0	0
OTU_4919	3	0	0	0	0	0	0	0	0	0	0	0	0	0	2	0	0	0	0	0	0	0	0	0	0	0	0	0	1	0	0	0	0	0	1	0	0	0	0	0	0	0	0	0	0	0	0	0	0
OTU_92	14	37	17	14	24	26	15	24	21	16	14	10	27	22	5	2	14	8	4	6	10	39	14	21	3	17	15	2	50	5	3	15	0	16	11	6	5	7	30	26	19	38	4	14	10	2	5	23	36
OTU_1886	2	0	0	2	1	1	0	5	0	0	0	1	1	1	0	0	2	1	1	0	1	0	0	0	0	0	0	0	0	1	0	0	0	1	0	1	1	0	2	0	2	0	0	2	1	0	0	1	1
OTU_2155	4	0	0	0	0	1	0	0	1	0	0	0	1	4	0	0	2	2	0	0	1	1	0	0	2	0	0	0	1	1	1	0	0	0	0	0	0	0	0	0	1	0	0	2	2	0	0	0	0
OTU_893	2	0	3	1	0	3	3	3	3	0	0	3	2	3	1	0	0	7	1	1	1	0	1	0	2	0	4	3	1	0	0	3	0	0	1	0	1	0	0	0	5	5	2	4	2	2	2	5	0
OTU_935	2	2	0	2	1	7	0	4	4	2	3	0	1	0	0	0	2	0	0	1	1	1	6	4	4	4	0	0	2	0	1	0	0	0	0	2	1	1	2	4	0	4	0	4	0	2	1	2	1
OTU_155	9	8	10	3	9	5	4	7	10	7	0	19	6	11	6	11	4	4	2	7	6	9	5	7	22	12	3	7	3	5	1	12	0	15	11	5	9	8	9	3	8	19	2	1	7	2	0	3	6
OTU_7211	1	0	0	0	0	0	0	0	0	0	0	0	0	0	0	0	0	1	0	0	0	0	0	0	0	0	0	0	1	0	0	1	0	0	0	0	0	0	0	0	0	0	0	0	0	0	0	0	0
OTU_1143	2	3	3	1	3	3	2	0	0	1	1	1	2	1	0	2	0	0	1	3	2	0	3	1	4	1	2	1	0	0	0	2	0	0	2	1	1	1	0	0	1	0	2	2	1	1	0	0	3
OTU_5640	1	0	0	0	0	0	0	0	0	0	0	0	0	1	2	0	0	0	0	0	0	0	0	0	1	0	0	0	0	0	0	1	0	0	0	0	0	0	0	0	0	0	0	0	0	0	0	0	0
OTU_9720	2	0	0	1	0	0	0	0	0	0	0	0	0	1	0	1	0	1	0	0	0	0	0	0	0	0	0	0	2	0	0	0	0	0	0	0	1	0	0	1	0	0	0	1	0	0	0	0	0
OTU_171	7	13	8	4	14	23	6	19	7	11	13	5	6	4	2	1	3	5	1	1	5	6	5	3	3	6	0	1	10	3	3	1	0	6	4	4	2	4	1	2	7	10	2	5	4	1	0	8	9
OTU_73	21	6	17	11	8	2	12	7	7	8	2	31	20	18	33	19	6	27	4	22	6	13	11	3	20	18	10	10	7	17	10	38	0	21	7	2	39	5	4	3	25	10	14	4	18	1	14	18	3
OTU_98	12	9	12	13	1	6	12	8	5	12	4	5	6	15	11	5	1	8	7	6	9	15	11	16	7	9	5	2	24	8	0	5	0	3	7	5	6	12	2	14	43	5	1	20	10	4	13	9	3
OTU_655	3	2	0	1	1	0	2	3	1	2	0	3	0	4	1	0	1	4	4	2	4	1	1	2	5	1	6	0	3	2	0	7	0	5	4	2	1	0	4	3	3	1	0	5	1	0	0	0	1
OTU_4508	1	0	0	1	1	0	0	0	0	0	0	2	0	1	0	1	0	0	0	1	0	1	0	0	0	0	0	0	1	0	0	1	0	0	0	0	0	0	1	0	0	0	0	0	2	0	0	0	0
OTU_250	6	17	2	4	7	11	4	6	0	13	9	17	7	5	4	2	2	3	2	5	8	2	7	1	7	8	5	6	6	3	3	2	0	10	4	5	7	2	5	4	4	2	0	7	3	4	2	7	6
OTU_2522	3	0	0	0	0	0	3	0	0	0	1	0	0	0	0	0	0	4	0	0	1	0	0	0	4	1	0	1	0	0	1	3	0	0	0	0	2	0	0	0	0	0	0	2	2	0	0	0	0
OTU_447	4	4	2	1	4	2	5	3	2	3	1	5	2	5	8	4	0	3	0	8	3	3	1	2	10	0	3	0	1	3	2	4	0	1	5	2	5	3	3	6	12	3	4	3	4	1	3	4	2
OTU_4255	1	4	0	0	0	0	0	1	0	0	0	1	0	0	0	0	0	0	0	0	0	1	1	0	0	0	0	0	1	0	0	1	0	0	1	3	0	0	0	0	0	0	0	0	0	0	0	0	1
OTU_2424	1	0	0	2	2	1	0	2	0	0	1	0	0	2	0	0	0	2	0	0	1	0	1	0	1	0	0	0	3	0	0	1	0	2	0	0	0	0	1	0	1	0	0	1	1	0	1	0	0
OTU_567	15	0	2	1	1	1	2	3	1	1	2	6	3	3	8	4	0	8	0	1	0	0	1	1	3	4	3	1	2	2	3	0	0	0	2	0	5	0	1	2	6	0	1	4	3	0	2	1	0
OTU_502	2	3	5	1	5	3	7	1	4	2	3	3	2	1	1	5	2	1	0	6	3	4	3	1	4	3	2	1	7	1	1	8	0	6	1	1	6	3	0	8	9	3	2	6	3	1	3	2	8
OTU_4101	1	2	0	0	0	0	0	0	0	2	0	0	0	0	0	0	0	0	0	0	1	0	1	0	0	1	0	0	0	0	0	0	0	1	0	0	1	0	0	0	2	0	0	0	0	1	0	0	0
OTU_417	10	7	4	6	4	4	15	4	1	1	3	13	3	7	12	4	3	13	0	6	7	5	2	1	10	6	3	3	4	11	5	5	0	1	4	2	22	0	7	1	18	7	4	7	6	1	6	4	2
OTU_3035	1	0	0	0	0	1	1	3	0	0	0	0	0	2	0	1	1	1	1	0	1	0	1	1	0	0	1	0	0	0	2	0	0	0	0	0	0	0	1	0	1	0	0	1	0	2	3	0	0
OTU_793	6	1	2	1	1	0	1	0	1	4	4	6	0	2	3	0	0	3	0	5	4	10	2	0	7	3	1	1	4	2	1	6	0	2	3	0	4	0	0	1	4	5	1	1	2	0	4	2	0
OTU_715	4	1	0	0	0	0	4	1	2	0	0	2	2	1	5	2	0	2	1	3	3	3	3	0	9	0	0	1	3	2	4	4	0	3	5	1	4	2	1	2	4	2	1	4	3	0	6	3	1
OTU_130	6	10	14	5	17	1	9	11	8	11	3	9	7	3	7	11	4	11	3	4	6	15	17	10	9	4	8	5	32	8	8	8	0	6	7	3	13	7	3	14	35	3	6	14	10	2	14	9	4
OTU_6564	1	0	0	0	0	0	0	0	0	0	0	0	0	0	1	1	0	0	0	0	0	0	0	0	0	0	1	0	0	0	0	0	0	0	0	0	1	0	0	0	0	0	0	0	0	1	0	0	0
OTU_1863	1	0	0	0	1	1	1	0	0	0	0	1	0	0	2	0	0	1	0	0	0	2	0	0	1	0	1	2	4	1	0	4	0	0	0	0	4	0	0	0	2	1	0	1	1	0	0	1	1
OTU_1390	1	1	1	1	1	2	0	0	2	3	0	0	0	1	0	0	0	0	2	2	0	2	1	0	0	2	0	0	2	1	0	0	0	0	0	0	0	1	2	1	5	0	0	2	0	0	0	1	2
OTU_768	4	2	0	8	0	0	6	0	0	11	0	5	2	2	3	1	1	3	3	1	3	4	1	6	1	1	1	0	5	3	0	2	0	1	2	0	5	1	2	5	6	3	0	0	2	1	3	2	2
OTU_5412	1	0	0	0	0	0	0	0	0	0	0	0	0	0	0	0	0	0	0	0	0	0	0	0	0	1	0	0	0	0	0	0	0	0	0	0	0	0	0	0	0	0	0	1	0	0	0	0	0
OTU_771	3	2	5	4	1	3	0	0	0	3	6	4	1	1	1	3	2	1	1	0	0	0	1	2	4	0	1	0	3	0	1	3	0	5	0	2	1	1	4	0	5	2	0	1	0	1	0	3	2
OTU_877	7	8	5	2	3	9	9	12	5	13	5	2	6	3	4	6	4	7	2	0	3	5	4	10	3	9	6	4	9	4	3	6	0	7	1	4	11	2	8	2	10	11	5	9	6	2	3	3	4
OTU_1061	5	0	1	1	2	0	0	1	0	1	0	2	2	2	4	0	0	4	1	6	2	1	3	0	1	0	3	0	3	1	1	2	0	0	0	0	0	0	1	0	4	0	1	1	1	0	1	0	0
OTU_657	5	2	0	2	0	4	6	7	4	1	2	3	1	1	5	1	2	6	0	1	3	1	4	3	7	0	0	1	1	3	5	0	0	0	1	0	5	6	1	1	5	5	0	4	4	0	1	2	2
OTU_10030	2	0	0	0	0	0	0	0	0	0	0	0	0	0	0	0	0	0	0	0	0	0	0	0	0	1	0	0	0	0	0	0	0	0	0	0	0	0	0	0	0	0	0	0	0	0	0	0	0
OTU_214	27	13	15	7	3	7	9	6	8	16	15	9	8	11	24	11	3	25	3	24	8	27	13	14	9	5	8	2	38	12	4	22	0	13	17	6	8	6	8	20	33	9	9	17	10	1	17	13	2
OTU_446	6	9	12	5	3	6	2	3	4	5	3	2	3	0	4	0	2	3	1	4	2	1	2	4	4	6	5	0	0	4	2	4	0	5	2	3	3	2	3	2	1	3	0	2	3	1	1	6	6
OTU_575	14	20	31	15	21	64	10	29	8	49	31	11	22	18	7	9	5	3	3	3	12	8	25	28	7	33	19	6	9	12	8	16	0	30	11	15	9	16	15	20	10	42	6	42	7	7	5	19	21
OTU_4422	1	0	0	0	0	1	0	0	0	0	0	0	0	0	1	0	0	0	0	0	2	0	0	0	1	1	0	0	0	0	0	0	0	0	0	0	1	0	1	0	0	0	0	0	0	0	0	0	0
OTU_399	5	5	4	5	3	8	2	9	1	6	5	9	4	2	4	2	1	6	0	4	0	3	4	2	3	12	4	0	2	2	0	0	0	4	2	3	14	0	4	1	4	12	5	8	3	3	3	3	2
OTU_3494	1	0	2	0	1	0	0	0	0	1	0	0	0	0	0	0	0	0	0	0	0	0	1	0	1	1	0	0	0	0	0	0	0	0	0	0	0	0	0	0	0	0	0	0	0	0	0	0	0
OTU_1436	3	0	1	2	0	0	1	0	0	0	0	1	1	0	0	0	0	0	0	2	0	0	0	0	1	1	0	0	2	2	0	1	0	1	2	0	1	0	0	1	1	0	0	1	0	0	0	1	0
OTU_5284	3	0	0	0	0	0	0	0	0	1	0	0	0	0	0	0	0	0	0	0	0	0	0	0	0	0	0	0	1	0	0	1	0	0	0	0	1	0	0	0	0	0	0	0	0	0	0	1	0
OTU_10672	15	10	4	3	5	3	6	7	2	5	3	11	1	8	6	7	3	8	2	10	10	9	1	2	7	3	5	2	10	5	4	6	0	4	6	4	10	2	4	7	15	6	2	4	6	1	5	4	3
OTU_235	2	19	5	8	8	8	3	6	10	3	2	7	4	4	2	2	4	1	2	4	1	4	2	5	0	9	5	2	3	5	9	3	0	6	6	2	8	1	6	6	4	10	1	3	3	2	7	6	1
OTU_987	2	0	1	1	0	0	1	0	0	0	0	3	2	0	3	0	0	1	0	0	0	4	0	1	8	1	0	1	2	0	1	5	0	2	1	2	5	0	0	2	0	0	5	0	1	0	5	3	1
OTU_14	19	99	70	36	106	194	44	151	50	113	50	27	41	26	10	14	25	17	23	15	31	35	53	90	24	126	36	9	30	16	22	16	0	63	10	59	32	32	61	69	37	84	11	103	41	12	9	71	50
OTU_60	18	29	14	22	12	32	10	23	8	10	5	18	12	7	8	6	10	9	4	8	9	6	4	11	19	31	9	8	11	11	14	14	0	16	8	7	18	3	11	2	14	29	11	18	9	3	8	10	11
OTU_10028	2	0	0	0	0	0	0	0	0	0	0	0	0	0	0	0	0	0	0	0	0	0	0	0	0	0	0	0	0	0	0	0	0	0	0	0	0	0	0	0	0	0	0	0	0	0	0	0	0
OTU_1216	4	0	0	0	1	0	1	2	0	0	3	2	3	1	2	4	0	6	1	5	3	1	0	0	8	0	1	0	0	1	2	0	0	0	0	0	1	0	1	1	2	0	1	0	4	0	4	1	1
OTU_4581	1	1	0	0	0	0	1	0	0	0	0	1	2	0	0	0	0	1	0	0	0	0	0	0	1	0	0	0	1	1	0	1	0	0	0	0	2	0	0	0	1	1	3	0	0	0	0	0	1
OTU_291	5	14	4	7	9	2	6	8	2	3	5	5	3	4	4	2	1	5	0	1	4	2	2	6	9	8	7	2	2	2	3	2	0	4	2	6	3	0	1	3	4	8	2	3	7	0	6	5	4
OTU_4485	2	0	0	0	0	0	0	0	0	0	0	1	0	0	0	0	0	0	0	1	0	0	0	0	1	0	0	0	0	0	0	0	0	0	0	0	0	0	0	1	0	0	0	0	1	0	0	0	0
OTU_454	3	3	5	0	10	5	4	6	6	3	2	5	2	1	4	3	3	5	10	9	2	0	2	3	6	4	3	1	1	0	0	1	0	1	1	3	5	1	1	4	8	0	1	15	4	0	1	5	2
OTU_4010	1	2	1	0	0	0	0	0	1	0	0	0	0	0	0	0	0	0	0	0	0	0	1	0	0	1	1	0	0	0	0	0	0	0	0	1	0	0	0	0	0	1	2	0	0	0	0	1	0
OTU_1239	6	4	2	1	1	2	3	5	3	1	1	2	0	0	5	2	1	0	1	1	3	7	1	2	3	3	1	0	1	1	0	4	0	2	0	2	3	1	3	5	8	11	0	4	3	1	0	2	2
OTU_7487	1	0	0	0	1	0	0	2	0	0	0	0	1	0	0	0	0	0	0	0	0	0	0	0	0	0	0	0	0	0	0	0	0	0	0	0	0	0	0	0	0	1	0	0	0	0	1	0	0
OTU_3552	2	0	0	0	0	0	1	0	2	1	3	0	0	0	1	4	0	0	0	0	0	1	0	0	0	0	0	0	0	1	0	0	0	0	2	0	2	0	0	0	0	0	0	0	2	0	0	1	0
OTU_407	7	5	7	0	22	3	7	9	5	6	0	7	3	6	4	3	2	4	4	2	1	8	6	9	4	3	0	3	9	0	0	2	0	2	0	0	2	1	1	4	20	7	0	2	5	2	2	3	2
OTU_109	18	4	4	5	3	3	21	1	4	2	3	12	4	9	6	15	2	12	3	5	7	12	6	4	16	3	2	10	14	8	9	25	0	5	15	5	12	5	3	9	28	2	13	14	19	2	7	8	3
OTU_237	5	11	11	3	3	9	5	4	11	2	5	3	3	6	2	1	5	2	2	5	6	7	20	9	0	7	1	4	9	1	0	7	0	8	0	2	1	7	2	8	6	12	3	8	5	3	4	6	4
OTU_3007	1	0	1	0	0	0	3	0	0	0	0	0	4	0	1	3	0	0	0	1	0	1	0	1	1	1	0	0	0	0	0	0	0	0	0	1	1	1	0	0	1	2	0	1	0	1	2	1	1
OTU_8867	2	0	1	0	0	0	1	0	1	1	0	0	1	0	1	1	1	0	0	1	1	0	2	1	0	0	1	1	2	0	0	3	0	0	3	0	3	0	0	0	2	0	0	3	1	1	1	2	1
OTU_1593	4	0	1	0	0	0	1	2	1	0	1	4	0	1	1	0	0	0	0	0	0	2	0	0	4	0	0	2	0	1	0	6	0	0	0	0	2	0	0	0	3	2	3	1	0	0	2	1	0
OTU_97	13	14	22	8	7	5	30	17	11	18	6	19	11	17	15	7	4	9	2	9	27	27	13	11	13	11	5	9	29	12	4	25	0	19	15	16	10	13	2	17	32	5	11	20	18	0	3	13	13
OTU_1685	3	1	0	0	0	0	3	0	1	2	0	1	1	1	1	2	0	1	0	0	3	2	0	1	2	1	0	0	0	2	0	6	0	0	0	0	0	1	1	0	2	0	1	0	0	0	0	1	0
OTU_1926	3	1	0	2	3	2	2	1	1	2	1	0	0	2	1	0	0	0	0	2	1	0	2	1	0	1	1	0	0	0	0	0	0	0	0	0	1	1	1	0	1	4	1	1	1	0	1	0	0
OTU_1393	13	2	1	3	0	2	6	1	0	2	1	6	0	1	7	1	3	7	4	0	6	4	1	0	11	1	2	3	2	2	4	5	0	0	4	0	9	1	0	2	8	3	2	6	4	3	8	1	0
OTU_5834	3	2	0	0	0	0	1	0	0	1	0	0	0	0	0	0	0	0	0	0	0	0	0	0	0	0	0	0	0	0	0	0	0	0	1	0	0	0	0	0	0	1	0	0	0	0	0	0	0
OTU_166	2	10	15	1	7	2	7	8	7	13	4	13	3	4	4	0	5	3	4	8	5	12	6	3	4	3	7	5	9	7	5	12	0	1	1	4	3	10	1	4	9	9	3	18	7	4	3	8	4
OTU_370	6	3	1	3	0	2	8	0	0	4	1	8	3	5	5	33	0	9	0	5	5	2	3	2	9	4	2	2	4	3	6	5	0	2	5	1	6	1	0	2	7	0	1	2	3	2	7	4	3
OTU_5827	1	0	1	0	0	0	0	0	0	0	0	2	0	2	1	0	0	1	0	0	0	0	0	0	0	0	0	0	0	0	0	1	0	0	1	0	1	0	0	0	0	0	1	0	0	0	0	0	0
OTU_5893	5	1	0	2	0	2	3	1	0	3	1	2	2	2	5	1	0	4	0	1	0	1	1	1	3	4	1	0	0	0	9	2	0	0	1	0	13	0	0	4	6	1	2	1	3	0	0	2	0
OTU_5620	1	0	0	0	0	0	1	0	0	0	0	1	0	0	0	1	0	0	0	2	1	0	0	0	0	0	0	0	0	0	1	0	0	0	0	0	0	0	0	0	0	0	0	0	1	0	1	0	0
OTU_458	2	1	1	0	0	0	0	4	0	0	6	2	1	6	1	1	0	0	0	0	7	12	0	1	9	0	0	0	7	0	3	17	0	2	3	1	6	0	0	2	20	0	0	0	0	0	0	0	0
OTU_33	15	33	18	11	48	25	26	32	17	19	19	39	11	19	19	13	15	16	4	21	19	33	18	24	37	26	16	15	51	7	8	7	0	9	5	10	43	6	36	26	78	41	10	30	28	4	19	13	8
OTU_1199	4	0	0	1	1	0	5	0	0	1	0	2	2	2	0	0	1	3	0	0	3	1	0	1	0	0	0	0	7	3	0	3	0	2	2	0	3	0	0	1	1	0	0	0	2	1	1	1	0
OTU_654	1	0	2	0	0	2	1	3	0	2	4	3	0	1	3	1	0	1	1	2	4	3	1	2	1	1	3	0	6	0	1	4	0	0	1	2	7	2	0	0	2	0	1	5	4	0	1	2	1
OTU_2075	3	4	2	2	0	0	5	2	1	0	0	3	2	3	2	1	0	4	1	2	2	1	0	0	2	1	2	0	1	0	0	4	0	1	3	0	3	0	1	0	3	0	0	0	3	0	0	1	0
OTU_101	6	8	15	4	3	8	14	8	7	6	7	8	8	7	9	8	3	8	2	5	6	5	8	11	6	1	5	7	15	8	8	9	0	6	7	3	9	5	6	13	15	8	3	14	9	0	3	17	2
OTU_4161	1	0	1	0	0	0	0	0	0	0	0	0	0	0	1	0	0	0	0	1	0	0	0	0	0	0	0	0	0	0	0	1	0	0	0	0	1	0	0	0	0	0	0	1	0	0	0	0	0
OTU_1123	2	2	3	1	0	3	0	2	3	1	2	1	0	1	1	1	0	0	2	0	0	0	1	1	2	1	1	0	2	0	0	1	0	0	1	1	1	0	2	1	3	2	0	2	0	1	0	1	1
OTU_1213	4	0	3	0	0	0	1	0	0	1	0	1	3	2	5	10	0	2	1	3	1	2	2	1	5	0	0	1	2	2	2	3	0	1	1	1	3	1	0	0	5	2	1	5	0	2	0	0	0
OTU_529	2	5	4	8	2	3	1	7	4	0	1	7	4	1	3	1	3	0	5	3	1	1	4	5	2	2	1	5	1	0	3	0	0	5	0	11	2	2	2	9	1	7	2	10	5	2	1	4	0
OTU_1704	11	0	3	3	2	0	2	0	4	4	0	3	3	2	0	2	0	4	0	4	0	4	0	3	2	2	2	2	3	0	0	7	0	1	1	0	12	2	1	3	5	0	1	5	5	0	3	1	1
OTU_5569	1	0	0	0	0	0	0	0	0	0	0	1	0	0	0	0	0	1	0	0	0	0	0	0	0	0	0	0	0	0	0	0	0	0	1	0	0	0	0	0	1	0	0	0	0	0	0	0	0
OTU_308	7	7	2	1	1	8	7	12	9	3	2	3	4	2	6	1	4	10	1	7	0	3	1	7	3	2	2	1	7	1	3	1	0	4	1	3	8	4	3	7	6	8	4	18	2	0	6	2	3
OTU_189	14	6	3	0	1	5	20	8	1	1	2	10	1	7	12	11	6	15	1	12	8	4	7	9	12	1	1	6	7	6	7	31	0	5	9	3	20	3	2	4	16	5	6	9	14	3	5	10	1
OTU_2900	1	2	0	0	0	0	2	0	0	0	0	0	0	0	0	0	0	1	0	0	0	0	0	0	4	0	0	0	1	0	0	1	0	1	0	0	1	0	0	0	2	0	0	1	0	0	1	1	0
OTU_7107	1	0	0	0	0	0	0	0	0	0	0	0	0	0	0	0	0	0	0	0	0	0	0	0	0	0	0	0	0	0	0	0	0	0	0	0	0	0	0	0	0	1	0	0	0	0	0	0	0
OTU_552	7	2	2	1	1	3	2	4	3	2	2	6	3	4	5	0	2	5	5	4	1	3	0	1	4	6	0	0	10	4	0	6	0	2	1	0	3	1	1	0	5	7	2	0	1	1	2	1	0
OTU_69	8	34	32	17	19	24	23	45	21	10	24	18	11	22	10	9	8	10	6	6	13	22	16	18	20	37	9	6	24	5	4	14	0	22	9	16	13	7	31	23	35	33	8	24	16	6	5	24	21
OTU_180	22	1	3	1	0	3	11	5	0	1	0	9	1	22	5	16	0	12	3	6	6	8	0	2	18	5	2	1	20	4	16	16	0	3	12	1	13	1	1	1	44	1	2	7	13	0	9	3	2
OTU_1345	2	2	1	1	1	0	1	0	0	3	0	3	2	2	1	0	0	0	0	0	0	2	0	0	1	3	0	0	0	0	0	6	0	3	1	1	2	0	0	0	0	0	0	1	0	0	0	1	0
OTU_3556	1	0	0	0	0	1	0	1	3	0	0	0	2	0	0	0	0	0	0	0	0	0	0	0	1	3	0	0	0	0	0	0	0	0	1	1	0	3	2	1	1	1	0	0	0	0	0	0	0
OTU_452	10	2	4	1	0	2	4	6	1	1	0	2	3	4	1	5	0	4	4	2	1	4	4	2	3	1	3	2	5	1	8	3	0	0	0	0	2	3	2	1	11	5	0	4	4	0	2	3	4
OTU_348	4	11	9	5	4	2	6	3	2	4	2	5	5	3	7	1	0	3	3	8	3	4	4	4	3	2	7	2	7	3	3	8	0	7	5	4	8	3	4	5	17	5	2	4	4	0	4	6	3
OTU_429	15	1	5	2	7	2	6	5	5	2	2	8	9	4	5	0	2	5	0	12	1	7	1	4	2	2	5	4	3	9	5	17	0	7	0	1	5	2	1	1	1	2	4	4	8	2	1	5	0
OTU_1442	5	1	3	0	3	5	0	2	2	2	3	3	0	1	2	1	1	2	1	0	3	2	0	7	0	3	0	1	0	1	0	0	0	2	2	2	0	1	0	4	0	1	2	4	0	0	0	2	4
OTU_252	17	8	7	1	5	7	16	5	3	5	1	12	9	6	8	2	4	8	1	10	5	8	6	5	14	7	4	4	4	10	4	11	0	6	7	4	18	5	6	5	13	9	5	11	15	3	8	4	3
OTU_593	3	6	1	1	4	5	0	9	1	3	7	2	3	0	0	2	1	0	0	1	2	0	2	2	2	6	2	2	4	3	2	1	0	2	3	0	5	0	1	1	1	2	1	3	3	1	0	1	1
OTU_2020	4	1	0	0	0	1	0	1	3	1	0	1	3	0	2	2	0	2	0	0	0	2	2	0	0	0	0	0	0	0	0	3	0	0	2	0	2	1	1	1	0	3	0	1	3	0	0	0	0
OTU_1636	1	1	0	0	1	0	1	0	0	0	0	0	1	2	2	4	0	2	0	0	2	1	0	0	1	1	1	0	4	1	8	1	0	0	0	2	1	3	0	3	4	0	1	2	0	0	4	2	2
OTU_1178	6	4	4	2	8	1	2	2	6	1	0	5	4	3	7	4	2	5	0	6	0	0	1	0	3	2	0	1	1	3	2	0	0	4	3	2	5	1	0	0	2	1	2	2	3	0	1	5	0
OTU_113	4	5	14	8	6	11	10	9	9	38	6	7	8	5	15	4	6	7	3	5	10	7	12	10	6	6	6	1	6	4	3	7	0	8	6	9	7	8	3	12	11	5	9	15	8	3	2	12	13
OTU_72	18	15	26	5	20	11	14	17	6	14	4	15	11	11	6	17	2	10	3	7	7	11	10	7	14	12	19	9	11	6	13	9	0	11	16	12	18	3	4	9	16	20	15	9	14	3	5	11	6
OTU_412	2	6	13	0	2	5	1	10	6	4	0	9	2	2	10	0	0	1	3	2	1	1	5	6	0	4	2	1	1	2	4	1	0	8	6	0	3	7	3	0	1	13	9	10	2	1	3	0	1
OTU_3204	3	1	0	1	1	2	1	0	0	0	0	1	1	0	1	1	0	2	1	1	0	0	0	2	0	2	0	0	1	0	1	4	0	0	0	2	1	2	0	0	1	2	1	2	0	0	0	2	0
OTU_172	7	6	15	10	4	7	14	6	6	5	11	12	12	10	10	10	9	9	2	12	4	7	12	8	15	8	5	2	23	2	4	9	0	1	6	1	12	2	3	12	34	8	1	14	8	1	6	15	3
OTU_9535	1	0	0	0	1	0	1	0	1	0	0	1	0	0	0	1	0	2	0	0	0	1	0	0	1	0	0	0	2	0	1	1	0	0	0	0	0	0	0	0	2	2	1	0	1	0	0	0	0
OTU_8959	2	1	0	0	1	1	0	1	1	0	0	0	0	0	0	0	0	0	0	0	0	0	0	1	0	0	0	0	0	0	0	0	0	0	0	0	1	0	3	0	0	1	1	1	0	0	0	0	0
OTU_1828	1	0	1	0	0	0	1	0	1	0	0	2	0	0	0	2	0	1	0	2	2	0	0	0	0	0	1	1	2	1	1	0	0	0	2	0	3	2	1	1	2	0	1	1	1	0	0	0	0
OTU_3756	1	0	0	0	0	0	0	0	0	0	0	0	0	0	1	0	0	1	0	0	0	1	0	0	2	0	0	2	0	2	2	0	0	1	0	0	1	0	0	1	1	0	1	0	3	0	0	0	2
OTU_162	7	7	8	4	4	2	11	7	15	5	5	7	2	11	6	1	1	5	5	2	6	9	4	3	5	4	7	4	13	6	9	5	0	5	13	3	9	3	3	6	3	8	4	6	12	2	16	6	4
OTU_838	4	1	1	2	0	0	2	5	1	0	0	2	1	1	0	1	0	3	1	3	1	1	3	1	3	0	2	1	4	1	0	0	0	2	1	4	5	0	2	1	5	2	1	2	1	0	4	2	0
OTU_1541	1	1	1	0	0	1	0	3	3	1	0	1	0	0	1	1	0	0	1	1	1	1	1	3	2	0	0	0	2	0	0	1	0	0	0	3	1	0	0	0	2	7	0	3	0	2	1	3	1
OTU_1500	3	0	1	0	0	1	0	1	0	0	0	1	2	0	0	1	0	1	0	0	1	0	0	1	2	1	0	0	0	0	6	3	0	0	0	0	2	0	0	0	2	0	1	0	2	0	0	3	1
OTU_1445	3	3	0	1	0	1	0	3	0	1	1	2	0	0	0	0	0	0	1	0	0	0	0	0	0	0	1	0	0	0	0	0	0	0	0	1	6	2	1	1	2	3	0	3	1	0	1	1	1
OTU_1101	5	0	0	0	0	0	1	3	0	1	0	1	0	3	3	1	0	0	0	2	0	2	0	0	3	1	0	0	0	1	1	5	0	0	0	0	4	0	0	0	2	2	1	1	1	0	0	0	0
OTU_1590	2	1	1	1	0	0	2	1	0	2	0	2	0	2	4	1	0	3	1	1	2	0	0	2	1	2	0	0	0	1	6	2	0	0	1	1	3	0	0	1	1	0	1	0	0	0	2	2	0
OTU_865	1	3	1	0	1	8	3	4	2	3	3	0	0	1	1	0	0	0	1	1	0	1	2	2	0	7	1	0	3	0	1	0	0	2	2	2	1	1	2	2	4	9	1	2	3	1	0	0	0
OTU_415	7	6	6	4	1	1	6	1	6	0	1	11	1	2	6	0	1	4	0	6	4	4	3	4	8	1	3	4	10	4	1	5	0	4	3	1	5	0	1	5	8	4	5	6	5	0	3	5	1
OTU_161	23	9	19	7	8	4	20	6	13	4	4	28	9	11	29	14	3	16	3	23	3	9	4	7	9	2	15	14	17	10	8	23	0	9	10	3	24	4	4	6	8	15	10	9	15	2	11	7	7
OTU_376	9	2	8	0	2	0	11	1	9	1	1	12	7	5	9	6	0	3	1	5	0	7	3	4	5	1	4	7	13	7	3	5	0	1	4	0	8	2	4	1	28	6	5	3	8	1	4	1	1
OTU_263	3	13	35	7	7	14	3	20	12	13	2	9	4	5	3	1	8	4	14	3	3	5	18	11	8	10	6	4	2	2	10	1	0	6	3	12	4	4	2	6	4	14	0	19	2	3	6	11	11
OTU_41	38	16	19	11	8	12	35	12	10	12	10	33	10	20	16	19	10	30	5	26	16	29	19	12	27	9	14	12	27	13	21	28	0	16	14	14	19	10	8	30	62	10	21	27	31	4	17	13	5
OTU_157	5	11	14	18	1	8	13	17	7	7	14	8	16	17	7	8	9	6	2	5	7	14	16	22	5	14	6	4	14	4	4	28	0	5	4	8	6	6	15	9	11	7	4	22	5	5	8	17	6
OTU_3027	1	0	0	0	0	0	3	1	0	0	0	3	2	0	2	2	0	4	0	1	0	0	0	0	1	0	0	0	0	1	0	3	0	0	0	0	0	0	0	1	0	0	1	1	0	0	0	0	0
OTU_183	9	14	1	3	7	8	11	7	11	7	8	4	9	1	5	2	8	9	2	4	0	4	5	7	14	9	7	4	9	0	4	1	0	5	6	2	35	1	14	3	20	8	1	22	3	3	8	4	1
OTU_1508	2	1	1	0	0	0	1	0	1	1	1	1	2	0	1	1	1	0	0	2	1	0	0	0	1	0	1	2	1	0	2	7	0	1	1	0	2	0	2	1	1	0	1	0	2	0	0	1	0
OTU_8266	1	0	1	0	0	1	0	0	0	0	0	0	0	0	0	1	0	0	1	0	0	1	1	0	1	1	0	0	0	0	0	0	0	1	1	0	2	0	0	0	0	1	0	0	0	0	0	0	0
OTU_212	3	7	7	7	4	11	10	12	6	2	0	7	3	3	10	2	1	6	2	9	6	4	0	0	9	8	11	2	4	5	2	1	0	0	3	1	24	3	4	3	17	17	5	12	3	1	1	7	4
OTU_1159	3	6	6	5	4	12	4	10	3	4	4	3	8	1	2	2	2	0	0	2	5	5	4	3	3	3	1	1	6	0	1	0	0	6	1	2	3	5	4	7	4	7	1	7	3	0	3	3	4
OTU_3747	1	1	0	1	1	1	0	0	0	0	0	2	2	0	0	0	0	0	0	0	0	0	0	0	1	0	0	0	0	0	1	0	0	1	0	0	2	0	0	0	0	0	0	1	3	0	0	0	0
OTU_10420	1	1	0	0	0	0	1	0	0	0	0	0	1	0	0	0	0	0	0	0	0	0	0	0	0	0	0	0	0	0	0	0	0	0	0	0	2	0	0	0	0	0	0	0	0	0	0	0	0
OTU_867	1	4	2	1	1	1	0	1	0	1	2	1	1	2	0	0	2	0	1	0	1	3	1	1	0	4	0	2	0	0	1	0	0	2	0	0	0	0	0	0	5	5	0	2	0	0	1	2	2
OTU_354	8	7	0	9	6	8	1	3	1	3	1	7	4	2	9	6	2	3	1	9	6	2	0	1	5	7	5	2	5	2	4	4	0	3	2	6	3	2	3	7	5	9	0	2	0	3	2	9	1
OTU_150	6	12	35	5	14	4	13	6	12	5	8	14	11	4	8	2	5	5	10	7	12	8	10	17	7	12	12	2	10	15	5	8	0	11	6	10	8	5	8	9	17	14	4	19	6	3	6	16	10
OTU_884	4	1	1	0	2	3	3	2	0	1	1	0	1	1	2	3	4	1	1	2	2	0	1	2	2	1	1	0	2	3	3	5	0	1	0	0	2	0	0	0	5	2	1	2	2	0	0	0	0
OTU_3471	1	0	1	0	0	0	0	1	0	0	0	0	1	0	1	1	0	0	0	0	0	0	0	0	0	0	0	1	1	0	0	0	0	0	0	0	0	0	1	0	0	0	0	0	2	0	0	0	0
OTU_954	4	0	3	3	0	0	4	1	2	0	2	3	0	1	5	2	3	3	2	1	0	0	2	2	6	2	1	0	2	3	3	1	0	1	1	1	5	0	0	1	0	1	2	0	0	1	3	3	0
OTU_701	3	0	1	0	1	0	1	1	2	2	2	3	4	2	2	2	0	0	0	0	2	1	0	1	1	0	0	1	1	3	4	5	0	2	1	2	7	1	1	0	2	2	5	2	1	0	3	0	0
OTU_1778	1	0	1	1	0	1	2	0	1	0	1	1	0	1	1	2	1	1	0	0	0	2	1	2	3	0	0	0	4	4	0	1	0	2	0	0	5	1	0	0	4	1	1	1	1	0	3	0	2
OTU_299	3	13	12	2	5	14	3	12	8	21	5	0	5	3	0	0	2	1	9	11	4	0	6	12	3	18	4	3	0	0	0	3	0	4	8	7	1	3	6	5	3	12	0	20	2	0	3	4	12
OTU_4327	1	0	1	0	0	0	1	1	0	1	0	0	0	1	1	0	1	0	0	0	2	0	1	1	1	1	0	0	0	0	0	0	0	0	0	0	0	0	0	0	1	1	0	2	1	0	0	0	0
OTU_71	16	12	15	12	4	4	23	13	6	6	7	26	16	32	19	8	4	25	3	33	30	34	7	17	23	3	7	9	60	13	10	28	0	8	8	7	14	11	12	18	44	4	7	25	28	6	17	19	6
OTU_711	3	2	0	0	1	0	6	2	0	1	0	4	1	2	12	44	0	5	0	3	8	1	0	0	5	0	1	4	1	1	5	0	0	0	2	3	2	1	0	0	9	0	2	0	0	0	4	2	0
OTU_470	8	1	3	2	5	1	4	2	2	0	1	9	1	7	4	8	1	3	0	3	4	2	0	0	5	0	1	2	4	4	5	3	0	8	3	0	8	1	1	1	4	0	7	2	4	1	3	3	1
OTU_2243	3	0	3	1	0	1	0	1	1	1	0	0	0	0	0	0	0	2	0	1	0	2	2	3	0	0	0	0	3	1	0	0	0	0	1	0	2	0	0	0	0	2	0	0	0	0	0	0	0
OTU_2443	3	0	1	0	1	1	1	0	1	0	1	1	0	0	2	2	0	0	0	0	0	0	0	0	2	0	1	0	2	1	0	1	0	0	2	0	3	1	0	0	2	0	2	1	1	0	0	0	0
OTU_1744	3	1	2	1	1	6	1	4	0	4	5	1	7	2	0	1	0	0	2	0	1	0	1	6	1	10	0	0	1	0	1	3	0	5	2	1	0	0	0	0	2	2	1	3	2	2	0	4	1
OTU_307	7	9	2	6	0	4	13	7	6	2	2	3	2	8	4	6	1	11	1	6	5	4	4	3	8	2	5	3	8	1	5	5	0	1	1	2	8	1	1	2	5	2	3	12	2	1	1	10	1
OTU_5093	2	0	0	0	0	2	0	0	0	0	0	0	0	0	1	1	0	0	0	0	0	0	0	0	0	0	0	0	0	0	0	0	0	0	0	0	0	0	0	0	0	0	0	0	0	0	0	0	0
OTU_53	14	21	31	10	13	23	8	24	13	36	15	12	25	13	9	6	28	10	14	5	7	11	35	22	21	22	11	7	16	4	5	15	0	18	10	24	10	20	10	20	26	21	6	43	4	13	7	25	17
OTU_2017	3	1	1	1	1	0	1	0	0	1	0	0	0	0	2	0	0	0	0	0	0	2	0	0	1	0	0	0	3	0	0	0	0	0	1	1	0	1	0	1	1	0	0	1	0	0	2	0	0
OTU_1312	1	1	0	1	0	0	1	1	1	0	0	0	3	0	0	3	0	0	0	3	0	0	0	0	3	3	0	0	0	0	0	0	0	0	1	0	0	0	0	0	0	1	0	0	0	0	1	1	0
OTU_226	10	4	16	3	5	5	13	12	3	4	1	10	2	8	14	3	4	15	1	4	7	3	3	3	6	1	6	5	13	5	3	4	0	6	5	7	16	3	5	3	12	7	7	5	4	2	3	6	1
OTU_559	14	7	1	5	1	1	9	6	3	2	2	13	5	2	6	7	2	7	1	6	13	6	3	5	4	2	2	7	14	1	7	8	0	1	3	1	14	1	2	4	18	3	7	8	8	2	5	3	4
OTU_3693	1	1	1	0	0	1	0	1	0	1	0	0	1	1	0	0	1	0	1	0	0	0	0	0	0	0	0	0	0	0	0	0	0	1	0	0	0	0	0	1	0	0	1	0	0	0	0	1	0
OTU_5350	1	2	2	0	2	0	0	0	0	0	0	0	0	0	0	0	0	1	0	0	1	0	0	0	0	0	0	1	0	0	0	0	0	0	0	0	0	0	0	0	0	0	0	0	0	0	0	0	0
OTU_1284	3	0	1	4	0	0	2	1	2	0	1	1	1	1	0	1	0	1	2	0	0	2	2	3	3	0	2	0	0	2	0	0	0	2	1	3	2	0	0	0	0	2	0	2	0	0	3	1	3
OTU_905	3	0	1	0	0	0	0	0	0	1	0	0	3	4	1	5	0	3	0	4	0	1	1	0	2	0	0	1	5	0	0	8	0	1	0	0	0	2	0	0	1	1	0	4	0	1	2	8	4
OTU_835	2	2	0	1	0	1	0	3	0	2	1	3	0	0	0	0	1	0	0	1	1	0	2	3	3	0	6	0	0	0	1	0	0	0	5	0	6	0	0	0	4	9	0	3	2	0	0	1	0
OTU_1812	2	0	1	0	0	2	3	0	0	1	1	2	0	1	1	1	2	0	2	1	1	0	1	1	4	2	0	0	0	2	0	0	0	1	0	1	2	0	1	0	3	0	0	0	2	0	0	0	0
OTU_4498	2	6	2	3	1	0	2	1	3	3	1	3	0	1	2	4	2	3	2	2	0	2	1	1	2	4	2	0	2	1	2	0	0	2	4	2	1	2	1	2	5	3	3	1	1	2	3	2	1
OTU_1411	4	6	1	3	0	3	7	1	1	0	0	1	0	0	1	0	0	1	0	0	0	3	0	2	0	2	0	0	1	0	2	0	0	0	1	2	12	0	0	0	1	3	0	1	2	0	1	2	0
OTU_3242	1	0	0	0	0	0	0	1	0	0	1	1	0	0	0	0	0	0	0	0	1	1	0	0	0	3	0	0	0	0	1	0	0	0	0	0	1	0	1	1	1	2	0	2	0	0	0	0	0
OTU_256	10	21	4	6	8	10	3	8	3	16	11	4	4	3	1	0	2	0	2	4	2	0	5	5	2	9	2	1	10	3	2	4	0	10	2	6	2	1	7	6	7	7	4	8	5	2	7	8	13
OTU_119	17	4	12	9	8	3	11	10	8	7	4	18	11	8	24	7	3	23	4	5	14	16	10	12	9	7	8	6	17	3	7	10	0	10	7	10	11	8	1	8	26	11	7	16	11	3	9	15	6
OTU_1853	2	0	0	0	0	0	2	1	1	1	1	0	1	1	2	1	0	1	0	0	0	0	0	0	1	0	0	1	2	0	1	1	0	0	0	1	0	0	0	1	3	0	1	0	1	0	0	1	0
OTU_1403	1	2	5	1	5	2	3	2	2	1	1	7	4	2	1	0	3	2	1	2	2	1	1	3	0	0	1	2	3	2	2	1	0	2	3	2	4	3	0	0	1	3	0	3	0	0	1	2	2
OTU_1231	3	0	1	0	0	0	0	0	0	0	0	5	0	5	0	0	0	1	0	0	1	0	0	0	0	0	0	0	1	1	2	9	0	0	2	0	2	0	0	0	0	0	0	2	0	0	0	2	0
OTU_144	15	6	5	9	3	5	5	13	3	4	3	10	3	1	3	7	6	4	2	4	3	5	2	12	12	8	5	2	3	4	5	9	0	0	2	5	18	1	6	5	25	4	1	7	11	1	6	3	3
OTU_8757	1	0	0	0	0	0	0	0	0	0	0	0	0	0	0	0	0	0	0	0	0	0	0	0	0	0	1	0	0	0	0	0	0	0	0	0	0	1	0	1	0	0	0	1	0	0	0	0	0
OTU_508	2	4	2	5	4	9	3	6	5	4	1	3	3	1	1	2	1	3	1	0	2	2	2	3	3	3	1	2	2	1	1	4	0	3	0	6	5	1	0	2	1	9	2	3	0	0	0	3	4
OTU_114	4	14	25	17	21	132	10	25	4	9	50	9	23	1	6	9	1	4	4	3	21	10	4	10	2	30	1	7	9	3	2	2	0	15	10	16	4	12	11	8	22	5	0	4	5	1	6	22	10
OTU_216	10	0	3	3	1	0	4	1	2	3	2	16	1	8	11	8	2	9	2	5	4	3	3	1	7	1	2	1	2	2	4	11	0	2	3	3	7	1	1	1	6	1	2	1	1	2	1	1	1
OTU_1172	3	2	2	1	3	6	0	3	3	0	2	0	0	0	4	0	3	3	2	0	1	1	2	2	1	2	0	1	0	1	1	0	0	2	0	0	1	1	2	0	7	1	0	2	1	0	0	2	0
OTU_1611	3	2	0	1	0	0	0	0	0	0	0	2	0	2	3	0	0	1	0	0	1	0	0	0	3	0	0	2	0	0	0	1	0	0	0	1	1	0	0	0	1	0	0	1	0	0	4	0	1
OTU_1228	3	1	2	1	0	2	0	4	0	0	1	6	1	0	1	0	0	3	2	2	0	3	3	1	4	1	0	1	0	1	1	0	0	0	1	1	7	0	1	0	3	3	0	3	1	0	1	0	0
OTU_96	17	20	15	10	11	7	12	29	9	27	31	9	16	3	4	7	5	7	7	7	10	15	16	22	3	19	7	2	17	6	5	7	0	22	13	7	7	3	10	19	28	28	8	18	6	3	3	14	9
OTU_145	8	10	9	5	2	2	10	4	3	2	2	9	1	8	10	5	5	8	0	10	18	10	7	7	6	6	4	6	35	4	5	15	0	3	10	5	4	3	0	15	41	3	2	8	7	2	5	8	4
OTU_540	4	5	5	0	5	4	1	7	2	0	3	4	1	1	4	0	1	1	2	0	3	2	0	5	1	11	0	0	4	0	2	1	0	6	3	2	2	0	4	2	0	6	1	5	1	0	1	2	4
OTU_4259	2	0	0	0	0	0	0	1	0	0	0	0	0	0	0	0	0	0	0	0	0	0	0	0	0	2	0	0	1	0	0	0	0	0	0	0	0	0	0	0	2	0	0	1	0	0	0	0	1
OTU_2702	3	0	0	0	0	0	0	0	1	0	0	0	0	0	0	0	0	0	0	0	0	0	1	0	0	0	0	0	0	0	0	0	0	0	0	0	0	0	0	1	0	0	1	1	1	0	0	2	1
OTU_416	6	7	2	1	6	6	3	0	2	2	3	5	5	4	3	3	5	5	0	1	2	8	3	3	6	5	5	0	1	2	1	7	0	5	2	3	3	3	2	1	6	11	2	1	1	0	2	2	4
OTU_676	3	3	2	0	1	7	1	5	0	0	4	1	6	3	0	1	1	1	3	0	0	1	1	9	1	5	12	2	1	1	2	0	0	4	1	1	1	0	3	1	3	8	0	6	1	2	2	2	1
OTU_658	2	2	13	2	3	7	1	6	1	6	6	2	1	0	0	0	0	0	2	0	2	4	1	5	0	4	1	3	2	2	0	1	0	4	1	1	0	4	3	2	0	3	2	2	3	1	0	2	4
OTU_396	11	2	3	2	0	1	1	3	1	1	2	2	5	1	6	5	0	6	0	7	4	4	2	2	6	0	2	3	12	2	4	4	0	2	2	0	10	2	2	2	6	1	5	5	1	0	2	2	1
OTU_2340	3	0	2	0	0	0	3	0	0	2	1	1	0	0	2	0	2	1	0	0	1	1	1	2	0	1	1	0	2	0	0	0	0	0	2	2	6	0	0	0	1	5	0	1	1	0	1	0	0
OTU_1701	3	0	1	0	0	2	3	0	0	0	0	0	0	0	0	0	0	1	0	3	0	1	0	1	1	0	0	1	0	0	3	2	0	0	0	0	1	0	1	0	2	0	0	0	2	0	1	0	1
OTU_267	8	2	10	2	3	4	5	5	1	3	0	5	3	5	6	7	2	14	1	11	5	9	3	1	16	0	1	5	7	3	3	17	0	4	5	1	15	4	2	4	17	3	5	6	7	0	2	2	1
OTU_264	5	3	0	2	1	3	11	0	1	5	5	13	4	12	6	4	0	13	0	3	5	3	1	3	8	3	2	2	1	5	3	12	0	1	1	3	10	2	2	0	9	0	4	4	4	1	2	5	1
OTU_2093	2	2	3	0	0	1	0	1	1	0	0	0	2	0	0	0	0	0	0	0	1	0	0	0	0	1	0	0	0	0	0	3	0	1	1	0	2	0	0	0	1	0	1	0	1	0	1	0	0
OTU_1872	1	0	0	1	0	1	0	2	1	0	0	0	0	0	1	1	0	0	1	3	0	0	0	0	0	0	2	0	3	0	0	0	0	1	0	0	3	0	0	5	0	1	1	0	0	0	0	0	1
OTU_375	5	6	1	5	4	7	5	5	3	5	3	4	6	2	2	0	6	0	3	2	3	5	1	5	2	9	2	2	2	5	2	6	0	4	2	2	4	1	0	2	3	15	0	11	4	4	1	2	2
OTU_3719	1	1	1	1	0	0	2	1	1	0	0	0	1	0	1	0	0	1	0	0	1	0	0	1	0	2	3	1	0	0	1	2	0	2	0	1	1	0	0	0	0	2	1	1	0	0	0	2	0
OTU_675	3	2	20	4	5	2	1	7	1	2	4	9	4	2	1	0	1	1	0	3	0	4	2	3	1	1	5	0	2	1	1	5	0	5	0	5	5	2	5	0	2	7	0	6	0	1	1	1	2
OTU_9843	1	0	0	0	0	0	0	0	0	0	0	0	0	0	0	0	0	0	0	0	0	0	0	0	1	0	0	0	0	2	0	0	0	0	0	0	3	0	0	0	0	0	1	0	0	0	0	0	0
OTU_223	9	9	10	7	6	2	13	9	0	4	6	7	5	12	4	8	0	8	2	4	3	4	4	3	7	5	0	3	9	5	3	12	0	1	6	1	8	2	1	6	7	8	0	5	9	2	2	2	4
OTU_152	7	15	6	9	13	8	6	7	10	9	1	9	8	9	3	9	5	3	3	3	3	3	5	10	3	15	9	2	4	6	7	7	0	6	5	2	9	2	1	4	16	12	2	15	7	2	2	12	3
OTU_7778	1	0	0	0	0	0	0	0	0	0	0	0	0	0	0	0	0	0	0	0	0	0	0	0	0	0	0	0	0	0	0	0	0	0	0	0	0	0	0	0	0	0	0	0	0	0	0	0	0
OTU_1799	1	0	10	0	2	0	0	0	0	2	0	1	0	0	0	0	0	2	1	0	0	1	1	1	0	0	0	0	1	1	1	0	0	0	9	0	0	0	2	1	0	0	5	0	0	0	0	0	1
OTU_2094	2	1	1	0	0	0	0	0	0	2	2	0	0	1	0	0	0	0	0	0	0	2	2	1	2	0	0	0	2	0	0	0	0	0	1	2	0	1	3	2	0	1	0	1	0	0	0	0	0
OTU_392	6	5	11	10	8	1	5	6	4	5	3	12	9	5	5	2	0	5	1	4	3	5	7	5	11	6	3	2	6	5	10	3	0	7	0	4	10	5	3	1	8	15	0	4	4	2	4	3	1
OTU_2395	1	0	0	0	0	1	1	0	0	3	0	1	0	0	0	0	0	0	0	0	0	0	0	0	0	0	0	1	0	1	1	0	0	0	0	0	0	0	1	0	1	0	1	0	3	0	0	1	0
OTU_2145	2	0	2	0	0	1	0	0	0	0	1	0	0	2	2	0	0	1	0	0	2	0	1	0	0	0	0	0	0	0	3	1	0	0	0	0	1	0	0	1	1	0	0	0	0	0	0	2	0
OTU_929	3	1	2	0	1	1	0	1	6	1	1	2	2	2	1	1	2	4	3	1	2	3	1	5	0	2	2	0	3	4	0	1	0	1	1	2	4	1	1	4	3	3	1	2	0	0	1	2	0
OTU_1057	9	4	7	3	4	1	8	1	3	1	0	7	9	8	6	5	1	7	1	7	6	3	1	3	16	2	6	5	9	6	3	2	0	1	2	3	18	0	1	5	13	3	9	1	9	0	9	4	0
OTU_1353	2	2	3	0	0	1	2	1	1	1	2	2	0	0	3	0	1	0	0	1	0	2	0	0	1	0	0	0	1	1	0	3	0	0	2	0	1	1	0	4	0	0	1	0	2	1	1	0	0
OTU_510	2	10	10	4	4	11	0	5	2	5	5	2	5	3	0	1	1	2	2	0	2	0	3	3	3	7	1	0	2	1	0	3	0	7	0	6	1	2	2	7	3	10	3	4	1	2	1	5	6
OTU_2048	1	2	1	3	0	1	1	1	3	3	1	0	1	0	0	0	2	0	1	0	0	0	1	1	1	1	2	1	0	1	1	1	0	2	0	0	1	0	0	2	0	2	0	3	0	0	2	2	0
OTU_881	4	1	1	1	1	1	1	1	1	1	1	5	1	4	0	2	0	1	0	0	5	2	1	0	6	0	1	3	6	0	1	3	0	0	5	0	2	0	1	6	6	1	1	2	3	0	2	5	1
OTU_2212	5	0	0	0	1	1	0	2	3	0	0	7	1	4	4	1	0	2	0	0	0	0	0	1	4	0	0	0	0	3	1	0	0	2	1	1	2	0	0	0	1	1	0	0	2	0	0	0	0
OTU_2985	1	0	2	6	5	2	1	3	1	0	0	0	1	1	0	0	1	1	1	1	0	1	1	2	0	4	1	0	0	0	0	1	0	0	0	1	5	1	2	1	2	2	0	4	1	0	2	1	1
OTU_4300	1	0	1	0	1	0	0	0	0	1	0	0	2	0	2	0	0	0	0	0	0	0	0	0	0	0	1	0	1	0	0	0	0	0	0	0	0	0	0	0	0	2	0	0	0	0	0	0	0
OTU_1958	3	0	0	1	0	0	1	0	2	0	0	0	0	0	0	0	0	0	0	0	0	1	0	0	3	0	1	1	0	0	0	1	0	0	0	0	1	0	0	0	1	0	0	0	3	0	0	0	0
OTU_154	14	16	2	4	15	0	16	7	4	1	0	13	3	4	13	6	6	13	1	12	2	5	3	1	10	3	2	3	5	12	6	13	0	6	5	0	10	2	5	5	10	4	5	7	10	0	4	6	3
OTU_2657	1	1	0	0	1	0	0	0	1	0	0	1	2	2	0	0	1	0	0	3	1	0	1	1	0	0	0	0	1	0	1	0	0	0	0	0	1	0	0	1	0	1	0	1	1	0	0	0	0
OTU_473	2	4	0	1	1	1	2	3	0	1	1	8	4	1	8	3	0	6	1	1	2	3	2	1	0	0	1	1	2	6	7	7	0	0	0	1	6	1	2	0	0	2	3	0	2	0	0	2	0
OTU_194	3	5	5	2	6	3	5	3	5	3	5	10	4	9	11	7	2	9	4	4	12	6	1	3	15	3	4	7	7	5	7	9	0	5	3	6	11	3	0	7	11	8	5	6	6	1	8	5	1
OTU_1191	2	0	3	0	2	4	3	0	3	1	0	0	0	2	0	1	0	0	0	0	0	2	0	0	1	3	0	0	2	0	3	6	0	2	0	1	1	2	2	3	3	1	0	0	0	0	0	2	0
OTU_196	12	6	8	3	10	2	7	5	8	5	2	15	11	7	12	6	3	13	1	12	9	12	3	5	5	5	5	6	8	9	6	5	0	7	8	4	11	1	4	6	14	9	5	4	4	3	4	8	4
OTU_2748	3	4	13	3	6	1	5	3	6	4	4	6	6	7	7	7	1	9	9	5	5	6	6	6	6	5	4	3	12	9	5	11	0	5	1	6	2	3	3	8	16	3	1	9	7	2	1	8	2
OTU_275	6	5	19	2	5	3	7	4	6	9	3	7	5	3	6	29	3	6	5	8	4	8	6	4	2	5	6	4	17	5	4	6	0	5	4	2	7	4	3	2	16	6	5	8	3	3	3	2	7
OTU_1331	4	2	0	0	0	1	1	0	0	1	1	2	0	0	2	2	0	4	0	0	3	3	0	0	0	1	0	0	3	1	0	2	0	1	0	0	1	0	0	0	1	0	0	0	2	0	2	0	0
OTU_1190	2	0	0	0	0	2	5	3	3	0	0	0	1	0	4	3	0	2	0	1	1	0	0	1	4	0	0	1	1	2	1	1	0	0	0	7	1	1	3	0	1	4	1	0	2	0	0	0	0
OTU_356	5	14	5	7	5	10	7	13	6	4	9	7	7	1	2	2	1	3	5	5	3	10	4	5	11	11	1	4	12	9	4	6	0	4	4	1	6	1	3	2	7	7	0	7	4	2	1	5	5
OTU_562	4	1	8	3	2	8	2	5	1	5	6	0	3	0	1	1	1	1	2	0	0	1	3	7	3	12	5	0	0	1	1	2	0	12	2	3	0	1	2	5	3	6	2	10	6	0	0	5	4
OTU_1161	4	2	0	0	0	0	9	0	1	2	0	0	0	4	0	1	0	2	0	0	9	0	0	1	4	1	0	0	6	1	2	1	0	1	4	0	0	0	0	5	5	0	0	0	0	0	0	2	2
OTU_7896	1	0	0	0	0	0	0	0	0	0	0	0	0	0	0	0	0	0	0	0	0	0	0	0	0	0	0	0	0	0	0	0	0	0	0	0	0	0	0	0	0	0	0	0	0	0	0	0	1
OTU_8303	1	0	0	0	0	1	0	2	0	0	0	0	1	0	0	0	1	1	0	0	0	0	0	0	1	0	0	0	0	0	0	1	0	1	0	0	0	0	0	0	0	1	0	3	0	0	0	0	0
OTU_1266	3	0	2	1	0	0	0	2	0	1	0	1	0	1	2	2	0	1	0	0	1	0	1	3	1	0	0	0	2	0	2	0	0	2	1	2	0	1	0	1	4	3	0	2	0	0	1	2	1
OTU_10621	1	1	0	0	1	0	1	1	0	4	0	1	3	0	0	0	1	0	1	0	0	0	0	0	0	0	0	0	0	0	1	0	0	0	0	0	2	0	1	0	0	1	0	0	0	0	0	2	0
OTU_311	10	1	2	0	0	0	12	2	0	1	2	5	1	8	5	8	0	11	0	1	4	1	1	0	14	0	1	6	17	2	4	5	0	2	2	0	12	0	2	1	18	3	7	3	5	0	4	3	0
OTU_10614	2	3	1	0	1	1	2	1	1	0	0	1	1	1	0	1	1	2	1	0	0	0	0	0	0	2	0	1	0	0	1	1	0	1	2	0	0	0	1	0	1	3	0	2	2	3	2	2	0
OTU_29	34	39	43	26	9	22	20	23	16	19	23	33	39	53	29	45	15	25	8	19	31	52	16	22	48	16	10	15	63	30	38	39	0	26	38	32	37	25	14	43	81	14	18	44	30	5	22	32	21
OTU_3658	1	0	0	0	0	0	2	0	0	0	0	1	0	0	0	0	0	0	0	2	0	0	0	0	1	0	0	0	0	0	0	0	0	0	1	0	0	0	0	2	0	0	0	0	0	0	0	0	0
OTU_696	2	0	0	4	1	3	1	2	2	0	0	0	2	4	5	5	0	1	0	0	10	0	3	0	6	4	2	0	1	1	2	0	0	1	3	1	1	0	1	3	0	0	0	1	0	0	3	0	1
OTU_917	4	0	0	3	0	0	8	2	2	0	0	3	2	5	1	7	0	1	0	1	2	0	3	1	2	0	0	1	0	2	4	3	0	0	1	0	3	1	0	1	2	1	1	1	0	0	0	1	0
OTU_673	3	1	7	0	0	3	0	1	0	0	0	2	0	2	2	6	1	2	0	0	3	1	1	0	6	3	0	1	2	0	1	2	0	5	0	1	0	0	0	0	3	0	0	0	1	0	0	1	0
OTU_636	4	2	4	3	1	5	2	4	0	3	2	2	5	2	5	2	2	2	0	0	3	2	1	2	2	4	4	1	2	0	0	1	0	1	1	1	8	0	1	0	4	3	1	2	2	1	4	2	0
OTU_2139	3	0	1	1	0	1	1	2	0	0	0	4	0	3	0	1	0	1	0	1	2	2	0	1	1	1	1	1	0	0	0	1	0	0	3	0	0	0	1	0	5	0	1	1	1	0	1	0	0
OTU_2888	1	0	1	0	0	1	0	1	1	1	2	1	1	0	0	0	0	0	0	0	0	0	0	2	0	1	0	0	1	0	0	0	0	0	0	1	0	0	0	0	1	0	0	0	0	0	0	2	2
OTU_293	2	12	8	8	7	4	3	4	5	6	5	7	5	8	4	3	2	1	3	3	1	4	2	8	1	12	3	0	5	1	2	5	0	16	3	5	4	4	4	6	4	20	1	7	5	4	0	8	8
OTU_321	14	1	5	1	4	0	4	1	3	1	3	11	3	9	9	19	0	13	0	11	4	2	2	0	11	1	1	2	7	4	9	22	0	1	5	0	7	1	1	4	8	1	3	4	5	1	2	1	1
OTU_17	30	84	75	50	70	122	47	90	52	78	75	29	73	32	15	8	36	18	23	28	12	35	53	77	25	127	40	13	45	19	12	36	0	58	32	54	26	43	46	38	43	84	11	111	34	15	18	46	61
OTU_2723	2	2	1	0	0	1	2	1	0	0	0	1	0	2	2	2	0	1	0	1	1	0	0	0	1	1	0	0	0	1	0	0	0	0	3	1	1	1	1	1	1	0	0	0	1	0	2	0	0
OTU_363	6	7	2	2	3	1	7	7	2	5	3	6	2	1	7	3	2	8	0	6	5	5	6	1	9	4	7	4	3	0	2	2	0	2	3	3	11	0	5	2	15	8	1	9	5	1	1	3	4
OTU_1174	3	0	1	1	1	0	5	0	1	0	0	2	2	5	3	2	2	2	0	0	4	0	1	1	2	1	1	3	9	3	7	2	0	1	3	0	5	3	0	1	8	0	2	5	5	0	6	0	1
OTU_940	4	0	0	1	3	0	2	1	1	3	2	2	5	4	1	3	0	3	1	4	2	2	0	2	7	2	2	0	1	2	2	3	0	1	0	0	7	2	3	2	5	0	2	2	1	0	2	1	1
OTU_403	3	8	1	2	3	13	6	9	7	12	3	4	3	2	1	1	6	2	8	2	2	4	2	7	3	12	1	0	3	0	0	2	0	7	2	3	3	1	8	2	8	8	1	7	2	2	5	8	3
OTU_7747	1	0	0	0	0	0	0	0	0	0	0	1	0	0	0	0	0	0	0	0	0	0	0	0	0	0	0	0	0	1	0	0	0	0	0	0	0	0	0	0	0	3	0	1	0	0	0	0	0
OTU_3780	2	0	0	0	0	0	1	0	0	0	0	0	0	0	0	0	1	0	0	0	0	0	1	0	1	0	0	0	0	0	0	0	0	1	3	0	0	0	0	0	3	1	0	1	0	0	1	0	0
OTU_449	2	2	2	5	2	11	2	7	2	3	1	4	5	1	1	1	1	5	0	1	1	2	2	6	1	8	1	1	0	1	1	1	0	2	1	2	1	2	7	1	0	9	3	6	4	0	0	5	8
OTU_2730	1	3	1	0	0	0	0	0	0	1	0	1	1	0	0	0	1	0	0	3	0	0	0	1	1	1	1	0	0	1	5	0	0	0	0	1	0	0	0	0	2	1	1	1	0	0	1	0	0
OTU_74	17	8	18	6	13	4	20	17	9	12	4	25	11	8	38	12	7	13	5	18	15	20	10	9	22	10	13	6	21	27	15	15	0	14	17	4	49	11	9	6	28	9	17	18	11	3	11	14	4
OTU_2925	3	1	1	0	0	0	1	2	1	1	1	2	3	1	1	1	0	4	0	4	1	0	0	0	6	0	1	0	3	4	2	2	0	2	2	1	3	2	0	1	7	0	0	2	2	0	2	3	0
OTU_1802	2	0	0	0	1	0	0	1	0	0	0	0	3	0	1	1	0	0	0	0	0	0	1	1	0	2	0	0	1	0	0	0	0	0	0	0	4	0	0	0	0	0	0	1	1	0	1	0	0
OTU_1021	5	1	1	0	1	0	1	1	1	0	0	2	0	3	1	1	1	4	0	1	3	1	1	1	3	1	0	3	7	0	0	0	0	0	0	1	1	0	2	0	4	0	0	0	2	1	0	1	0
OTU_9899	1	0	0	0	0	0	0	0	0	0	0	0	1	0	0	0	0	2	0	0	0	0	0	0	0	0	0	0	1	0	0	0	0	0	1	0	1	0	0	1	0	0	0	0	0	0	0	1	0
OTU_4050	1	2	0	0	1	1	0	4	0	0	0	0	0	1	0	0	0	0	0	0	0	0	0	1	0	2	2	0	0	1	0	0	0	0	0	1	0	0	0	1	0	0	0	0	0	1	0	0	0
OTU_1708	3	0	1	0	3	0	1	2	2	0	0	0	1	0	2	0	1	2	4	1	2	2	3	2	1	0	3	0	3	0	1	0	0	0	2	0	0	0	0	3	4	0	0	1	0	1	0	4	1
OTU_164	13	4	18	6	4	3	8	9	5	2	1	10	7	3	8	6	4	1	7	6	4	6	1	7	10	3	5	3	15	6	7	3	0	5	10	2	8	4	4	2	12	4	5	5	9	0	5	6	1
OTU_202	9	2	3	4	2	0	6	2	1	5	2	11	5	17	7	7	1	14	1	5	4	0	1	2	9	5	4	1	0	4	7	20	0	2	0	0	14	1	4	3	7	1	1	1	6	0	9	6	3
OTU_976	4	1	2	4	1	1	4	8	3	1	2	3	3	4	3	1	1	1	2	3	3	1	1	0	2	2	0	0	3	0	4	4	0	1	1	2	2	3	2	5	3	3	0	2	1	2	1	1	1
OTU_4505	1	0	1	0	0	0	0	1	0	0	0	0	0	0	1	0	0	1	0	0	0	0	0	0	1	1	0	0	0	0	0	0	0	0	0	0	0	0	0	0	0	0	1	0	0	0	0	1	0
OTU_1746	1	2	4	0	1	2	1	1	0	1	0	0	3	2	1	0	0	3	1	0	1	3	1	3	0	3	0	1	2	1	1	1	0	1	0	1	2	1	0	0	0	2	0	2	0	2	0	0	0
OTU_1546	6	0	0	0	0	0	1	0	0	0	0	0	3	0	1	4	0	5	0	2	5	0	0	0	0	0	1	1	0	4	3	1	0	0	1	1	1	1	0	0	1	0	1	1	0	0	0	0	0
OTU_9730	1	0	0	0	0	1	0	0	0	0	0	0	0	0	0	0	0	0	0	0	0	2	0	0	0	0	0	0	0	0	0	1	0	0	0	0	0	0	0	0	0	0	0	0	1	0	0	0	0
OTU_317	9	2	8	3	6	3	8	8	1	2	3	9	3	6	4	7	1	14	0	4	3	7	2	4	5	2	2	4	6	4	5	11	0	5	6	1	7	2	2	4	9	3	4	4	7	2	5	5	1
OTU_438	5	3	8	0	6	3	2	2	0	5	1	2	1	0	2	3	0	3	1	1	6	4	2	2	3	2	3	1	13	2	0	3	0	4	9	4	4	0	2	6	15	1	1	13	6	4	0	5	0
OTU_756	3	4	0	1	3	7	4	2	1	3	1	1	5	7	2	1	3	4	0	2	3	1	0	1	3	5	2	2	0	2	1	2	0	2	1	0	6	0	2	0	2	4	0	2	1	0	2	1	0
OTU_439	6	1	3	1	6	2	3	2	1	2	4	3	4	3	3	1	0	5	2	0	5	7	4	6	3	9	2	1	5	6	4	7	0	0	4	2	3	2	0	7	7	4	0	9	6	2	1	3	1
OTU_78	12	9	7	12	4	13	9	10	3	6	14	15	11	15	32	18	9	16	7	9	4	3	3	5	29	7	6	3	12	12	15	27	0	2	11	5	19	13	12	4	21	1	8	10	6	2	9	13	6
OTU_5646	1	0	0	0	0	0	0	0	0	0	0	4	0	0	2	0	0	0	0	0	0	0	0	0	1	0	0	0	0	0	0	0	0	0	0	0	1	0	0	0	0	0	0	0	0	0	0	0	0
OTU_1330	1	0	2	1	1	2	0	1	0	1	1	0	2	2	0	0	0	0	1	1	0	4	0	1	0	2	0	0	2	0	0	1	0	2	0	2	0	1	1	2	2	2	0	0	0	0	0	2	0
OTU_10640	2	2	3	0	0	0	2	0	0	2	0	2	0	1	1	0	0	0	0	1	0	0	0	1	1	0	0	0	0	0	0	0	0	0	1	0	0	0	0	1	1	1	0	1	0	0	0	0	2
OTU_453	7	4	6	2	3	1	3	7	6	4	3	5	4	9	4	4	1	1	1	3	4	3	4	2	1	4	4	4	4	2	1	7	0	4	2	3	3	1	2	3	12	8	0	3	2	3	3	6	4
OTU_1570	3	1	1	2	0	1	1	2	0	0	1	1	3	2	0	0	1	1	0	0	2	0	0	0	7	0	1	0	1	2	2	0	0	0	0	2	4	0	2	2	5	2	0	3	0	0	2	0	0
OTU_1735	2	2	0	1	2	2	3	0	1	1	1	4	0	1	1	0	1	0	1	0	1	5	0	2	0	1	0	0	1	0	2	0	0	0	1	0	2	2	0	0	2	0	3	1	2	0	1	0	1
OTU_5294	1	0	0	1	0	2	0	0	0	2	2	0	0	0	0	0	0	0	0	0	0	1	0	4	0	0	0	2	0	1	0	0	0	0	0	0	0	0	0	0	0	2	0	1	0	0	0	0	0
OTU_608	5	0	0	3	1	1	8	1	0	0	3	5	1	2	6	1	1	4	0	5	6	1	0	1	7	2	2	0	3	0	1	2	0	2	3	1	11	2	0	5	7	5	1	2	3	2	2	1	3
OTU_614	4	2	1	1	3	3	4	1	2	5	0	3	2	1	4	2	0	1	0	2	4	1	2	3	1	3	0	0	0	5	3	5	0	1	1	1	2	0	1	2	7	2	4	2	0	0	0	1	1
OTU_346	6	4	8	2	3	2	11	3	5	5	1	5	4	7	2	1	0	9	3	6	3	5	3	4	5	1	1	4	13	4	0	4	0	0	3	0	5	1	1	3	13	3	3	6	1	0	7	2	2
OTU_2889	1	0	0	1	2	1	2	0	0	0	0	0	1	2	0	0	0	1	0	4	2	0	0	0	0	0	0	1	0	1	0	2	0	0	0	0	0	0	0	0	2	0	1	1	0	0	0	2	0
OTU_2859	3	0	0	0	1	0	2	0	0	0	0	0	0	1	0	0	1	0	0	0	0	1	0	0	1	0	0	0	0	0	1	5	0	0	0	0	1	0	0	0	0	0	0	0	2	0	1	0	0
OTU_602	2	2	5	1	4	0	4	1	6	2	3	4	3	0	3	1	1	0	2	2	6	3	2	4	0	0	6	1	4	6	2	2	0	1	3	3	3	1	1	2	4	2	1	3	3	1	3	3	3
OTU_210	7	3	7	2	7	4	3	12	2	5	4	3	5	3	7	5	1	2	2	6	1	6	4	8	10	5	5	2	6	2	2	0	0	10	4	3	6	1	4	6	9	12	2	6	0	0	4	4	1
OTU_2710	3	1	0	1	0	1	0	0	0	0	1	0	1	0	6	0	0	2	0	1	29	1	0	0	1	2	0	0	0	5	1	0	0	1	3	0	0	0	0	0	2	0	0	0	2	0	0	1	0
OTU_8964	1	0	2	0	0	0	1	0	0	0	0	0	0	0	0	0	0	0	0	0	0	0	0	0	1	0	0	0	2	1	0	1	0	0	0	0	0	0	0	0	0	0	0	1	0	1	2	0	0
OTU_3575	2	0	0	0	2	0	0	0	0	0	0	0	0	1	0	0	0	0	0	0	1	0	0	0	0	0	0	0	0	0	0	0	0	0	1	0	0	0	1	0	2	0	1	0	1	0	0	0	0
OTU_278	5	5	7	11	4	4	5	10	3	7	4	3	1	9	3	7	1	4	3	9	1	4	5	4	3	4	3	4	5	3	3	5	0	3	5	3	9	2	3	6	16	4	3	4	3	0	2	7	3
OTU_234	4	10	11	5	4	19	3	14	3	2	8	3	6	6	0	1	5	2	3	2	2	2	6	7	8	8	7	0	5	1	1	3	0	3	0	3	5	3	8	2	1	10	2	5	2	3	4	3	4
OTU_783	3	3	1	5	3	0	1	2	1	1	1	1	2	5	3	2	1	1	0	0	1	0	0	1	13	0	0	1	2	2	3	6	0	0	1	0	7	1	1	1	3	4	7	0	1	0	2	0	1
OTU_1011	2	1	1	1	3	2	1	1	1	1	0	2	1	0	1	0	1	1	0	0	1	0	1	1	1	3	0	2	0	0	2	0	0	2	1	0	2	0	1	1	6	2	2	1	1	1	0	0	1
OTU_1069	2	2	0	0	0	0	0	2	0	0	1	3	0	0	0	1	0	2	0	1	0	0	0	0	0	0	0	2	1	1	0	0	0	0	0	1	5	0	2	0	5	1	0	2	0	0	0	0	0
OTU_4386	1	0	0	0	0	0	0	0	0	1	0	0	0	0	0	0	0	0	0	0	0	0	0	0	0	1	0	1	0	0	0	2	0	0	0	0	0	0	0	0	2	0	0	0	1	0	0	0	0
OTU_918	3	4	5	1	7	3	5	1	4	7	3	1	1	6	1	1	1	0	1	2	5	2	2	6	2	8	1	0	6	2	3	1	0	7	1	1	5	4	0	2	3	7	2	3	0	0	0	9	1
OTU_633	4	3	1	12	1	6	13	3	9	3	5	13	8	7	7	4	0	12	2	13	15	18	4	6	8	7	3	4	21	1	2	16	0	1	3	6	7	1	2	4	23	3	2	9	7	4	8	12	2
OTU_1661	1	2	1	2	0	0	1	1	1	0	0	2	1	0	0	1	0	0	0	0	0	1	1	0	2	0	1	0	1	1	1	2	0	1	0	1	0	0	0	0	0	1	1	2	0	0	2	0	0
OTU_2022	13	1	3	2	1	0	5	2	0	2	0	5	2	4	3	1	0	9	0	3	1	1	0	1	3	0	1	1	3	5	2	4	0	0	0	3	13	0	0	1	0	1	4	0	1	0	5	0	1
OTU_1009	2	1	0	1	8	1	0	3	1	2	1	3	0	0	1	1	1	0	0	0	1	0	0	2	0	4	0	0	0	0	0	0	0	0	0	1	0	0	4	1	2	2	1	3	0	1	0	2	1
OTU_888	1	2	2	0	1	0	0	3	1	0	0	4	0	0	4	1	6	0	0	0	6	1	0	0	2	0	0	3	0	1	1	1	0	2	3	2	1	0	0	1	0	3	3	0	0	0	0	0	0
OTU_2898	1	0	0	0	0	1	0	0	0	0	1	1	0	1	0	0	0	0	0	0	0	0	0	0	1	0	1	0	0	2	0	2	0	0	1	0	0	0	0	0	3	0	1	1	1	0	0	0	0
OTU_524	4	10	4	4	3	7	3	3	4	2	7	1	5	1	2	1	0	1	1	2	5	0	1	8	2	8	1	1	1	3	0	4	0	6	1	3	1	0	0	5	2	4	0	5	0	3	0	6	5
OTU_2356	1	1	0	0	1	0	0	0	0	0	0	0	0	0	0	2	0	0	0	0	0	1	1	0	2	1	2	1	2	1	0	0	0	0	1	0	1	0	1	0	0	0	0	0	0	1	0	0	0
OTU_2224	1	1	0	3	1	0	0	0	0	0	4	0	0	1	0	0	0	2	0	0	0	0	0	2	1	1	0	1	0	0	0	1	0	0	0	0	4	0	1	0	1	1	0	2	0	0	0	0	1
OTU_598	2	2	4	0	0	3	1	5	5	5	2	1	1	2	0	0	2	2	0	2	2	1	4	2	1	1	1	0	3	1	0	1	0	1	0	0	0	0	1	4	4	3	1	2	3	3	6	2	0
OTU_5012	2	0	1	0	0	0	0	0	0	0	1	0	1	0	0	0	0	0	0	0	1	0	3	0	0	0	0	1	0	0	0	1	0	0	0	0	0	1	0	0	0	0	0	0	0	0	0	0	0
OTU_9651	1	0	0	0	0	0	0	0	0	0	0	1	0	0	0	0	0	3	0	0	0	0	0	0	0	0	0	0	0	0	0	0	0	0	0	0	0	0	0	0	0	0	0	0	0	0	0	0	0
OTU_1249	4	1	0	0	0	2	0	0	0	0	0	0	0	1	0	0	0	4	0	6	0	0	0	0	1	1	0	0	1	0	0	0	0	0	1	0	1	0	0	0	0	0	0	0	0	0	5	0	1
OTU_146	4	8	8	9	1	14	0	11	9	16	9	7	8	8	3	2	3	2	3	2	5	14	12	21	6	19	10	3	21	0	1	3	0	4	5	4	1	7	3	17	15	13	0	15	3	1	3	12	9
OTU_51	11	40	33	26	23	11	8	34	12	17	26	13	36	17	15	12	8	10	16	6	14	12	21	21	12	33	5	3	18	6	7	10	0	28	8	14	13	5	20	38	14	24	9	25	10	3	1	16	33
OTU_962	3	1	2	4	1	1	1	0	0	0	2	5	3	9	2	2	1	4	0	7	4	0	0	1	0	0	2	2	2	6	3	7	0	3	2	0	1	0	0	2	1	1	4	1	4	0	2	5	2
OTU_314	5	9	2	3	5	2	2	1	1	9	6	14	1	6	10	3	0	3	0	8	7	5	1	2	7	5	3	0	3	7	3	3	0	1	6	2	5	0	3	1	7	13	4	2	4	1	9	3	4
OTU_1116	1	5	1	6	2	1	2	1	3	0	0	4	0	1	0	0	0	2	0	4	0	0	1	1	2	2	0	0	1	1	2	0	0	0	0	1	3	1	2	3	2	4	1	1	0	0	1	2	0
OTU_2250	1	2	4	1	1	0	1	0	0	2	1	0	0	0	1	0	0	2	1	0	0	0	1	0	0	1	0	0	5	1	0	1	0	0	0	0	1	0	0	0	2	4	1	0	0	0	0	1	2
OTU_1478	3	11	5	1	3	5	4	5	2	5	1	2	2	3	2	0	2	1	1	0	0	1	1	0	3	7	2	0	3	1	1	6	0	5	0	0	1	2	1	0	1	2	6	3	1	1	1	2	3
OTU_2707	1	1	0	2	0	0	1	1	0	0	0	1	0	1	0	0	0	0	0	0	0	0	1	2	0	2	1	0	3	0	0	1	0	0	0	0	1	1	0	1	1	0	0	1	0	0	0	1	0
OTU_405	11	1	0	2	0	0	9	2	1	1	0	7	2	6	5	9	1	9	0	5	1	1	0	1	9	2	2	0	5	2	9	2	0	0	5	2	8	0	1	0	8	3	0	4	5	0	1	0	0
OTU_2429	1	0	0	1	0	0	1	1	1	0	0	0	0	0	0	0	0	0	0	0	0	2	0	0	0	0	1	2	0	0	0	0	0	2	0	0	0	0	0	0	0	0	0	1	0	0	0	0	1
OTU_335	13	7	3	4	4	2	8	1	2	3	1	11	2	9	6	7	1	10	1	8	4	5	4	4	7	5	1	1	8	4	3	9	0	2	4	2	10	0	0	6	13	9	5	3	6	0	5	4	4
OTU_2907	2	0	1	0	0	2	0	0	0	0	1	0	1	0	0	0	0	0	0	0	0	1	0	1	2	0	0	0	0	1	0	0	0	0	1	0	0	0	0	0	1	0	0	1	0	0	0	0	0
OTU_1004	5	0	1	1	3	0	2	0	2	0	0	0	0	0	4	0	0	1	0	5	1	0	0	0	0	0	2	3	0	0	1	2	0	2	4	0	2	1	1	0	2	1	2	1	2	0	1	0	0
OTU_269	12	5	1	3	3	5	13	4	5	5	2	7	8	2	5	8	5	12	2	8	10	4	1	3	8	2	2	5	1	4	7	11	0	6	7	2	26	1	4	2	9	4	6	10	6	2	7	3	5
OTU_1012	2	4	1	0	4	1	2	1	5	0	0	3	1	0	2	0	0	2	0	0	1	1	2	0	0	0	0	6	3	1	0	0	0	1	0	0	0	0	0	0	2	4	2	2	0	0	5	2	0
OTU_3578	1	0	0	1	0	0	0	0	1	0	0	0	0	0	0	1	0	0	1	0	0	1	0	0	0	0	0	0	0	0	0	0	0	0	0	0	0	0	0	0	0	2	0	1	0	0	0	2	0
OTU_779	2	1	1	2	1	5	0	3	0	0	1	1	2	2	1	0	2	4	1	2	2	1	1	1	6	4	0	2	0	0	0	1	0	2	2	0	3	0	1	2	3	0	0	3	4	0	2	3	1
OTU_1468	1	2	3	1	2	1	0	1	0	1	0	2	0	1	1	0	0	1	1	0	1	1	1	3	1	0	0	0	0	0	0	0	0	0	2	2	0	0	3	3	2	1	0	2	1	0	0	2	0
OTU_7	37	45	98	65	24	60	24	80	66	82	78	27	68	60	33	30	66	56	38	28	30	47	104	82	55	70	79	15	100	13	12	77	0	44	27	51	42	54	49	62	126	103	20	121	36	20	32	85	48
OTU_203	3	6	6	3	1	2	1	4	1	4	3	9	18	5	15	7	2	3	3	6	20	7	7	9	7	3	0	2	7	9	11	4	0	1	14	2	8	6	3	9	12	6	2	8	4	0	4	7	0
OTU_644	3	3	2	1	3	3	4	2	2	3	1	5	2	1	8	7	1	3	2	5	1	2	0	0	2	0	2	1	3	2	0	1	0	0	2	2	7	1	0	0	3	1	2	2	1	0	0	3	5
OTU_499	4	2	1	0	1	0	4	1	0	1	0	7	3	8	6	4	1	13	1	5	9	4	1	0	8	0	1	1	8	1	2	6	0	1	4	1	7	1	0	2	12	0	1	1	3	0	2	1	0
OTU_56	9	11	14	2	20	22	10	27	4	23	10	8	35	13	12	14	33	8	17	9	66	11	30	27	25	19	11	5	10	3	10	9	0	10	11	18	8	34	15	26	18	19	2	58	8	3	6	13	12
OTU_1817	3	2	5	0	0	1	0	1	0	2	0	0	1	0	1	1	0	0	1	0	0	1	1	2	1	0	0	0	0	1	0	0	0	3	0	2	3	0	0	1	2	0	1	3	1	0	0	3	0
OTU_695	2	7	2	0	1	9	0	2	3	4	3	2	7	0	1	0	0	0	2	4	3	0	0	5	1	5	4	0	1	0	3	2	0	2	0	0	3	1	4	1	0	11	1	0	0	0	3	1	3
OTU_1720	4	4	0	0	0	0	0	0	0	0	0	1	0	0	1	2	0	1	0	0	0	1	0	1	2	0	1	0	0	0	0	0	0	1	0	1	2	0	1	0	0	0	0	0	0	0	0	2	0
OTU_424	8	4	3	4	9	13	6	11	0	9	6	3	10	5	0	3	2	4	3	2	3	0	7	3	4	5	6	1	0	0	2	3	0	1	3	2	6	2	8	7	9	5	1	3	1	3	2	7	4
OTU_1648	4	1	0	0	3	0	2	0	0	0	1	3	2	0	0	3	0	0	0	0	2	2	2	0	3	0	0	0	0	1	1	4	0	0	0	0	1	0	0	0	0	1	0	0	3	0	7	0	1
OTU_2007	1	0	1	1	0	0	1	0	0	0	0	0	4	1	2	1	0	0	0	0	5	1	2	2	1	1	0	1	0	1	0	4	0	1	0	0	1	1	0	0	0	0	1	3	2	0	1	0	1
OTU_284	5	10	22	5	10	19	2	13	1	12	12	5	4	2	1	1	5	3	1	0	4	2	8	13	0	18	6	0	6	6	2	7	0	18	3	9	2	3	6	7	6	9	4	10	2	3	0	4	7
OTU_129	16	7	9	8	5	4	14	5	10	7	6	14	6	13	10	5	11	13	5	12	15	11	12	11	14	11	6	8	26	5	2	7	0	8	14	7	9	11	6	9	33	4	13	17	17	3	15	11	4
OTU_933	5	1	3	2	1	0	0	1	0	1	7	1	2	9	3	0	1	1	0	1	1	1	0	1	1	4	0	0	1	1	3	2	0	5	0	1	0	1	2	0	4	2	0	1	0	0	0	1	4
OTU_5359	1	0	0	0	1	0	0	0	0	0	0	0	0	0	0	0	0	0	0	0	0	0	0	0	0	0	0	0	0	0	0	0	0	0	0	0	0	0	0	0	0	0	0	0	0	0	0	1	0
OTU_721	2	1	1	0	2	2	1	3	2	1	1	0	1	0	1	0	1	1	3	0	1	2	1	4	0	2	1	0	5	0	0	0	0	0	0	4	0	0	1	0	1	1	0	3	1	0	0	3	1
OTU_1187	3	0	2	0	0	0	3	0	0	0	0	5	1	0	2	7	0	2	0	0	1	4	0	0	4	0	0	0	6	1	0	4	0	0	0	0	2	0	0	0	0	1	1	0	0	0	1	1	0
OTU_1360	1	0	0	1	0	0	3	1	0	2	0	7	0	0	3	1	0	0	1	2	2	1	0	0	2	0	1	2	0	2	0	2	0	0	3	0	2	0	2	1	3	2	2	1	0	1	1	1	1
OTU_5699	1	0	0	0	0	0	0	0	0	0	0	0	0	0	5	0	0	0	0	0	0	0	0	0	6	0	0	0	0	0	0	0	0	0	0	0	0	0	0	0	0	0	0	0	0	0	2	0	0
OTU_1573	1	1	4	0	2	2	0	1	0	3	2	0	1	0	0	0	0	0	0	1	2	1	0	0	1	0	1	0	0	0	0	0	0	1	0	1	0	1	2	1	0	0	1	6	4	0	0	1	0
OTU_238	6	9	9	6	4	6	5	6	10	8	2	6	6	2	1	5	9	4	2	0	3	5	9	6	8	7	8	4	4	6	2	8	0	5	6	2	8	4	5	6	12	11	6	6	2	2	3	5	8
OTU_1924	1	3	3	4	0	7	2	3	0	0	3	0	0	0	0	0	2	0	0	0	0	0	1	1	1	2	3	0	3	1	0	0	0	1	1	4	1	0	0	1	0	3	1	3	0	0	0	2	1
OTU_10616	1	0	0	0	0	0	3	2	0	0	0	0	0	0	2	0	0	3	0	0	2	1	1	0	0	0	0	0	1	2	2	1	0	0	1	1	1	0	0	0	2	0	0	0	2	0	1	0	0
OTU_4479	1	3	1	1	3	0	0	1	2	1	0	0	1	0	1	3	0	0	1	0	0	0	1	1	0	0	0	2	0	0	1	1	0	0	0	0	0	0	1	1	2	3	1	1	0	0	1	2	0
OTU_1142	1	4	2	0	1	1	1	0	0	3	0	0	2	4	1	1	0	2	1	2	1	1	1	1	3	0	0	2	4	1	1	2	0	2	0	0	3	2	0	1	5	1	1	1	1	0	0	2	0
OTU_1999	1	5	1	1	4	6	6	4	1	2	6	1	1	0	0	3	2	2	2	2	0	0	3	1	0	3	0	2	0	0	0	4	0	4	1	1	1	0	3	1	1	2	1	1	1	0	0	1	1
OTU_55	9	11	19	21	10	14	11	25	10	15	15	11	16	23	24	14	16	27	10	9	15	19	17	20	12	21	11	7	28	5	5	56	0	7	7	7	13	26	13	22	16	14	2	35	9	1	3	25	14
OTU_402	10	11	2	3	6	4	8	6	4	5	2	5	4	5	17	15	6	9	1	2	5	2	4	2	5	3	1	7	10	5	3	8	0	5	3	3	16	0	3	3	5	3	9	2	6	2	5	5	7
OTU_274	6	14	21	7	15	7	3	5	5	14	4	7	9	10	5	1	7	5	3	5	3	2	4	3	4	16	9	4	3	2	16	3	0	11	10	0	2	3	6	1	3	21	0	7	5	1	4	12	6
OTU_99	17	14	6	12	4	3	12	13	4	4	3	15	13	16	18	47	1	11	1	15	14	10	4	5	20	7	5	7	15	11	23	27	0	1	6	1	8	7	6	14	21	9	1	4	22	4	7	6	4
OTU_8260	1	0	0	0	1	0	0	0	0	1	0	0	0	0	0	0	0	0	0	0	0	0	0	1	0	0	0	0	0	0	0	0	0	0	0	0	0	0	0	0	0	0	0	0	0	0	0	0	0
OTU_3123	1	0	0	0	0	0	0	0	0	0	0	1	0	1	1	0	0	0	0	0	0	1	0	0	0	0	2	0	0	1	1	0	0	0	0	0	0	1	1	0	1	1	0	0	2	0	1	1	0
OTU_3570	2	0	0	1	0	1	0	0	0	2	0	0	2	1	1	2	0	1	0	0	1	0	2	0	2	1	0	1	0	0	0	0	0	0	0	0	2	0	0	1	7	0	0	0	0	0	0	0	0
OTU_209	1	3	4	2	2	0	4	12	2	1	3	2	39	3	115	14	0	2	1	97	4	3	1	0	3	2	3	2	5	41	1	5	0	5	14	5	2	2	1	14	8	1	9	9	4	0	1	10	4
OTU_1177	3	1	2	1	0	0	3	0	0	1	0	3	0	1	1	0	0	4	1	2	1	0	6	1	3	0	0	0	0	2	0	0	0	1	1	2	0	1	0	0	0	0	0	4	1	0	1	1	1
OTU_646	3	2	2	3	1	4	0	1	1	1	3	4	3	0	1	1	3	2	1	1	1	6	4	0	0	2	3	0	4	1	0	1	0	0	1	0	5	2	1	2	2	5	3	3	5	0	0	0	1
OTU_10024	2	0	0	1	0	0	0	0	0	0	1	0	0	0	0	0	0	0	0	0	0	0	0	0	0	0	0	0	0	0	0	0	0	0	0	0	0	0	0	0	0	0	0	0	0	0	0	0	0
OTU_5432	2	0	0	0	0	0	0	0	0	2	0	1	0	0	1	0	1	0	0	0	1	0	0	0	0	0	1	0	0	0	1	0	0	0	0	0	0	0	0	0	1	0	0	0	0	0	0	0	0
OTU_740	6	4	1	3	0	1	4	0	1	2	1	5	1	4	8	3	0	4	0	1	3	1	2	0	1	1	1	2	5	8	0	0	0	1	2	2	3	2	2	5	4	5	1	1	2	0	4	3	1
OTU_2937	4	0	1	1	0	0	1	0	0	2	1	0	0	1	1	3	0	1	0	2	0	0	0	0	1	1	0	0	0	0	0	7	0	1	0	0	1	1	0	1	3	0	2	0	0	0	0	0	0
OTU_158	5	14	19	6	9	9	5	8	23	11	8	8	12	12	8	0	6	3	9	8	6	7	13	15	5	17	3	2	5	7	2	7	0	11	4	7	3	7	4	8	3	19	3	12	7	4	4	13	9
OTU_1325	1	0	0	4	0	1	1	0	1	3	2	1	1	0	0	3	0	0	1	1	3	0	1	1	0	0	3	2	1	0	1	0	0	2	1	1	1	0	0	0	1	0	0	1	0	1	1	0	0
OTU_1040	13	1	3	4	3	2	8	3	1	5	8	9	5	4	12	4	1	8	3	8	6	10	5	4	10	2	2	4	11	11	8	11	0	5	13	3	15	2	1	4	20	4	5	5	10	4	5	8	2
OTU_455	3	1	5	2	3	1	4	3	2	1	0	8	2	5	3	1	1	2	0	3	3	5	1	2	7	4	1	1	3	5	0	5	0	1	8	0	5	0	2	5	8	2	3	1	2	0	2	2	1
OTU_8864	1	0	0	0	0	0	1	0	0	0	0	0	1	0	0	3	0	0	0	0	0	1	0	0	0	0	0	1	2	2	0	4	0	1	1	0	0	0	0	1	1	0	0	0	0	0	1	0	1
OTU_509	2	3	2	1	1	9	0	6	2	4	5	0	6	2	0	0	6	0	2	0	1	2	2	5	1	7	2	0	1	1	0	0	0	2	1	2	2	2	2	1	4	6	0	14	2	1	2	1	3
OTU_390	7	14	5	1	3	14	2	3	3	5	1	1	3	1	1	1	3	6	4	2	7	2	1	2	2	5	3	0	1	1	1	1	0	3	2	3	8	1	6	4	2	7	3	6	6	1	3	8	1
OTU_2489	3	1	3	0	1	2	3	3	5	2	2	6	0	0	3	1	0	9	4	2	2	2	5	3	4	1	4	0	6	1	1	2	0	2	2	3	0	0	1	3	7	0	1	4	3	2	0	1	1
OTU_1093	1	2	3	2	2	7	1	2	0	5	4	1	2	1	0	0	1	1	1	0	0	3	7	3	0	3	2	0	1	0	0	2	0	2	3	2	1	2	1	3	2	3	0	1	0	3	2	4	4
OTU_901	6	13	8	1	3	1	3	2	4	1	3	8	3	1	6	1	0	0	0	4	1	2	1	0	0	1	1	1	2	2	0	0	0	3	1	1	3	0	1	1	1	11	0	0	2	0	0	3	0
OTU_492	4	12	3	2	1	1	5	2	1	3	1	1	5	3	5	1	1	1	2	6	1	2	2	3	1	3	1	2	0	1	2	4	0	4	4	0	2	3	1	3	0	2	2	3	3	0	4	5	4
OTU_351	14	4	2	0	0	2	6	3	0	0	0	7	4	7	3	3	2	4	1	8	6	1	1	0	11	3	1	3	4	7	7	15	0	3	4	0	5	2	2	0	8	2	2	3	4	1	7	2	0
OTU_5650	1	0	0	2	0	0	0	0	0	0	0	0	0	0	2	0	0	0	0	0	0	0	0	0	0	0	0	0	0	0	1	0	0	0	0	0	0	0	0	0	0	0	1	1	0	0	0	0	0
OTU_1692	1	2	1	0	0	0	0	1	1	0	3	1	0	2	1	0	0	0	0	0	0	1	0	0	0	0	1	0	0	0	0	0	0	0	1	0	3	0	0	0	2	2	0	1	0	1	0	1	0
OTU_2552	3	1	0	0	1	1	0	1	0	1	0	0	0	1	2	0	1	1	0	0	0	0	2	1	2	0	0	0	0	1	2	0	0	0	0	0	1	0	0	0	0	0	1	0	1	0	0	2	0
OTU_2738	4	1	1	1	1	0	3	0	0	1	1	11	1	1	3	1	0	2	0	0	0	0	3	0	6	0	0	3	2	4	1	5	0	1	2	1	4	0	1	1	4	1	0	0	1	0	2	0	2
OTU_3995	1	0	0	0	0	0	0	0	0	0	0	0	0	0	0	0	0	0	0	1	0	0	0	0	0	0	0	0	1	0	0	0	0	0	0	0	0	0	1	0	0	0	0	0	2	0	0	0	0
OTU_530	1	11	6	1	5	3	2	12	7	7	0	2	1	1	0	3	1	0	3	1	1	2	5	6	3	5	11	0	2	0	0	0	0	5	1	2	1	0	3	7	4	8	0	2	0	1	0	7	3
OTU_7033	1	0	0	0	0	0	1	0	0	0	0	2	0	0	1	0	0	0	0	0	0	0	0	3	1	0	0	0	0	0	2	0	0	0	0	0	3	0	0	0	0	0	0	0	0	0	0	1	0
OTU_557	2	1	8	3	7	15	2	15	4	11	7	4	5	5	0	1	0	0	4	0	4	2	4	8	2	11	0	0	5	3	0	2	0	11	4	5	3	2	3	9	1	7	0	11	1	1	2	5	5
OTU_480	5	1	0	2	0	4	10	0	3	0	4	7	3	3	0	3	0	2	0	4	6	10	1	2	2	2	0	2	22	3	1	1	0	1	2	2	1	2	1	2	11	2	0	2	5	0	4	1	1
OTU_342	4	3	5	5	6	19	3	13	5	5	9	3	7	2	4	1	7	2	2	2	1	2	2	5	5	9	4	0	1	1	3	3	0	4	0	4	4	6	4	1	5	9	2	8	1	1	2	2	3
OTU_426	1	7	4	1	8	12	2	9	5	7	7	3	1	3	1	4	0	0	1	5	4	4	3	9	5	14	1	1	5	0	2	2	0	6	2	4	2	4	2	8	2	14	1	3	1	0	4	5	6
OTU_289	3	9	4	0	1	4	3	5	2	1	1	7	3	0	2	1	2	1	0	0	4	3	0	0	5	1	1	1	2	2	4	3	0	4	5	1	3	1	2	3	4	5	2	6	4	0	1	2	1
OTU_601	3	8	4	1	5	9	4	11	2	5	4	3	1	1	1	2	1	1	2	1	3	2	0	4	1	8	2	0	3	3	1	3	0	4	2	0	2	1	5	6	5	5	0	8	5	0	0	1	1
OTU_1358	4	4	1	1	2	0	0	1	2	2	1	4	2	2	1	0	0	1	0	2	1	0	0	2	3	1	1	2	5	0	0	1	0	0	2	0	6	1	1	0	8	1	0	2	0	0	5	0	1
OTU_9339	1	2	0	0	0	0	1	1	0	0	0	1	1	0	0	0	0	1	1	0	0	1	1	1	0	0	1	0	0	0	1	0	0	0	0	0	0	1	0	0	1	0	0	0	1	0	0	0	0
OTU_358	1	4	4	4	3	5	3	6	2	3	0	2	2	0	4	10	10	0	4	1	5	1	3	11	1	3	4	0	2	1	1	0	0	4	1	3	2	4	7	2	3	2	3	3	1	1	2	2	2
OTU_1543	3	0	0	0	0	0	2	0	0	0	0	4	0	1	4	3	0	5	0	3	0	0	0	0	0	0	0	0	0	1	3	1	0	0	0	0	3	0	0	0	0	0	0	0	0	0	1	0	0
OTU_5711	1	2	1	0	0	2	0	0	0	0	0	1	1	0	0	0	0	1	0	0	0	0	0	0	0	0	0	0	0	0	0	0	0	0	0	0	1	0	0	0	0	0	0	0	0	0	0	0	0
OTU_1667	3	0	0	1	0	0	1	1	0	2	0	1	0	1	1	4	0	0	0	0	0	0	0	1	2	0	1	0	0	1	7	2	0	0	4	1	1	2	0	1	0	0	1	0	6	0	1	0	0
OTU_2001	1	1	1	2	1	0	4	2	1	1	0	3	0	6	0	0	1	0	1	3	2	1	2	0	2	1	1	0	5	1	0	3	0	2	0	2	1	2	1	0	0	0	2	1	1	2	0	0	0
OTU_432	2	7	1	1	3	2	2	0	6	0	2	0	12	0	2	4	0	2	2	4	3	0	0	0	4	3	2	1	0	6	1	0	0	16	2	1	4	0	0	0	3	2	1	0	2	0	0	3	0
OTU_10481	1	0	0	0	0	0	0	0	0	0	0	0	0	0	0	0	0	0	0	0	0	0	0	0	0	0	0	0	0	0	0	0	0	0	1	0	0	0	0	0	0	0	0	0	0	0	0	0	0
OTU_1534	1	1	2	1	1	1	0	0	1	2	1	1	1	0	1	0	0	2	1	1	0	1	0	0	0	0	2	0	1	0	1	0	0	3	1	0	4	0	1	0	0	4	0	1	0	0	2	0	0
OTU_67	9	18	26	17	35	28	17	11	29	13	10	19	16	7	11	7	14	10	17	14	2	7	23	25	12	22	14	16	9	7	8	4	0	22	7	14	11	8	9	3	13	29	12	27	11	5	9	11	7
OTU_624	3	5	5	1	11	2	0	4	2	0	0	1	5	1	3	0	1	3	0	2	0	1	0	2	4	2	1	4	0	4	0	2	0	6	2	2	3	2	2	0	0	2	2	3	4	0	2	0	1
OTU_3518	1	0	0	0	1	1	0	1	1	0	1	0	0	0	0	0	1	0	0	0	0	0	0	5	0	0	2	0	0	1	1	0	0	0	0	0	0	0	0	0	0	1	0	0	0	0	0	0	1
OTU_512	5	1	1	0	3	0	0	1	0	0	2	8	0	4	9	8	0	2	1	3	4	3	1	0	8	2	0	1	6	5	7	2	0	2	0	0	4	0	1	1	1	1	6	2	1	0	6	1	0
OTU_2978	1	1	0	1	1	0	0	0	1	0	0	0	0	0	2	0	0	0	0	0	0	0	0	0	0	0	0	0	0	0	2	1	0	0	0	0	5	0	0	0	1	1	0	0	0	0	0	0	1
OTU_812	5	2	0	2	1	0	0	1	0	0	0	8	0	1	6	1	2	2	0	3	1	1	1	0	1	0	0	0	1	0	1	2	0	1	0	0	1	1	0	1	0	0	3	1	3	0	0	0	1
OTU_2941	2	0	1	0	0	0	0	1	0	0	0	1	0	2	2	5	0	2	0	3	1	0	0	0	3	1	0	1	2	0	2	0	0	0	0	0	0	0	0	0	2	0	0	1	0	0	1	0	0
OTU_2810	1	0	0	0	0	1	0	0	0	0	0	2	1	0	0	1	1	3	0	1	1	1	1	0	0	0	0	1	1	2	0	0	0	0	1	0	2	0	0	2	4	1	0	3	1	0	0	1	0
OTU_2899	1	1	1	0	1	1	1	1	1	0	0	0	0	0	0	1	1	0	1	0	0	0	0	2	0	3	0	0	0	0	0	0	0	0	2	1	0	0	1	0	0	1	2	0	1	0	0	0	2
OTU_2622	1	1	0	1	0	0	2	0	0	0	0	0	0	1	0	1	0	1	0	0	1	0	0	1	2	1	0	0	0	0	0	0	0	0	0	0	0	0	0	0	0	0	0	2	4	0	0	0	0
OTU_1914	5	1	1	0	0	0	2	2	0	0	0	5	3	0	0	2	1	4	1	2	0	0	0	0	2	0	1	2	0	1	0	1	0	0	1	0	3	2	0	0	3	2	2	0	0	1	0	1	1
OTU_2910	2	0	0	1	0	0	2	0	0	0	0	0	0	5	1	0	0	1	0	0	0	0	0	0	1	1	0	0	0	0	4	0	0	0	1	0	0	0	0	0	0	0	0	0	0	0	1	1	0
OTU_596	7	0	1	2	4	1	3	3	1	0	4	13	0	3	1	1	1	0	0	0	2	2	1	5	3	0	3	3	1	2	3	8	0	0	1	1	6	0	0	1	9	3	1	3	0	2	1	3	3
OTU_1594	2	0	4	1	0	1	1	0	3	1	1	1	0	2	0	0	0	0	0	1	0	2	1	0	4	1	1	0	0	0	2	1	0	0	0	1	2	0	1	0	2	0	0	2	2	0	1	2	0
OTU_4539	1	1	1	0	0	0	0	0	0	0	0	0	1	0	2	0	0	0	0	0	0	0	0	0	0	0	0	0	0	0	0	0	0	0	1	0	2	0	0	0	1	0	0	0	0	0	0	0	0
OTU_703	2	1	1	0	2	1	0	2	0	1	0	2	2	5	2	4	1	2	1	1	1	2	2	2	5	1	3	0	1	4	13	4	0	0	3	0	0	2	0	1	6	1	0	2	0	0	2	5	3
OTU_9827	1	0	0	0	0	0	0	0	0	0	0	0	0	0	1	0	0	1	0	0	0	0	0	0	0	0	0	0	0	2	0	1	0	0	0	0	0	0	0	0	0	0	0	0	0	0	0	0	0
OTU_3381	1	3	1	2	1	2	4	3	2	1	1	1	3	1	0	3	1	1	3	1	3	5	3	3	4	0	1	2	0	0	0	1	0	0	0	1	4	0	1	0	2	2	0	1	2	0	2	0	3
OTU_878	1	0	4	1	0	0	3	0	0	1	0	0	0	2	0	1	1	0	0	2	2	3	2	3	0	0	1	0	2	0	0	5	0	2	1	0	2	2	0	2	3	0	0	7	1	0	1	1	0
OTU_3228	2	0	0	1	0	0	1	0	1	0	0	2	0	0	0	0	0	0	0	0	0	0	1	0	0	0	0	2	0	0	0	1	0	0	1	0	5	0	0	0	0	0	2	0	0	0	0	0	0
OTU_3919	1	0	0	0	0	0	0	0	0	0	0	0	0	0	1	0	0	0	1	0	0	0	1	1	1	0	0	0	2	0	0	0	0	0	0	3	0	1	0	1	0	0	0	0	0	0	0	0	0
OTU_576	4	8	2	3	1	5	8	6	1	0	0	5	4	3	1	2	0	2	0	4	0	2	1	2	4	2	3	2	3	4	6	8	0	2	5	0	5	1	5	2	10	7	1	3	1	0	1	2	4
OTU_219	3	10	10	8	18	18	5	26	10	14	3	5	2	2	2	0	6	5	14	3	7	3	11	11	1	14	7	3	3	3	4	4	0	15	2	12	8	8	4	14	5	10	2	15	1	6	1	8	10
OTU_2567	2	0	0	1	0	0	0	1	0	0	0	0	1	1	2	0	1	0	3	0	1	0	2	0	1	1	0	0	2	0	0	0	0	0	0	1	0	0	1	0	0	1	0	1	1	0	0	0	0
OTU_606	1	1	0	0	0	2	1	2	0	0	0	5	0	2	0	27	0	0	0	0	0	0	0	7	0	2	1	0	1	2	6	0	0	0	5	1	2	2	2	0	0	2	1	1	0	0	2	2	1
OTU_85	9	10	14	9	5	4	9	12	3	4	8	12	11	28	20	19	5	15	1	8	18	14	3	10	14	8	6	0	21	4	2	46	0	5	21	5	11	8	10	10	19	8	11	20	12	4	9	6	10
OTU_215	11	4	17	2	0	1	8	3	7	3	8	13	0	3	9	4	11	11	6	5	9	5	10	6	7	3	5	6	9	7	12	12	0	5	9	4	9	5	3	2	14	5	2	16	8	0	6	8	4
OTU_833	1	1	2	2	0	1	3	0	4	1	1	2	2	1	2	1	2	1	2	1	6	0	1	2	2	4	4	0	0	1	1	0	0	0	0	2	2	5	2	6	1	2	0	4	2	1	0	6	2
OTU_1528	3	1	2	0	1	0	1	0	0	2	0	3	0	0	0	1	0	0	0	0	1	3	2	0	2	0	0	0	3	1	1	4	0	2	3	0	2	0	1	0	4	2	2	1	0	0	2	3	1
OTU_2194	3	0	8	4	1	0	0	1	3	3	0	0	2	0	1	2	1	0	2	0	0	0	2	3	0	0	0	1	3	0	2	0	0	1	0	2	1	0	1	1	0	0	0	0	0	0	0	0	0
OTU_739	3	3	5	3	3	9	0	3	1	5	2	0	3	0	0	0	2	2	3	1	1	1	4	8	1	9	1	0	1	2	0	1	0	9	0	1	3	9	4	4	0	9	0	10	1	0	1	7	6
OTU_587	8	1	8	4	2	0	3	1	1	1	1	4	2	4	3	1	0	1	0	3	3	8	1	1	2	1	2	2	9	1	1	5	0	1	1	0	4	0	2	2	5	1	2	4	1	0	2	1	1
OTU_301	11	0	12	1	1	1	6	2	1	3	0	6	4	12	6	6	2	8	1	3	3	5	2	4	3	1	2	3	15	9	18	4	0	2	5	2	5	2	1	3	16	2	1	5	8	3	4	6	0
OTU_708	3	1	5	2	0	0	2	2	0	4	1	1	1	1	1	0	0	1	0	2	0	1	0	4	0	4	1	0	4	0	0	1	0	3	1	4	0	4	3	0	1	2	1	3	0	0	0	2	2
OTU_2249	1	0	1	0	2	2	1	0	1	0	1	0	0	0	0	0	2	0	0	0	0	1	0	2	0	2	0	2	3	0	0	1	0	0	0	1	2	1	1	0	0	3	0	1	0	0	0	0	2
OTU_233	1	7	9	8	16	19	7	18	10	17	8	3	4	2	1	0	4	3	4	4	3	2	9	9	2	18	5	2	5	4	4	1	0	9	3	5	2	3	8	4	5	7	5	22	5	4	2	12	10
OTU_2960	1	0	1	0	0	0	0	0	1	0	0	0	1	0	0	0	0	0	0	0	0	0	0	0	1	1	0	1	0	0	0	0	0	0	0	0	0	0	0	0	1	1	0	0	0	0	1	0	0
OTU_242	2	1	0	0	0	1	2	0	0	0	0	0	0	3	0	0	0	2	0	0	488	1	0	0	2	3	0	0	0	0	1	1	0	1	2	0	2	0	0	0	2	1	0	0	1	2	0	2	0
OTU_6645	1	0	0	0	0	0	0	0	0	0	0	0	0	0	0	0	0	0	0	0	0	0	0	1	0	0	0	0	0	0	0	0	0	1	1	0	0	0	0	0	0	0	0	0	0	0	0	0	0
OTU_1258	1	0	3	0	0	2	8	1	0	0	0	5	2	1	0	2	2	3	2	2	0	1	0	0	1	0	1	2	4	0	0	1	0	2	0	0	9	0	0	0	5	1	0	1	3	0	0	1	0
OTU_276	12	15	34	14	39	65	17	35	14	29	27	5	29	24	4	3	6	6	5	8	9	13	21	31	7	52	12	5	8	17	8	13	0	34	6	24	6	17	15	16	11	41	6	52	10	6	4	18	35
OTU_19	29	26	30	13	8	14	39	28	15	18	11	36	22	33	30	17	8	28	10	28	28	26	11	15	47	15	22	10	29	16	31	28	0	13	33	10	52	7	12	17	27	22	16	26	25	5	14	22	12
OTU_1524	2	2	6	1	0	0	3	0	3	4	0	6	0	2	0	4	1	2	0	3	0	4	2	0	0	2	3	1	3	0	0	0	0	1	1	0	3	2	1	1	1	2	2	2	0	0	2	3	0
OTU_759	2	5	4	1	14	2	3	5	2	2	5	2	5	0	2	1	1	3	1	0	1	2	2	6	0	4	0	0	1	3	1	1	0	4	2	2	0	2	1	1	3	3	0	5	0	0	0	4	2
OTU_908	2	0	6	5	7	1	0	3	1	3	1	0	2	0	3	1	0	0	1	2	5	2	0	0	0	4	0	0	1	2	0	1	0	3	3	1	1	3	2	1	0	3	2	1	1	0	1	0	1
OTU_188	21	20	17	1	12	7	17	11	3	2	6	11	7	9	5	7	4	7	4	7	7	6	2	11	6	20	1	4	3	3	7	3	0	8	3	2	11	2	7	4	8	20	7	6	10	2	5	7	9
OTU_359	1	9	6	3	14	12	3	10	10	10	5	2	5	5	0	0	2	3	3	0	1	5	3	5	2	9	5	1	2	3	0	0	0	7	0	4	0	2	7	6	1	2	1	3	4	1	0	0	6
OTU_1122	4	3	4	3	1	1	4	3	0	2	0	3	0	1	2	5	1	1	0	4	2	2	0	1	3	2	1	1	3	0	0	3	0	0	1	3	3	2	0	2	0	1	2	3	1	0	1	3	3
OTU_2089	2	0	1	2	1	4	0	1	1	0	1	0	0	0	0	0	0	2	0	1	0	0	0	0	2	5	2	0	2	0	1	0	0	1	1	0	0	0	0	0	1	2	0	0	1	0	1	0	1
OTU_705	4	0	2	0	0	1	1	0	1	1	2	1	0	5	1	9	0	4	0	1	0	2	0	1	12	1	2	5	1	1	9	7	0	0	6	1	6	0	1	0	2	0	1	0	0	0	1	1	2
OTU_3970	1	0	1	0	0	0	0	0	0	0	0	0	0	0	0	0	0	0	0	0	2	3	0	0	0	0	0	0	1	0	0	0	0	0	1	0	0	0	0	0	1	0	0	0	0	0	0	1	0
OTU_1629	2	0	0	0	0	0	3	0	0	0	0	1	0	1	0	3	0	0	0	1	0	2	0	1	1	0	0	1	2	0	0	7	0	0	0	0	0	0	0	1	1	0	0	0	0	0	1	0	0
OTU_304	10	3	7	7	2	2	5	5	2	1	5	11	7	20	7	4	2	10	4	9	4	12	5	5	9	0	0	6	20	9	12	17	0	5	5	5	8	6	2	8	25	1	7	5	9	2	10	6	4
OTU_463	2	9	6	7	5	6	4	7	4	7	5	0	5	3	2	1	3	1	3	1	2	3	4	7	0	8	2	2	4	3	1	2	0	10	0	3	0	4	2	5	7	0	1	5	2	2	1	1	2
OTU_1626	1	2	4	0	4	1	3	0	6	1	0	1	1	0	0	0	0	0	1	2	0	0	3	3	0	1	0	1	2	0	0	0	0	2	0	1	0	0	1	1	1	3	0	2	0	0	1	1	4
OTU_1762	2	4	1	1	1	1	0	7	1	2	2	1	2	1	0	1	1	1	0	3	0	2	0	0	1	2	0	1	1	1	0	2	0	2	3	0	1	0	0	0	0	2	0	1	0	1	0	0	1
OTU_8564	1	0	0	1	0	0	1	2	0	0	0	0	0	0	0	0	0	1	0	0	0	0	0	0	0	0	0	0	0	0	1	0	0	0	0	0	0	0	0	0	1	0	0	0	1	0	1	0	0
OTU_1188	1	1	1	3	2	1	0	1	1	1	1	1	1	0	1	1	0	2	1	1	0	1	3	2	0	3	1	2	1	0	1	0	0	3	4	0	0	0	1	0	1	5	0	1	0	0	0	1	0
OTU_592	3	2	6	1	1	3	5	0	2	0	2	7	1	3	1	2	1	3	0	0	2	5	0	0	5	2	3	1	3	1	3	1	0	2	2	0	3	0	1	3	4	1	4	2	9	1	2	0	0
OTU_544	2	1	1	2	0	1	5	1	1	1	0	9	2	6	3	1	0	1	0	2	4	3	1	0	0	0	0	2	9	1	1	5	0	1	4	0	6	0	0	2	4	1	3	3	2	1	2	4	1
OTU_2555	1	0	0	2	0	0	0	1	0	1	0	0	0	0	1	2	0	0	0	0	0	0	0	0	0	2	2	0	0	0	0	0	0	0	0	1	0	1	0	0	0	0	0	1	0	0	0	0	1
OTU_1748	3	0	1	1	3	0	1	4	1	1	0	1	2	0	0	0	0	0	1	0	0	1	1	0	0	1	0	0	0	1	1	0	0	0	0	4	1	1	0	1	1	1	1	4	1	0	0	1	0
OTU_589	3	1	19	5	2	2	3	2	7	1	2	4	2	3	2	4	1	1	0	2	1	5	4	7	5	4	4	3	3	3	1	3	0	1	3	2	2	3	4	3	2	10	1	5	3	1	0	3	0
OTU_965	4	2	4	1	3	1	1	2	0	0	1	2	2	0	6	0	2	0	7	0	1	0	1	3	1	0	2	4	1	4	0	1	0	2	1	2	1	1	1	0	0	4	2	2	2	0	0	5	0
OTU_1881	2	0	1	0	2	2	0	2	5	1	0	1	2	1	0	0	0	0	1	1	0	0	0	0	0	4	2	1	2	1	0	1	0	2	0	3	1	2	2	2	2	7	0	2	2	0	0	3	3
OTU_982	2	3	0	3	1	1	0	2	0	0	13	1	0	3	0	0	0	2	1	0	1	7	0	0	2	0	1	0	0	3	0	2	0	0	0	0	1	0	0	2	1	2	1	0	1	0	0	2	0
OTU_1488	3	2	6	0	2	2	1	2	2	4	0	2	3	0	4	0	0	0	0	0	2	2	0	2	2	2	2	3	1	1	2	0	0	2	0	1	0	0	0	0	4	2	7	0	2	0	1	0	0
OTU_400	4	2	14	5	6	0	6	4	3	1	3	8	9	4	3	7	1	14	2	5	5	1	3	7	1	5	3	2	4	4	4	6	0	11	2	0	8	4	5	0	9	4	5	2	2	0	4	11	0
OTU_10019	2	0	0	0	0	0	0	0	0	0	0	0	0	0	0	0	0	0	0	0	0	0	0	0	0	0	0	0	0	0	0	0	0	0	0	0	0	0	0	0	0	0	0	0	0	0	0	0	0
OTU_7766	1	0	0	0	0	0	0	1	0	0	0	0	1	0	0	0	0	0	0	0	0	1	0	0	1	0	0	0	0	0	0	0	0	0	0	0	0	0	0	0	1	0	0	1	0	0	0	0	0
OTU_842	4	0	2	0	1	0	3	2	3	0	0	3	1	3	1	0	0	0	0	1	1	1	1	1	4	1	0	0	0	3	0	1	0	0	0	0	3	0	4	1	0	1	2	1	0	0	1	0	2
OTU_1095	6	3	0	2	0	0	5	0	1	0	0	5	2	3	2	13	0	1	0	1	1	0	0	1	6	1	0	2	0	0	1	5	0	1	0	0	2	1	1	0	0	0	0	0	2	0	1	2	0
OTU_7436	1	0	0	1	0	0	0	0	0	0	0	1	0	2	0	0	0	0	0	0	0	1	0	0	0	0	1	0	0	0	0	0	0	0	0	0	0	0	0	0	0	0	0	0	0	0	0	0	0
OTU_427	9	5	2	6	4	10	3	17	6	2	7	12	4	6	10	6	5	10	11	7	2	7	6	4	10	3	11	4	6	2	5	7	0	5	12	5	18	2	4	1	13	10	3	19	6	4	8	6	2
OTU_3129	1	1	0	0	0	0	1	0	0	2	0	0	1	1	0	0	0	0	0	1	0	0	0	0	0	0	0	0	0	0	0	0	0	0	0	0	0	0	0	0	0	0	0	0	0	0	0	0	1
OTU_371	4	9	6	3	5	3	5	12	8	4	1	6	3	9	1	4	8	8	7	3	5	4	9	8	5	7	4	4	1	8	2	5	0	5	3	5	8	4	8	6	8	9	5	15	4	0	3	9	11
OTU_2636	2	0	1	0	0	0	0	1	0	0	0	2	0	0	0	1	0	1	2	0	0	0	0	1	0	0	0	0	0	0	1	1	0	0	1	0	3	0	0	0	1	0	1	0	0	0	0	0	1
OTU_515	2	3	2	0	0	4	2	9	1	5	2	4	10	2	0	2	4	0	0	1	0	4	3	8	1	5	4	0	1	1	3	2	0	1	3	3	0	3	4	1	2	2	2	10	5	0	1	9	5
OTU_3694	2	1	0	1	1	0	1	0	1	0	0	0	0	1	1	0	0	1	0	0	1	0	0	0	3	0	0	0	1	1	0	0	0	0	0	0	2	0	1	0	1	1	0	0	0	0	0	2	0
OTU_4312	1	0	1	0	0	0	0	0	0	3	0	1	0	0	0	1	0	0	1	0	1	1	0	2	0	1	4	0	0	0	1	0	0	2	2	1	0	0	0	0	0	0	0	0	0	0	0	0	0
OTU_1327	2	0	2	5	3	8	1	5	2	4	9	1	0	2	0	2	0	0	2	0	1	0	1	1	0	8	0	3	5	1	0	1	0	2	1	1	2	1	0	3	1	2	1	4	1	2	0	2	0
OTU_4472	5	0	0	0	0	0	0	0	0	0	0	0	0	0	0	0	0	0	0	0	0	1	0	0	0	0	1	1	0	0	1	0	0	0	0	1	0	0	0	0	0	0	0	0	0	0	0	0	0
OTU_1568	1	1	1	0	3	0	0	1	1	2	1	0	4	0	0	1	1	0	1	0	0	1	0	3	0	4	2	0	0	3	1	1	0	2	0	0	1	0	0	2	4	2	0	3	0	1	0	0	1
OTU_457	4	4	10	1	4	3	3	1	0	1	3	4	1	6	6	1	1	6	1	6	7	3	1	0	4	2	2	2	7	1	1	3	0	2	8	3	4	0	3	1	8	4	0	5	0	0	1	2	2
OTU_1373	2	3	0	0	0	4	1	3	0	0	0	1	2	0	1	0	0	0	0	2	0	0	3	1	0	3	0	0	2	0	0	0	0	0	0	0	0	1	0	2	1	1	0	2	2	0	0	1	1
OTU_9826	1	0	0	0	0	0	0	0	0	0	0	1	0	0	7	0	0	0	0	0	2	0	0	0	0	0	0	0	0	0	0	0	0	1	0	0	0	0	0	0	0	0	0	1	0	0	0	0	0
OTU_885	2	0	1	1	1	0	1	2	0	0	0	2	0	0	2	13	0	1	0	0	0	0	5	1	2	2	2	0	1	5	3	2	0	0	2	1	3	0	0	1	5	2	1	0	2	1	1	1	2
OTU_4197	1	0	0	0	0	0	0	0	0	0	0	0	0	0	1	0	0	0	0	0	0	0	0	0	2	0	0	1	0	0	0	0	0	0	1	0	1	0	0	0	0	0	0	0	0	0	0	0	0
OTU_2433	1	0	1	0	0	4	0	0	0	0	3	0	0	2	0	0	0	0	0	1	0	0	2	0	1	0	0	0	0	1	0	1	0	0	0	0	2	0	0	1	2	1	0	0	2	0	2	0	0
OTU_4493	1	1	1	1	2	0	0	0	0	0	0	1	2	1	2	1	0	1	0	1	0	0	0	0	0	0	0	0	0	0	1	5	0	2	1	1	1	1	0	4	2	0	1	0	0	1	0	0	1
OTU_5301	1	0	0	0	0	0	0	0	0	0	0	0	2	0	0	0	0	0	0	0	0	1	0	0	1	1	0	0	0	0	0	0	0	2	0	0	0	0	1	0	1	1	0	0	0	1	0	1	2
OTU_604	2	3	5	1	2	0	4	0	1	3	0	6	4	1	1	0	0	1	0	1	0	4	1	1	0	2	0	1	0	3	3	3	0	0	6	0	1	2	0	1	5	2	7	3	2	0	2	6	1
OTU_482	4	12	9	2	11	3	0	5	4	3	1	5	5	1	7	0	0	0	6	4	1	1	5	6	1	6	5	6	6	6	1	0	0	8	3	3	3	1	3	0	1	10	0	6	1	0	4	6	9
OTU_259	10	3	8	4	4	6	8	13	5	0	0	21	3	6	27	12	0	13	1	5	3	3	3	4	17	1	10	6	3	5	34	6	0	7	10	2	24	2	1	2	6	10	11	2	6	0	3	3	2
OTU_394	9	4	4	0	1	3	10	1	4	3	0	12	4	1	7	4	0	4	1	3	0	4	3	2	7	6	2	5	7	7	2	0	0	1	4	0	12	3	7	5	8	3	1	2	7	1	5	3	1
OTU_1056	5	0	5	1	0	0	0	0	4	1	0	3	1	0	1	1	0	0	1	3	1	1	0	0	1	0	1	2	2	0	1	0	0	2	0	0	0	0	2	0	1	1	0	1	2	1	0	0	0
OTU_141	9	14	8	12	13	25	9	23	15	7	8	13	6	15	4	6	5	9	2	4	2	12	5	12	10	14	10	7	4	7	8	7	0	7	8	5	14	3	5	12	12	17	4	17	15	3	2	20	11
OTU_1285	3	2	5	1	1	3	2	0	2	0	0	2	3	4	1	3	0	0	0	2	0	1	1	1	1	0	1	0	4	0	5	0	0	0	0	1	3	3	0	5	6	0	0	0	2	0	2	0	1
OTU_732	11	2	3	3	2	2	2	1	0	0	0	5	2	1	10	1	0	2	1	1	2	2	2	2	2	3	2	0	2	2	1	3	0	0	4	2	6	0	2	1	5	2	2	0	4	2	3	0	0
OTU_1031	2	2	1	1	0	1	3	2	2	0	0	1	1	2	1	1	1	0	0	5	2	0	0	0	2	2	3	0	0	0	3	0	0	0	1	1	8	2	0	0	7	1	2	3	1	0	1	2	1
OTU_3873	4	1	1	0	1	2	1	3	2	0	0	0	1	2	0	0	1	0	0	0	0	0	1	2	0	0	0	0	0	0	0	0	0	1	0	0	0	0	0	0	0	0	2	0	1	0	0	0	0
OTU_1138	3	5	0	0	1	0	6	0	0	4	0	2	0	0	5	0	5	3	0	2	0	2	0	2	0	2	1	1	0	0	1	2	0	2	1	1	2	0	1	0	0	0	0	1	2	0	2	2	1
OTU_964	4	1	1	6	5	4	3	7	1	0	4	3	1	0	0	1	0	0	1	3	0	0	0	5	4	4	1	1	0	0	1	1	0	3	2	1	9	0	1	0	4	2	0	1	1	0	2	6	0
OTU_3847	1	0	0	0	0	1	0	0	0	1	0	0	0	0	0	0	2	1	0	0	0	0	0	0	0	0	0	0	0	0	0	0	0	0	1	0	1	0	0	0	0	0	0	0	0	0	0	0	0
OTU_319	2	4	0	0	1	2	0	1	0	0	0	0	27	2	24	2	0	0	0	5	72	4	0	0	0	0	1	1	0	7	1	0	0	10	4	0	1	0	1	0	2	0	0	0	1	0	0	0	2
OTU_185	12	10	2	3	3	3	13	3	2	4	5	11	2	34	18	8	4	9	0	9	9	7	2	4	17	3	6	3	14	8	10	29	0	2	6	5	12	2	3	8	16	4	8	9	9	2	1	4	3
OTU_2659	2	0	0	1	2	1	1	1	0	0	0	1	1	2	0	0	0	2	0	1	0	0	0	0	1	0	0	0	0	1	1	0	0	0	0	1	0	0	0	1	0	0	0	0	1	0	0	2	1
OTU_2451	2	0	1	0	0	0	0	2	1	0	0	3	1	0	0	0	0	0	0	0	0	0	0	0	1	2	0	0	0	0	0	0	0	0	1	0	0	0	0	0	0	0	0	0	1	0	0	1	0
OTU_1589	3	0	2	2	1	2	0	1	0	0	0	0	0	1	1	1	0	4	1	0	0	1	1	0	1	0	0	0	0	1	0	4	0	0	0	0	2	0	0	2	1	0	1	0	2	0	1	1	0
OTU_1349	2	2	3	3	3	0	1	2	1	0	0	3	0	3	2	2	4	3	0	3	0	1	2	1	3	0	3	1	2	0	0	1	0	0	5	0	1	1	0	0	0	1	2	2	2	0	1	1	2
OTU_3566	2	0	0	0	0	0	0	1	0	0	0	1	0	1	3	3	0	0	0	0	0	0	0	0	1	0	1	0	0	2	3	0	0	0	1	0	6	0	0	0	0	0	0	0	0	0	1	1	0
OTU_3550	1	0	0	1	0	0	0	1	0	0	0	0	0	0	1	0	0	0	1	0	0	0	0	0	0	0	0	0	0	0	0	0	0	0	0	0	0	0	0	0	0	0	0	0	0	0	0	0	2
OTU_2997	1	0	0	0	0	4	1	0	0	1	0	2	1	1	1	2	0	1	0	0	1	0	0	1	2	0	1	0	0	0	0	1	0	0	0	0	1	1	0	0	1	1	1	0	0	0	0	0	0
OTU_1236	2	2	2	1	2	2	1	1	0	0	3	1	1	0	1	0	0	2	0	0	4	1	2	0	1	1	0	1	0	0	2	0	0	0	3	2	4	0	1	0	0	1	0	1	1	0	0	1	1
OTU_847	4	0	2	1	1	0	1	0	0	0	0	1	1	1	9	3	1	2	0	1	0	4	1	0	3	1	0	0	1	3	2	11	0	0	1	0	0	1	0	0	1	0	2	0	2	0	1	0	0
OTU_903	9	0	0	0	2	0	2	0	1	1	0	2	1	2	2	4	1	0	0	5	2	0	0	0	2	1	1	1	4	0	4	7	0	1	0	2	4	1	0	1	1	0	1	0	2	0	1	2	0
OTU_2686	1	0	1	0	0	0	0	0	0	0	0	2	0	1	3	1	0	1	0	1	0	0	0	0	3	1	0	0	0	0	0	0	0	0	1	0	0	0	0	0	0	0	1	0	0	0	3	0	0
OTU_298	1	5	8	5	5	14	3	5	0	1	5	6	8	2	3	2	6	1	1	7	7	5	7	5	10	24	7	0	4	1	3	4	0	1	5	4	9	1	5	3	4	8	1	5	4	2	6	8	3
OTU_477	6	2	4	1	1	1	3	1	1	1	0	3	0	6	3	5	0	6	0	3	1	4	1	0	7	1	3	2	6	2	1	6	0	2	1	0	3	3	2	2	2	3	2	0	2	0	2	0	0
OTU_10021	2	0	0	0	0	0	0	0	0	0	0	0	0	0	0	1	0	0	0	0	0	0	0	0	0	0	0	0	0	0	0	0	0	0	0	0	0	0	0	0	0	0	0	0	0	0	0	0	0
OTU_3348	1	0	0	0	0	0	0	0	0	0	0	2	0	2	0	0	0	0	0	1	0	1	0	0	0	0	0	0	0	0	0	0	0	0	2	0	1	0	0	0	0	1	0	0	0	0	0	0	0
OTU_127	9	11	24	9	7	18	9	6	19	10	14	12	21	7	7	3	11	11	6	9	6	9	16	25	6	20	9	3	24	1	0	7	0	8	2	11	10	8	14	15	25	11	1	9	6	0	4	18	16
OTU_1131	1	6	1	0	13	4	0	3	3	1	2	1	4	0	3	0	1	1	0	0	0	0	0	1	3	6	4	1	0	0	2	0	0	10	1	2	2	1	0	0	0	3	1	0	0	0	1	0	1
OTU_1288	2	2	0	0	0	0	0	0	0	0	0	3	1	5	1	17	0	0	0	0	1	1	0	0	0	0	0	0	0	0	1	4	0	0	1	0	1	0	0	0	0	0	5	0	2	0	0	0	0
OTU_2535	1	2	1	1	0	0	3	2	2	0	2	1	3	0	1	1	0	0	0	1	1	1	0	0	2	0	0	0	0	0	1	0	0	0	0	1	5	0	1	0	0	4	1	2	0	0	0	1	1
OTU_372	6	5	4	3	3	0	7	2	6	1	2	4	2	6	4	12	1	5	0	2	2	3	2	1	3	3	3	1	7	2	5	9	0	4	9	1	6	1	1	1	3	4	6	0	1	1	2	4	0
OTU_3510	1	2	0	0	0	0	0	0	2	3	2	0	1	0	0	0	1	0	0	0	0	0	0	0	0	1	1	0	0	0	0	0	0	0	1	2	0	0	0	1	0	0	0	0	0	0	0	1	1
OTU_2046	2	1	2	0	0	0	0	0	0	0	0	1	1	1	0	1	0	1	0	1	0	2	0	0	0	1	0	0	3	0	0	3	0	0	0	0	0	1	0	1	0	1	0	1	0	0	0	1	0
OTU_4221	1	0	0	0	2	0	2	0	0	0	0	0	0	1	0	0	0	1	0	0	1	0	0	0	0	0	0	0	0	0	1	0	0	1	0	0	0	0	0	0	0	0	0	0	1	0	0	0	0
OTU_849	2	2	0	4	2	2	4	0	2	0	1	2	1	4	0	3	0	2	0	1	1	4	0	1	6	5	3	1	1	1	2	4	0	0	3	1	6	0	2	2	3	2	1	0	1	1	2	4	2
OTU_2222	3	1	0	1	2	2	4	1	0	3	0	3	1	0	2	1	0	2	0	2	0	0	0	0	3	2	0	1	2	0	0	2	0	0	0	1	3	1	0	0	0	0	0	0	0	0	0	1	1
OTU_1240	4	2	5	2	1	1	1	3	2	8	1	4	5	3	2	0	1	7	2	4	5	1	3	0	7	2	2	5	0	5	1	1	0	3	2	1	12	1	0	3	6	5	2	4	4	0	8	4	6
OTU_231	7	6	4	11	15	14	4	23	6	6	7	3	4	4	3	4	2	2	3	3	5	2	9	4	6	14	7	1	3	1	4	4	0	13	3	6	4	4	7	10	7	7	2	6	7	1	0	5	4
OTU_8883	1	0	0	0	0	0	1	0	0	1	0	0	1	0	0	0	0	0	0	0	0	0	0	0	0	0	0	1	0	0	0	0	0	0	0	0	0	0	0	0	0	1	0	0	0	0	2	0	0
OTU_1617	3	0	0	2	0	0	0	1	0	1	2	2	0	1	0	0	0	5	0	2	0	0	1	0	0	0	0	0	1	1	0	2	0	0	3	0	3	0	0	1	1	0	0	0	0	0	1	1	0
OTU_3205	3	2	1	0	2	3	1	4	0	0	3	0	1	0	1	1	1	0	0	1	1	0	0	2	1	0	0	0	4	1	0	1	0	1	2	3	2	2	0	0	1	1	0	1	0	0	0	0	0
OTU_5778	3	1	2	1	0	0	0	0	0	0	0	1	1	0	2	0	0	4	0	0	0	0	0	0	1	0	0	0	0	3	1	0	0	0	0	0	2	0	0	0	7	0	0	0	2	0	1	1	0
OTU_10017	2	1	0	0	1	0	0	0	0	0	0	0	0	0	0	0	0	0	0	0	0	0	0	0	0	0	0	0	1	0	0	0	0	0	0	0	0	0	0	0	0	1	0	0	0	0	0	0	0
OTU_9529	1	1	0	0	0	0	0	0	0	0	0	3	0	2	0	0	0	0	0	0	0	0	0	0	3	0	0	0	0	0	0	0	0	0	1	0	0	0	0	0	0	0	0	0	0	0	0	0	0
OTU_1332	2	3	1	3	2	5	3	3	0	1	2	0	1	2	1	0	1	0	1	0	0	0	4	2	0	4	0	0	0	1	0	0	0	2	0	0	3	0	1	5	1	1	0	2	0	0	1	1	0
OTU_2879	1	0	0	0	0	0	1	0	0	0	0	2	0	1	1	2	0	1	1	0	2	0	0	0	0	0	2	1	0	1	0	1	0	0	0	0	0	0	1	0	0	0	0	0	1	0	2	0	1
OTU_9345	1	0	0	0	0	0	0	0	0	0	0	2	0	0	0	0	0	0	0	0	0	0	0	0	1	0	0	0	0	0	0	0	0	0	0	0	0	0	0	0	0	0	0	0	0	0	0	0	0
OTU_2260	1	0	2	0	0	0	1	1	0	1	0	0	0	2	3	0	0	1	0	0	1	0	0	1	3	0	0	2	0	0	0	1	0	0	0	0	5	0	0	0	3	0	1	0	0	0	1	0	0
OTU_2698	1	1	0	0	1	0	2	3	1	0	0	0	0	0	0	0	0	0	1	0	0	0	0	1	0	3	0	0	0	0	0	0	0	0	0	0	0	0	1	0	0	2	0	0	2	0	3	0	0
OTU_428	5	0	0	1	1	0	0	0	0	0	0	5	0	0	6	20	0	7	0	2	6	2	0	0	13	0	0	1	1	5	22	0	0	0	6	0	3	0	0	1	1	0	8	0	0	0	3	0	0
OTU_4196	1	0	0	0	0	0	0	0	0	0	0	0	0	0	0	0	0	0	0	0	0	0	0	0	0	0	0	0	0	1	0	0	0	0	1	0	0	0	0	1	0	0	0	1	0	0	1	2	0
OTU_325	7	5	2	5	5	3	3	1	6	5	1	6	2	1	0	12	1	4	1	2	7	5	2	3	11	2	3	3	4	2	1	1	0	4	6	0	14	1	2	3	12	6	6	0	3	0	7	0	2
OTU_640	3	1	2	0	0	1	4	1	0	4	0	1	4	2	2	2	2	4	1	1	1	0	0	1	6	0	5	0	0	1	2	2	0	2	3	0	5	0	3	1	4	4	0	3	6	0	1	2	0
OTU_5194	1	0	0	0	1	1	0	1	1	0	0	0	2	0	0	0	1	1	0	0	0	0	0	0	0	0	0	0	0	0	0	0	0	0	0	0	0	0	1	0	1	0	0	0	0	0	0	0	0
OTU_217	4	7	18	15	6	1	5	5	5	6	2	7	6	4	7	4	6	5	6	6	4	12	8	6	5	5	5	2	9	1	2	5	0	5	3	2	6	7	4	2	14	7	1	3	8	3	2	9	3
OTU_2380	1	0	2	0	0	1	1	1	0	0	0	0	0	1	0	0	0	1	0	0	1	0	1	1	0	0	0	1	1	0	0	1	0	1	0	0	1	0	0	0	3	2	0	1	0	0	0	0	3
OTU_1001	3	1	2	1	4	0	3	4	1	1	2	5	2	1	2	1	0	2	0	2	3	5	1	5	3	4	2	2	3	1	2	5	0	2	1	1	3	1	0	0	4	4	3	3	3	1	0	1	2
OTU_343	3	5	3	1	6	3	7	4	0	2	0	4	6	9	7	1	4	3	3	1	4	6	2	2	7	4	2	4	8	3	5	6	0	1	5	0	8	1	3	1	3	7	5	1	6	0	6	6	3
OTU_7661	1	0	0	0	1	0	0	0	0	0	0	0	0	0	2	0	0	0	1	0	0	0	0	0	0	0	0	0	0	0	0	0	0	0	0	0	1	0	0	0	0	0	0	0	0	0	0	0	0
OTU_2651	1	1	0	0	0	0	2	0	0	0	1	2	2	0	0	1	0	0	0	0	0	0	1	0	0	0	0	0	1	1	1	3	0	0	0	1	1	0	0	0	1	1	0	0	0	0	0	0	0
OTU_1477	7	1	0	0	0	0	5	3	0	0	0	3	0	0	0	0	0	0	1	2	0	1	0	3	0	1	2	0	0	2	0	0	0	1	0	0	4	0	0	0	0	2	0	3	2	0	0	1	0
OTU_580	2	0	7	3	0	2	2	1	1	1	1	7	2	5	0	2	0	5	0	4	3	4	0	4	1	1	1	1	6	4	2	1	0	1	2	4	1	3	0	3	6	2	5	0	4	1	1	4	1
OTU_1226	4	0	3	1	0	1	3	1	1	1	0	6	1	0	1	3	2	0	2	3	1	4	2	0	3	1	1	1	9	1	2	2	0	4	1	0	2	0	1	0	5	1	2	4	1	0	3	2	1
OTU_857	5	1	1	1	0	1	5	2	1	0	0	3	0	6	8	27	0	4	0	1	0	2	0	1	1	1	1	0	2	3	4	9	0	0	1	0	0	0	0	2	2	0	2	0	4	0	0	0	1
OTU_3217	1	0	1	0	0	1	2	0	0	1	0	0	0	0	0	0	2	0	0	1	1	1	0	4	0	1	1	0	1	0	0	0	0	0	0	1	0	0	0	0	0	0	0	2	0	0	0	0	0
OTU_3363	1	0	0	0	0	0	0	0	0	0	0	0	0	0	0	0	0	0	1	0	0	0	0	0	0	0	0	0	0	0	0	0	0	1	0	0	1	1	0	0	0	0	1	0	0	0	0	0	0
OTU_192	3	2	9	5	5	3	6	6	2	8	1	10	6	6	3	3	2	6	4	7	4	11	6	4	1	4	6	2	14	3	4	8	0	1	8	3	3	1	4	2	7	7	4	10	4	2	3	4	1
OTU_605	3	5	2	1	1	0	2	0	3	1	1	4	7	1	0	4	0	4	0	5	3	0	1	2	1	1	1	2	4	1	0	12	0	2	1	2	1	1	0	3	5	2	4	1	1	1	0	2	0
OTU_1383	1	0	1	0	0	0	2	3	0	0	0	0	0	1	4	10	0	1	0	1	0	0	1	2	1	1	0	0	1	3	2	2	0	1	0	0	0	1	2	0	1	0	3	2	0	0	0	0	0
OTU_699	7	1	5	3	2	2	6	5	0	2	1	3	1	4	3	3	2	8	0	3	3	5	1	1	7	1	2	0	6	2	1	4	0	1	3	1	1	2	2	3	11	4	1	2	3	1	4	6	3
OTU_5415	1	0	0	0	0	0	0	0	0	0	0	0	0	0	0	0	0	0	0	0	0	0	0	0	0	0	0	0	0	0	0	0	0	0	0	0	0	0	0	1	1	0	0	0	0	0	0	0	0
OTU_170	9	25	8	6	13	7	8	7	5	5	6	12	9	5	6	7	2	4	1	12	7	7	1	4	5	12	2	2	8	6	4	17	0	9	0	1	22	3	9	2	11	11	5	3	6	0	3	8	7
OTU_1006	4	3	3	1	1	0	0	2	0	1	0	1	0	1	2	2	0	0	0	2	1	2	0	0	0	1	0	0	1	0	0	4	0	1	0	1	1	2	0	2	0	1	3	3	0	0	1	0	0
OTU_2606	1	0	1	0	0	0	0	0	1	0	1	0	0	1	0	0	0	0	0	1	0	1	0	0	0	0	0	1	1	0	0	0	0	0	0	0	2	0	1	1	3	0	0	2	2	1	0	0	0
OTU_4373	1	1	0	0	0	3	1	0	0	0	1	0	1	0	0	0	0	0	0	0	0	0	0	0	0	1	1	0	0	0	0	2	0	2	2	0	0	0	2	0	0	0	0	1	0	0	0	0	2
OTU_519	5	3	5	5	3	7	6	1	2	2	0	3	5	0	1	1	4	6	2	4	0	2	9	3	3	4	2	2	3	3	1	2	0	1	0	5	9	1	3	1	5	5	0	6	1	2	2	4	0
OTU_4053	1	0	1	0	0	0	0	0	0	0	0	3	0	0	1	0	0	0	0	0	0	0	0	0	1	1	0	0	2	0	0	0	0	0	1	1	0	2	1	0	0	0	0	0	0	0	0	0	0
OTU_350	5	12	4	0	7	8	5	7	9	5	2	3	5	2	2	1	3	5	5	2	2	5	7	4	6	11	4	3	11	2	1	1	0	14	0	6	4	4	4	6	15	6	1	13	3	3	4	6	7
OTU_2305	6	0	4	0	0	0	1	1	4	1	2	0	1	5	4	1	1	2	1	2	1	5	5	2	4	2	3	0	2	4	3	3	0	0	4	1	3	0	2	3	5	0	1	1	3	1	3	1	0
OTU_431	5	5	7	3	3	0	0	3	9	2	3	1	8	3	6	3	3	1	6	3	1	9	2	7	4	3	9	5	7	3	3	1	0	3	1	6	1	1	0	6	6	1	1	6	0	3	1	4	5
OTU_726	7	1	0	1	0	1	3	0	0	1	0	4	1	2	3	2	0	10	0	2	6	2	2	1	10	0	0	1	2	1	2	5	0	1	3	2	5	2	2	0	8	1	4	4	6	0	4	2	0
OTU_2734	2	0	1	0	0	0	4	0	0	0	0	1	0	3	1	1	0	2	0	0	0	0	0	1	2	0	0	0	0	0	0	1	0	0	0	0	1	0	0	0	0	0	1	0	0	0	0	0	0
OTU_1294	2	3	8	2	0	0	0	3	1	5	2	0	0	0	0	0	0	0	0	0	0	0	4	1	0	1	6	0	1	0	0	0	0	0	0	3	0	2	0	0	0	5	0	3	2	0	0	2	4
OTU_661	4	4	4	2	1	2	3	4	1	5	0	8	2	3	8	2	0	6	2	1	5	3	3	3	5	0	0	1	6	0	2	2	0	6	4	1	7	1	1	3	2	4	1	2	4	2	3	8	0
OTU_1038	2	2	0	0	0	3	1	3	0	0	3	0	1	0	1	0	1	0	2	0	1	2	0	1	2	6	1	0	1	3	0	0	0	0	2	4	1	0	8	2	4	4	1	11	0	1	2	2	0
OTU_737	2	2	1	0	1	0	4	1	0	2	2	3	1	5	3	3	3	1	1	2	4	0	1	1	2	1	0	2	1	0	7	6	0	1	1	0	4	0	1	3	1	1	2	3	6	1	0	1	0
OTU_207	5	8	6	4	3	3	7	3	10	10	2	7	11	3	4	11	2	5	6	5	5	3	10	6	9	6	3	5	14	4	3	2	0	5	4	5	12	4	3	4	18	9	2	4	4	2	3	6	1
OTU_5087	1	1	1	0	1	0	0	0	0	0	1	0	1	0	0	0	0	0	0	0	0	0	0	1	0	0	0	0	0	1	0	0	0	0	0	0	0	0	0	0	0	0	0	0	0	0	0	0	0
OTU_5263	1	0	0	0	0	0	0	0	0	0	0	0	2	0	0	3	0	0	0	0	0	0	0	0	0	0	0	2	0	0	1	0	0	0	1	0	1	0	0	0	1	2	0	0	0	0	0	0	0
OTU_6379	1	0	2	0	0	0	0	0	0	0	1	0	0	0	0	0	0	0	0	0	0	0	0	0	0	0	0	0	0	0	0	1	0	0	0	0	0	0	0	0	0	0	0	0	0	0	0	0	0
OTU_9090	1	0	0	0	0	0	0	0	0	0	0	0	0	0	5	1	0	0	0	0	0	0	1	0	1	0	0	0	0	0	0	0	0	0	2	0	2	0	0	0	0	0	0	0	0	0	1	0	0
OTU_879	1	3	3	2	4	1	3	6	3	2	1	1	1	2	1	2	1	5	4	2	0	8	5	2	1	2	2	3	3	1	0	0	0	3	1	2	4	1	3	4	9	7	0	2	2	1	3	1	0
OTU_7263	1	0	0	0	0	0	0	0	0	0	1	0	0	0	0	0	0	1	0	0	1	0	0	1	0	0	1	0	0	0	0	1	0	0	0	0	0	0	0	0	0	1	0	0	0	0	0	0	0
OTU_525	4	2	0	3	1	0	4	3	2	0	1	3	2	5	1	2	1	1	1	6	1	1	0	2	2	1	0	0	2	4	5	3	0	1	1	2	8	3	5	0	1	5	2	3	0	0	4	2	0
OTU_572	3	1	3	4	4	2	4	0	1	1	1	4	2	5	3	0	1	1	2	3	2	5	3	2	0	2	1	2	8	1	2	2	0	0	3	3	1	1	0	2	6	2	0	5	2	0	1	2	0
OTU_115	10	13	14	11	35	18	15	13	24	9	16	7	8	3	3	2	3	8	5	7	2	9	11	10	8	22	9	3	7	2	3	12	0	14	7	7	3	3	5	15	17	30	3	17	7	5	4	15	7
OTU_3197	1	0	0	0	0	0	0	0	0	0	0	0	0	1	1	0	0	1	0	0	0	0	0	0	1	0	0	1	1	1	2	0	0	0	0	0	3	0	0	0	0	0	0	0	1	0	1	2	0
OTU_1814	2	0	0	0	0	2	0	0	0	0	0	4	2	3	1	0	0	2	0	0	1	0	0	0	2	1	0	1	0	0	2	2	0	0	0	0	2	0	0	1	3	0	1	0	1	0	0	0	1
OTU_841	5	4	3	0	0	1	5	2	2	0	0	2	3	3	1	0	0	1	6	0	0	1	2	0	1	0	3	0	0	3	15	0	0	2	2	1	2	6	1	1	4	1	1	1	0	0	4	1	0
OTU_1616	4	0	0	0	2	1	4	0	0	0	0	1	3	0	2	1	0	2	0	2	0	0	0	0	0	0	0	1	0	1	1	1	0	0	0	0	5	0	0	0	1	0	2	0	0	0	9	0	0
OTU_9026	1	0	0	0	0	0	0	0	0	0	2	0	0	0	0	0	0	1	0	1	0	0	0	0	0	0	1	0	1	0	0	0	0	0	4	0	0	0	0	1	1	0	0	1	1	0	0	0	0
OTU_2137	2	4	3	3	1	2	3	0	1	2	2	0	0	0	0	0	0	1	0	0	0	0	0	0	0	1	2	1	1	1	1	0	0	2	0	0	3	0	0	0	0	2	0	0	2	0	1	0	0
OTU_1136	2	6	6	2	6	3	1	6	1	1	0	6	0	0	4	0	1	1	0	0	2	1	1	1	2	3	0	1	2	2	1	1	0	3	3	0	2	2	1	0	2	6	0	1	0	0	2	0	1
OTU_5674	2	0	0	1	0	0	0	0	0	0	0	0	0	0	0	2	0	2	0	0	1	0	1	0	0	0	1	0	0	0	0	0	0	1	0	0	0	0	0	1	0	0	0	1	0	0	0	0	0
OTU_2234	3	0	0	0	0	0	1	2	1	0	0	0	1	0	1	0	0	0	0	0	0	0	0	0	3	0	0	0	0	0	0	0	0	1	1	0	1	0	0	0	2	1	0	0	0	0	0	0	0
OTU_679	3	3	0	0	7	5	5	2	2	1	2	2	2	3	2	2	1	3	0	3	3	4	0	1	4	2	1	1	5	1	4	2	0	2	1	4	1	2	1	1	3	3	2	4	1	2	0	0	2
OTU_266	7	3	3	3	3	1	11	7	3	5	1	11	5	7	19	7	2	12	5	8	1	6	3	3	11	1	3	2	9	6	5	3	0	2	7	2	13	3	2	3	7	4	4	9	6	1	3	5	0
OTU_4177	1	0	0	0	0	0	0	0	0	0	0	0	0	0	0	0	0	2	0	0	0	0	0	0	0	0	0	2	2	0	0	3	0	0	0	0	0	0	0	0	0	0	0	0	0	0	0	0	0
OTU_68	15	14	44	4	34	25	22	43	12	44	9	19	12	18	10	4	6	9	11	16	11	9	16	31	10	23	5	6	20	17	8	17	0	20	11	13	12	25	13	18	12	24	8	30	8	8	5	15	14
OTU_1089	1	0	2	2	3	5	1	5	3	4	1	0	4	3	0	0	0	0	2	1	0	1	2	3	3	2	0	0	0	1	0	1	0	5	1	1	1	1	1	0	0	6	1	5	1	0	0	4	1
OTU_389	9	0	0	2	0	0	11	2	1	0	1	5	0	11	8	14	0	7	0	2	3	4	0	2	11	0	1	1	8	2	5	4	0	0	1	0	11	0	0	2	6	0	1	3	4	0	6	0	0
OTU_1464	2	0	0	2	0	0	1	1	0	2	2	1	0	1	1	1	1	1	2	1	0	0	0	0	2	4	1	0	1	1	1	1	0	2	1	2	2	2	0	2	6	1	2	3	2	0	0	1	1
OTU_521	5	4	4	3	1	1	3	5	1	1	2	5	1	0	0	3	3	3	1	3	2	3	2	2	2	2	7	5	1	1	2	2	0	1	1	2	5	1	3	3	3	1	0	7	3	2	1	2	2
OTU_1962	1	0	0	0	0	1	0	2	2	0	1	1	0	0	1	1	0	0	0	0	0	0	0	1	1	2	1	6	3	0	1	0	0	2	1	5	0	0	1	2	0	2	3	0	2	0	4	1	0
OTU_1533	3	0	1	0	0	1	0	0	0	0	1	1	0	0	2	27	0	2	0	0	1	0	0	0	0	0	0	0	6	1	0	3	0	2	0	0	4	0	0	1	0	0	0	0	0	0	0	0	0
OTU_1742	3	2	7	2	1	2	0	2	0	1	0	1	0	1	0	0	0	0	0	0	1	0	0	2	0	2	0	2	2	0	2	0	0	1	1	2	1	0	1	1	0	2	0	3	0	2	0	0	0
OTU_2827	2	0	1	2	0	0	0	1	0	1	2	1	1	0	1	2	1	2	0	0	0	0	0	1	3	0	1	0	2	0	1	2	0	1	2	0	0	0	0	0	0	1	0	4	1	0	0	0	0
OTU_2513	2	1	3	0	1	1	0	1	0	0	0	2	0	1	0	1	0	3	0	1	3	0	1	0	3	2	0	1	0	1	4	1	0	1	0	1	2	0	0	1	1	0	1	0	0	0	0	1	0
OTU_1459	4	0	1	1	1	1	0	0	3	0	0	1	1	3	2	5	0	0	0	0	1	0	0	1	1	0	0	0	4	0	0	3	0	0	0	1	2	0	0	2	0	0	4	1	1	0	0	2	0
OTU_1978	5	3	2	0	0	3	1	0	1	0	0	0	0	0	0	2	1	0	3	3	0	1	0	2	0	0	0	1	1	0	0	0	0	1	0	0	1	0	1	0	0	2	0	0	0	0	0	3	1
OTU_3088	1	1	3	1	1	0	0	1	1	0	3	0	1	0	0	0	1	0	0	0	1	0	0	2	0	3	1	0	0	2	0	2	0	1	0	0	0	0	1	2	0	1	0	2	1	0	0	2	2
OTU_495	2	4	11	7	2	12	2	5	3	4	7	6	3	5	0	2	2	1	6	3	4	6	5	5	0	5	3	1	2	2	0	3	0	14	3	5	1	7	2	2	6	8	0	9	4	3	1	6	4
OTU_1965	1	4	1	0	7	3	1	4	1	0	3	3	3	3	0	0	2	3	1	1	2	2	4	3	2	1	0	2	2	0	2	1	0	2	0	1	1	0	2	1	3	0	1	5	0	0	1	0	0
OTU_59	4	21	8	15	27	52	15	38	34	21	15	15	9	3	4	3	16	6	14	11	10	9	26	26	16	35	12	4	14	5	5	7	0	16	12	16	25	8	17	8	16	42	3	32	6	8	6	11	8
OTU_2319	2	0	0	0	0	0	0	0	0	0	0	0	0	1	0	0	0	2	0	0	2	1	0	0	7	0	0	0	0	0	0	3	0	0	0	1	0	0	0	0	1	0	0	0	0	0	0	0	1
OTU_9858	1	0	0	0	0	0	0	0	0	0	0	0	0	0	0	0	0	0	0	0	0	0	0	0	0	0	0	0	0	0	0	0	0	0	0	1	0	0	0	0	1	0	0	0	0	0	0	0	0
OTU_846	4	3	5	2	0	2	2	1	5	3	0	0	0	7	2	4	0	3	1	5	2	8	3	3	4	2	1	2	8	0	4	4	0	0	3	1	1	4	0	9	8	4	2	4	4	2	2	3	3
OTU_9895	1	0	0	0	0	0	1	1	0	0	0	0	0	0	0	0	0	0	0	0	0	0	0	1	2	0	0	0	0	0	0	0	0	0	1	1	0	0	0	0	1	0	0	0	0	0	0	0	0
OTU_2754	4	0	2	2	0	2	5	1	2	2	0	3	2	2	2	3	0	4	0	2	0	3	1	0	8	3	1	2	5	1	3	2	0	0	4	0	8	0	3	2	4	3	0	0	6	0	1	3	0
OTU_949	4	0	1	0	0	2	1	0	1	1	2	2	0	1	1	2	2	1	1	0	0	1	1	1	3	0	1	0	2	2	1	0	0	0	2	0	1	0	2	0	5	2	0	9	2	0	2	0	0
OTU_2027	2	2	1	0	3	2	1	2	1	1	0	2	1	0	1	0	0	1	0	0	1	0	0	0	0	1	4	0	0	0	0	0	0	1	1	0	2	1	1	1	0	0	1	0	0	0	0	2	1
OTU_4133	1	0	1	0	0	1	0	0	0	1	0	0	1	0	0	0	1	0	0	1	0	0	0	0	0	1	1	3	0	0	0	0	0	0	0	0	0	0	0	0	0	4	0	0	0	0	0	0	2
OTU_3840	1	1	0	0	1	0	0	1	2	0	0	0	0	0	0	0	0	0	0	0	0	0	0	0	2	2	0	0	0	1	0	1	0	0	0	0	1	0	0	0	2	0	0	0	1	0	0	1	0
OTU_874	4	1	2	0	2	0	2	1	1	1	0	9	2	5	2	2	2	3	0	5	1	2	1	1	1	0	2	2	3	0	2	6	0	0	2	0	2	2	0	1	0	0	4	1	1	0	2	0	0
OTU_682	6	1	4	3	2	7	2	4	1	2	1	4	2	1	0	1	0	4	1	2	0	1	1	4	1	5	4	1	0	1	0	3	0	2	4	1	1	2	2	2	4	9	1	4	0	1	4	0	1
OTU_494	2	2	0	0	7	0	1	9	0	2	2	5	3	2	0	3	0	3	0	1	1	4	0	2	3	1	1	2	0	3	13	7	0	3	1	3	4	0	0	0	2	2	4	0	1	0	4	0	0
OTU_61	4	24	37	1	14	15	9	19	12	16	9	11	13	9	7	2	7	6	13	8	5	9	16	20	8	31	14	5	18	5	8	8	0	11	15	18	8	10	16	13	12	21	1	16	2	4	7	22	7
OTU_1208	2	0	1	2	0	0	3	2	2	0	0	1	0	2	3	1	0	3	0	5	0	0	0	0	2	0	2	0	2	1	0	2	0	1	1	1	3	1	1	1	2	1	1	1	2	1	2	1	0
OTU_489	9	3	5	1	0	0	11	3	2	5	2	8	1	1	4	5	0	7	3	1	1	1	0	4	3	0	2	2	2	1	2	3	0	3	1	1	7	1	1	2	5	2	5	3	3	0	7	3	0
OTU_1755	4	0	1	1	0	1	5	2	0	4	1	2	2	9	4	6	0	4	1	1	3	9	1	0	12	2	0	1	5	1	3	6	0	0	3	0	4	2	1	3	9	2	0	3	7	1	3	3	0
OTU_8922	1	0	0	0	0	1	0	1	1	3	0	1	0	0	1	0	0	0	0	0	0	0	1	1	0	2	0	0	0	0	0	0	0	0	2	2	1	0	0	0	1	0	1	0	0	0	0	0	0
OTU_277	2	7	2	6	5	3	2	8	3	1	4	7	5	7	3	1	2	6	4	3	6	8	6	1	1	7	3	2	21	1	3	12	0	4	7	0	3	7	1	14	11	2	0	8	7	1	5	5	1
OTU_1362	2	2	2	1	0	3	0	3	1	0	0	0	3	0	0	0	0	1	1	1	0	0	3	2	0	4	0	0	0	1	4	0	0	0	0	1	1	0	1	0	0	3	1	2	1	0	1	3	1
OTU_10020	2	0	0	0	0	0	0	0	0	0	0	0	0	0	0	0	0	0	0	0	0	0	0	0	0	0	0	0	0	0	0	0	0	0	0	0	0	0	0	0	0	0	0	1	0	0	0	0	0
OTU_401	7	17	18	3	8	2	3	3	6	15	3	15	15	4	2	1	2	0	4	2	0	0	4	6	1	11	5	3	3	4	6	2	0	15	6	7	1	2	2	1	1	22	4	7	1	0	1	8	2
OTU_1587	1	2	0	3	3	0	0	0	0	0	0	0	1	0	1	0	0	0	0	0	0	0	1	1	0	2	1	0	2	1	2	0	0	1	0	0	2	0	1	0	0	2	0	1	2	1	0	0	1
OTU_5326	1	1	0	0	0	0	0	0	0	0	1	0	1	0	0	0	0	0	0	0	0	1	0	0	0	1	0	0	1	0	1	0	0	0	1	0	0	1	1	0	0	0	0	0	0	0	0	0	0
OTU_4189	1	1	0	0	0	1	0	0	0	0	0	0	0	0	1	0	0	0	0	0	0	0	0	0	0	1	0	0	0	0	0	1	0	0	0	0	0	0	0	0	0	0	0	0	0	0	0	0	0
OTU_10022	2	0	0	0	0	1	0	0	0	0	0	0	0	0	0	0	0	0	0	0	0	0	2	0	0	0	0	0	0	0	0	0	0	0	0	0	0	0	0	0	0	0	0	0	0	0	0	0	0
OTU_3351	2	9	12	2	10	4	3	18	8	14	0	7	4	4	6	1	1	4	2	7	6	7	1	8	6	11	4	2	11	4	1	4	0	8	8	3	9	4	2	4	12	17	5	10	4	1	3	2	2
OTU_82	5	32	17	14	11	26	3	15	7	17	14	6	16	8	2	3	11	4	3	9	6	11	13	14	15	20	4	1	14	5	8	3	0	8	10	21	2	6	7	21	13	21	1	26	7	4	5	17	16
OTU_4935	1	0	0	1	0	1	0	0	0	0	0	0	0	0	0	0	0	0	1	0	0	0	0	0	0	0	0	0	1	0	0	1	0	0	0	0	0	0	0	1	0	0	0	3	0	0	0	0	0
OTU_286	3	11	28	9	15	4	3	12	8	13	1	10	4	4	8	3	7	3	2	2	3	1	7	10	0	11	2	2	3	9	5	2	0	4	3	4	8	5	3	1	2	23	6	17	1	3	2	6	9
OTU_861	2	0	1	2	3	5	2	2	2	2	2	3	4	1	0	0	2	0	1	0	2	1	3	3	1	3	0	1	0	2	0	0	0	3	0	5	3	2	2	1	1	3	0	8	2	0	2	1	2
OTU_4398	2	0	0	0	0	0	0	0	0	0	0	0	0	0	0	0	0	0	0	0	0	0	0	0	0	0	0	0	0	0	0	0	0	1	0	0	0	0	0	0	0	0	0	0	0	0	0	0	0
OTU_2221	3	0	0	0	0	0	0	0	0	0	1	3	0	0	3	0	0	1	0	0	2	0	0	0	1	1	1	0	0	1	0	2	0	1	0	0	3	0	0	0	0	0	0	0	0	0	0	0	0
OTU_3834	1	0	0	0	0	0	0	0	1	0	0	0	0	0	1	2	0	0	0	0	0	0	0	0	0	0	0	0	1	0	0	1	0	0	0	0	0	0	1	0	0	0	0	0	0	0	0	0	0
OTU_7465	1	1	0	0	1	0	1	0	0	0	0	0	0	0	0	0	0	1	0	0	0	0	0	0	0	0	0	0	0	0	0	0	0	0	0	0	2	0	0	1	0	0	0	1	0	0	0	0	0
OTU_10223	1	0	0	0	0	0	0	0	0	0	0	0	0	0	1	3	0	0	0	0	0	0	0	0	0	0	0	0	0	0	0	0	0	0	0	0	1	0	0	0	0	0	0	0	0	0	1	0	0
OTU_2398	2	0	0	0	0	0	2	0	0	1	0	1	0	4	2	6	0	0	0	1	0	0	0	0	4	0	0	0	0	1	2	2	0	0	0	0	0	0	0	0	0	1	0	0	0	0	2	0	0
OTU_309	12	8	0	3	7	1	4	7	3	3	5	12	5	11	6	1	1	1	3	2	7	5	1	1	5	7	1	2	3	2	4	11	0	1	0	2	5	0	8	4	4	3	2	2	5	0	0	0	1
OTU_378	2	12	6	4	5	7	1	12	6	5	6	3	4	0	2	2	4	2	4	3	2	0	6	8	2	7	3	0	2	3	3	5	0	4	0	0	3	6	5	12	4	8	0	9	2	4	0	4	9
OTU_1643	1	1	2	0	1	0	0	0	1	0	0	0	0	0	2	2	0	0	0	0	0	0	0	0	0	4	0	0	0	0	0	4	0	0	0	0	2	0	1	0	0	0	0	0	0	0	0	0	0
OTU_9482	1	0	0	0	1	0	1	0	1	0	0	0	1	1	1	1	0	1	0	1	0	0	1	0	2	0	0	0	0	0	0	0	0	0	1	0	0	0	0	0	1	0	0	0	0	0	1	0	0
OTU_285	3	9	6	2	2	7	2	28	2	0	8	4	15	1	5	2	2	0	2	2	1	1	3	1	3	7	6	2	2	1	6	0	0	6	2	3	8	1	3	5	3	2	3	13	1	2	0	10	1
OTU_2559	1	2	0	0	0	0	0	0	0	0	1	0	0	0	0	0	1	0	1	1	0	0	1	0	0	1	0	1	1	0	0	0	0	0	0	0	0	1	0	0	0	0	0	0	0	0	0	0	0
OTU_2320	1	0	1	0	0	0	1	0	0	0	0	2	2	0	2	1	0	0	0	0	0	0	0	0	2	0	0	0	0	0	0	2	0	0	1	0	0	0	0	0	0	0	1	0	0	0	1	0	0
OTU_1107	6	0	4	0	2	0	1	0	2	1	0	1	1	2	5	1	0	2	0	1	1	2	0	0	3	0	2	0	2	1	3	1	0	2	0	0	2	0	0	2	1	0	0	2	1	0	1	0	0
OTU_853	1	2	5	1	0	1	1	2	2	1	0	3	3	2	3	5	2	6	2	2	0	0	1	3	9	0	0	0	0	0	1	0	0	1	1	1	2	3	1	4	3	4	2	0	0	1	3	3	0
OTU_9615	1	0	0	0	0	0	0	0	0	0	0	0	0	0	1	0	0	2	0	0	0	0	0	0	0	0	0	0	0	0	1	0	0	0	0	0	0	0	0	0	0	0	0	0	0	0	0	0	0
OTU_4149	1	0	0	0	0	0	0	0	2	0	0	0	0	0	1	1	0	0	0	0	0	0	1	0	0	1	1	1	0	0	0	0	0	0	0	0	1	0	0	0	0	0	0	0	0	0	2	0	1
OTU_433	5	5	4	0	1	0	3	0	0	3	0	6	0	9	1	4	0	5	1	6	2	6	1	3	6	1	0	2	6	1	13	10	0	0	8	1	1	4	0	0	9	0	4	1	7	2	5	4	0
OTU_5411	1	0	0	2	0	0	0	1	0	0	0	1	0	0	0	0	0	0	0	0	0	1	0	0	0	1	1	0	0	0	0	0	0	1	0	1	0	0	0	0	0	0	0	0	0	0	1	0	1
OTU_3225	1	0	2	0	1	1	0	0	0	1	0	0	4	2	0	0	0	0	0	0	0	0	0	0	2	0	1	0	1	0	1	2	0	1	0	0	1	0	0	0	1	0	0	0	0	0	0	0	0
OTU_518	3	4	1	2	1	0	3	2	4	0	0	2	1	5	10	10	0	6	0	0	1	0	0	1	10	0	0	0	0	6	8	13	0	3	4	1	7	2	0	1	5	0	6	2	2	0	3	4	0
OTU_9447	1	0	3	0	0	0	0	0	0	1	0	0	0	0	0	0	0	0	0	0	0	0	0	2	1	0	0	0	0	0	0	0	0	0	0	0	0	0	0	0	0	1	0	0	0	0	0	0	0
OTU_179	7	10	12	9	8	21	6	20	6	7	18	10	14	7	6	5	5	3	3	3	13	5	6	9	11	8	11	5	2	2	10	4	0	11	7	5	10	2	4	5	19	14	3	9	3	2	7	4	10
OTU_187	7	4	5	1	1	8	5	8	3	3	9	9	2	4	9	7	2	7	4	5	16	9	1	6	10	6	4	0	2	7	4	12	0	3	2	2	2	2	2	3	3	8	2	9	7	0	2	3	2
OTU_3524	1	1	2	1	1	0	0	0	0	0	0	1	2	0	1	0	0	0	0	0	0	0	0	0	0	1	0	0	1	1	0	0	0	1	0	0	1	0	0	0	0	0	0	0	0	0	1	0	0
OTU_1658	1	1	4	0	0	0	0	1	1	0	1	1	2	0	1	1	0	1	0	0	0	2	1	0	2	1	0	0	0	2	0	1	0	2	1	2	0	0	0	0	2	1	3	0	1	0	1	0	2
OTU_556	1	3	3	3	1	4	1	5	3	5	1	1	2	1	2	0	3	0	2	3	0	6	7	7	1	1	4	0	2	0	0	0	0	2	1	2	2	2	2	2	7	5	1	5	0	2	1	2	0
OTU_485	5	1	3	0	1	0	8	2	1	1	0	7	3	6	5	9	0	8	0	5	5	6	1	0	3	0	3	2	15	1	1	15	0	1	5	0	4	1	1	3	7	0	4	0	2	0	1	3	0
OTU_153	9	9	12	7	3	4	12	15	5	7	3	23	11	16	11	9	2	13	3	13	10	11	8	9	17	8	11	7	12	6	9	8	0	4	14	4	20	3	5	9	12	8	13	5	16	1	8	5	4
OTU_393	5	4	7	2	2	0	8	2	2	4	0	12	3	2	6	3	2	5	1	8	6	5	3	4	2	2	1	4	9	5	4	3	0	5	8	0	6	2	0	3	4	3	3	7	4	0	2	11	1
OTU_2026	1	2	1	1	3	1	0	0	0	2	0	2	0	0	1	0	0	2	0	1	1	0	0	0	0	0	0	1	0	2	1	3	0	0	0	0	1	0	0	1	1	1	0	0	1	0	0	0	1
OTU_1253	1	0	0	0	1	0	2	2	0	0	0	5	0	2	4	1	0	3	0	0	0	0	0	1	3	0	0	0	0	1	0	1	0	0	3	0	1	0	0	0	5	0	0	0	1	0	2	0	0
OTU_591	3	5	5	0	0	0	3	0	0	1	0	8	2	4	11	4	0	4	1	10	1	3	0	0	1	1	0	1	3	3	4	5	0	3	1	0	3	1	0	1	9	0	4	0	1	1	1	1	0
OTU_8736	1	0	3	0	0	2	0	5	0	3	1	1	1	0	1	1	0	2	0	0	0	0	2	1	0	0	0	0	0	1	0	0	0	1	0	0	0	1	0	1	0	3	0	2	0	0	0	0	2
OTU_8993	1	1	0	2	0	0	0	0	3	1	1	0	0	0	0	0	1	0	1	0	0	0	1	0	0	0	0	0	0	0	0	0	0	0	0	0	1	0	0	0	0	1	0	0	0	0	0	0	0
OTU_1558	8	10	12	4	6	22	7	9	0	21	8	1	4	3	1	5	1	6	2	2	1	6	9	11	2	13	2	0	5	3	2	9	0	8	3	4	3	6	4	9	3	10	3	18	3	4	0	11	10
OTU_1082	4	3	6	0	1	0	4	3	0	0	0	2	11	1	59	7	0	1	1	6	15	2	0	0	4	0	4	2	0	18	5	2	0	9	10	1	4	0	0	1	1	1	2	0	2	0	2	2	1
OTU_1210	2	1	4	0	3	3	1	3	5	1	0	0	0	1	0	0	0	1	0	1	1	1	2	2	1	3	2	1	0	0	0	0	0	2	0	0	1	0	0	4	1	0	0	1	2	1	0	0	1
OTU_2992	2	7	7	3	4	5	2	8	3	3	1	2	4	0	1	1	2	0	2	1	2	1	3	2	0	6	4	1	1	1	2	1	0	0	3	4	2	3	7	1	3	9	1	10	0	0	1	3	3
OTU_1219	2	0	6	0	1	4	2	3	4	1	0	1	3	2	3	0	1	1	2	0	1	0	1	0	0	0	2	0	2	2	3	0	0	1	0	1	4	2	0	0	1	1	0	3	0	1	1	0	2
OTU_249	7	7	7	8	1	2	13	3	4	5	2	8	5	5	2	1	0	7	1	14	5	10	6	6	11	0	1	3	5	3	4	9	0	4	6	4	15	7	0	3	10	2	2	8	11	4	3	4	3
OTU_483	5	2	1	2	0	2	5	1	1	2	0	4	3	4	6	2	0	1	0	4	3	1	1	0	9	0	2	1	2	9	2	8	0	1	2	1	4	0	1	0	5	0	4	2	3	0	2	1	0
OTU_9508	2	0	1	0	0	0	0	0	0	0	0	0	0	1	0	0	0	0	0	1	0	0	0	0	0	0	0	0	0	0	0	0	0	0	0	0	0	0	0	1	0	0	1	0	0	0	0	0	0
OTU_1623	1	3	0	1	0	0	3	0	0	2	0	1	2	0	0	0	0	0	0	0	1	2	1	0	2	0	3	0	0	3	0	3	0	1	0	3	2	1	1	0	3	0	2	0	0	0	0	0	2
OTU_670	6	0	0	1	2	2	5	5	1	2	1	9	10	5	2	2	2	5	0	2	4	2	0	3	22	3	0	0	2	5	3	21	0	2	6	4	7	0	1	2	5	2	2	10	1	0	4	4	1
OTU_4520	3	0	0	0	1	0	1	0	0	0	0	2	0	0	2	0	0	1	0	0	0	0	0	0	0	0	0	0	0	2	2	0	0	0	0	0	1	0	0	0	0	0	0	0	1	0	0	0	0
OTU_3666	3	1	1	0	1	1	0	2	0	0	0	2	0	2	1	1	2	1	0	2	0	0	1	1	0	0	0	1	0	0	1	0	0	0	3	0	1	0	1	1	1	0	0	0	0	0	0	0	0
OTU_666	2	2	0	0	1	0	3	0	0	0	0	0	2	0	10	18	1	7	0	2	6	1	1	0	2	2	1	1	0	4	2	1	0	1	1	0	1	0	0	0	1	2	0	0	1	1	0	1	1
OTU_537	3	2	2	1	1	2	2	4	3	0	2	2	2	2	3	3	3	5	0	3	2	0	0	7	3	2	1	1	4	5	4	4	0	2	1	0	3	0	2	3	6	3	2	3	6	1	1	3	0
OTU_5732	2	0	0	0	0	0	1	1	0	2	0	3	2	2	1	0	0	0	1	2	0	0	2	0	1	0	0	0	0	0	0	0	0	3	0	0	1	1	0	0	0	0	0	2	1	0	1	0	0
OTU_748	8	2	5	2	0	0	5	0	0	2	1	4	1	4	2	3	0	7	1	3	0	2	0	3	4	1	1	4	3	0	1	3	0	5	3	0	8	1	4	2	3	1	2	2	1	0	1	2	0
OTU_3808	1	0	0	1	1	0	5	0	0	0	1	2	5	4	3	3	1	2	0	2	1	1	1	0	7	2	0	0	0	0	2	0	0	0	1	1	3	1	1	0	3	1	1	1	3	1	2	1	1
OTU_4067	1	0	1	0	0	0	1	0	0	0	0	1	0	0	0	0	0	0	0	1	0	1	0	0	1	0	0	0	0	0	0	0	0	0	0	0	0	0	0	0	0	0	1	1	0	0	0	0	0
OTU_90	3	10	52	2	64	4	3	25	59	59	2	6	6	1	10	3	5	0	37	4	1	2	48	74	2	21	18	5	1	12	5	0	0	10	0	21	3	6	0	2	0	59	0	25	0	6	2	3	5
OTU_895	1	0	2	1	0	1	5	4	2	0	0	2	1	2	0	0	1	4	0	2	0	0	2	3	2	5	2	1	1	2	1	2	0	0	0	2	5	0	0	1	5	0	1	2	0	0	1	2	0
OTU_925	1	1	4	0	2	0	2	2	0	2	1	1	0	1	0	1	0	0	0	2	3	2	0	3	2	2	0	1	0	1	0	1	0	4	7	5	1	0	0	2	3	9	1	4	1	0	1	2	2
OTU_2388	1	1	0	0	0	0	0	0	0	0	0	0	0	0	0	0	0	0	0	0	0	2	0	0	4	0	0	0	1	0	0	2	0	0	0	0	0	0	0	0	1	0	0	0	0	0	0	0	0
OTU_3367	1	0	0	0	0	0	0	0	0	0	0	1	0	0	1	0	0	0	0	1	0	0	0	0	0	0	0	0	0	0	0	1	0	1	0	0	0	0	0	0	0	0	0	0	1	0	0	0	0
OTU_5071	1	0	0	0	0	0	0	0	0	0	0	0	1	0	0	0	0	0	1	0	0	0	0	0	0	0	0	0	0	0	0	0	0	0	1	0	0	2	0	1	0	0	0	0	0	0	0	0	1
OTU_3086	1	0	0	0	0	0	0	0	1	0	0	0	0	0	2	0	0	0	0	0	0	0	0	0	0	0	0	0	1	0	0	0	0	0	0	0	0	0	0	2	1	0	0	0	0	0	0	2	1
OTU_2242	2	0	0	1	0	0	2	0	1	0	0	2	2	0	1	2	1	1	0	0	0	3	1	0	0	0	0	1	7	0	0	2	0	2	0	0	0	0	0	0	0	0	1	1	0	0	2	0	0
OTU_2691	2	1	1	0	2	0	1	1	1	0	0	2	0	0	0	0	0	0	0	0	0	0	1	0	0	1	0	1	0	1	0	0	0	0	0	0	2	0	0	0	0	2	0	0	1	0	0	1	0
OTU_1145	2	0	0	0	0	0	2	0	1	1	0	1	0	0	3	2	3	5	0	1	1	1	0	1	4	1	1	0	5	4	1	2	0	2	0	0	6	2	0	2	3	0	2	1	3	0	2	0	0
OTU_3461	1	1	0	1	0	1	0	0	0	0	1	1	0	0	0	0	0	0	0	0	0	0	0	0	0	0	0	0	0	0	0	0	0	0	1	0	0	0	0	0	0	0	0	0	1	0	0	0	0
OTU_167	3	3	6	8	8	7	5	10	9	4	3	4	9	4	4	2	2	1	1	3	4	2	6	17	2	12	7	1	7	2	1	2	0	10	4	5	5	1	9	4	5	22	2	5	5	1	1	3	3
OTU_2127	2	0	3	0	1	1	0	1	0	2	0	2	0	0	0	0	0	0	0	0	0	0	0	1	0	0	0	0	3	1	0	1	0	0	0	4	0	1	0	1	1	3	0	3	0	0	0	0	0
OTU_282	2	8	27	2	3	4	2	10	5	25	0	4	10	2	0	0	1	2	4	3	2	9	12	6	4	7	5	2	5	2	1	7	0	3	2	5	0	12	1	8	11	13	0	11	1	7	2	15	7
OTU_4136	1	0	0	0	0	0	0	0	0	0	0	6	0	0	0	0	0	0	0	0	4	0	1	0	1	0	0	1	1	2	0	0	0	0	3	0	0	1	0	0	1	0	0	0	0	0	0	1	4
OTU_236	7	6	3	5	4	5	20	1	4	3	2	19	1	11	12	3	2	8	0	8	9	6	4	8	7	3	6	1	24	6	2	17	0	1	8	4	10	1	0	9	11	6	4	8	8	1	8	14	2
OTU_178	13	11	9	12	4	17	7	13	8	13	8	10	7	1	4	5	13	4	10	2	4	6	9	16	2	9	15	2	6	2	0	6	0	3	3	9	5	4	3	3	12	16	4	16	6	3	2	13	6
OTU_826	1	1	13	2	0	1	1	3	0	1	4	3	2	4	1	5	0	3	0	2	1	1	3	4	4	1	0	1	4	3	5	1	0	0	1	1	2	0	1	2	7	0	2	3	0	0	3	3	0
OTU_2156	1	0	2	0	0	1	0	0	0	0	0	0	0	0	0	0	3	0	0	1	0	0	2	2	0	1	0	0	0	0	0	1	0	0	0	0	2	0	0	0	0	0	0	0	1	1	0	1	0
OTU_1810	1	0	1	0	2	0	2	1	1	0	0	0	1	2	0	0	0	2	1	0	4	0	0	1	4	1	1	0	3	3	1	0	0	2	0	1	2	0	0	1	5	0	0	0	0	0	0	1	0
OTU_1343	4	0	0	0	0	0	0	0	0	0	0	0	0	5	7	3	0	0	0	1	1	0	0	0	1	0	0	0	0	2	38	0	0	0	0	0	0	0	0	0	0	1	1	0	0	0	1	0	0
OTU_595	2	1	4	1	0	4	2	4	1	6	1	0	2	1	3	1	0	4	0	5	1	1	6	4	5	6	3	0	1	0	0	0	0	0	0	1	2	0	4	0	4	9	4	3	3	0	2	1	2
OTU_5678	1	0	0	0	0	0	0	0	0	0	0	0	0	0	0	0	0	0	0	1	0	0	0	0	0	0	0	1	0	0	0	0	0	0	0	0	0	0	0	0	0	0	0	0	0	0	0	0	0
OTU_4513	2	0	1	2	1	0	1	0	3	1	0	2	3	0	0	1	0	1	0	1	0	1	1	0	2	0	1	0	0	0	0	1	0	3	0	0	1	0	2	0	0	0	1	0	0	0	0	1	1
OTU_10023	2	0	0	0	0	0	0	0	0	0	0	0	0	0	0	0	0	0	0	0	0	0	0	0	0	0	0	0	0	0	0	0	0	0	0	0	0	0	0	0	0	0	0	0	0	0	0	0	0
OTU_4254	1	0	0	0	0	1	0	1	0	1	0	0	0	0	2	0	0	0	1	1	0	0	0	0	1	0	0	0	0	0	0	1	0	0	1	0	0	0	0	0	0	0	1	1	0	0	1	0	0
OTU_1441	1	2	1	4	1	1	0	2	2	0	1	1	0	0	1	1	2	0	1	1	1	0	0	1	0	1	0	0	1	0	3	1	0	1	3	1	1	2	0	1	1	3	0	0	2	0	1	0	0
OTU_1618	1	2	0	0	2	0	3	0	1	2	1	2	1	2	0	1	0	0	1	0	1	0	0	0	1	3	1	0	1	0	0	1	0	1	2	0	0	0	0	0	1	2	0	4	1	0	0	0	1
OTU_2757	2	2	1	0	0	0	0	1	0	0	0	2	1	1	2	1	0	0	0	0	0	2	0	0	1	0	0	0	0	0	2	0	0	0	1	0	0	0	0	0	2	0	0	0	0	0	1	0	0
OTU_419	2	2	1	0	0	3	6	2	2	2	0	2	5	3	1	0	4	4	1	4	1	6	2	1	4	1	0	2	5	2	3	2	0	1	4	1	11	0	1	0	6	6	3	6	2	1	4	0	0
OTU_2588	2	0	0	0	0	0	2	0	0	0	0	1	2	0	1	0	1	0	0	1	0	2	0	0	2	0	0	0	1	0	0	1	0	1	0	0	2	0	0	0	3	0	0	0	0	0	0	0	0
OTU_2237	3	1	0	1	1	0	1	0	1	0	1	3	1	0	1	1	0	2	0	1	0	1	1	2	2	1	2	0	1	2	1	0	0	0	0	0	3	1	0	1	3	1	0	3	1	0	0	1	0
OTU_1583	2	1	1	1	1	1	1	2	0	0	1	1	0	0	0	2	2	1	0	1	1	1	0	3	4	0	2	1	1	0	2	0	0	1	0	0	3	0	1	2	1	0	1	0	3	0	0	1	0
OTU_1020	2	2	4	1	2	2	2	3	0	3	1	2	0	1	2	4	3	4	0	1	11	1	1	4	2	2	2	0	5	0	1	1	0	3	6	0	0	0	1	1	4	8	1	5	1	0	3	2	0
OTU_1209	1	0	0	0	0	0	0	2	2	0	0	4	2	3	0	0	0	3	0	0	1	0	0	0	5	0	0	0	0	1	2	4	0	0	2	0	0	0	0	0	0	0	1	0	0	0	1	0	0
OTU_8485	2	1	0	0	0	0	0	0	0	0	0	0	0	0	1	1	0	0	2	0	0	0	0	0	0	0	0	2	0	0	0	0	0	0	0	0	3	0	0	0	0	0	0	1	0	0	0	0	0
OTU_3208	1	0	0	0	0	0	0	1	0	0	2	0	0	1	0	2	0	0	0	0	0	0	1	0	2	0	0	0	0	0	0	3	0	2	1	0	0	0	0	0	1	0	1	0	0	0	0	0	0
OTU_528	5	2	4	1	9	1	5	2	1	2	1	9	6	2	7	6	3	1	0	3	4	2	5	6	5	3	3	3	6	6	6	6	0	2	6	2	8	2	0	3	6	2	3	4	0	0	3	3	3
OTU_804	3	8	0	1	1	2	0	0	3	0	5	2	1	2	2	0	1	0	0	0	0	0	0	0	3	3	0	0	4	0	0	2	0	3	0	2	2	3	0	2	0	1	1	1	0	0	1	0	2
OTU_8900	1	0	1	0	0	0	0	0	0	0	0	0	0	0	0	0	0	0	0	0	0	0	0	0	0	0	0	0	0	0	0	0	0	0	2	0	0	0	0	0	1	0	0	0	0	0	0	0	0
OTU_1825	3	2	0	0	0	0	0	0	0	0	0	1	1	1	1	0	0	0	1	3	0	0	1	0	1	0	0	3	2	2	1	2	0	3	0	1	1	0	0	0	0	1	0	0	0	0	1	0	0
OTU_5638	2	0	1	0	0	0	0	0	1	0	0	0	1	0	0	0	0	0	0	1	0	0	0	0	0	0	0	0	0	0	0	1	0	0	2	1	0	0	0	0	1	1	2	0	0	0	2	0	0
OTU_1150	1	0	0	2	0	0	0	2	1	3	0	3	1	1	6	0	0	3	1	0	3	2	5	0	4	2	1	1	1	0	3	2	0	1	4	0	0	0	2	2	0	1	1	1	2	0	3	1	0
OTU_313	1	9	4	6	4	22	3	8	4	6	2	10	3	4	7	0	2	12	1	4	2	1	2	2	11	7	7	0	2	0	5	2	0	5	2	4	5	1	3	2	6	13	2	27	3	1	5	5	3
OTU_1451	4	0	1	0	0	1	0	4	0	0	1	0	3	1	0	3	0	2	0	0	0	1	2	0	2	0	0	0	0	1	4	0	0	1	2	4	2	0	0	0	1	0	1	2	2	0	0	0	1
OTU_1994	1	0	0	1	0	4	0	0	1	2	2	0	0	0	0	0	3	0	0	0	0	5	0	2	0	1	0	0	0	0	0	1	0	0	0	0	0	0	1	0	3	0	0	1	0	0	0	2	1
OTU_1694	1	0	2	0	0	0	1	0	0	1	1	1	1	1	2	2	0	1	0	0	0	1	0	0	2	0	1	0	0	1	1	2	0	0	1	0	1	0	1	0	0	0	0	2	0	0	1	1	0
OTU_2292	2	2	0	2	2	0	2	1	0	0	1	1	0	0	0	0	0	1	0	0	0	1	0	0	2	2	0	1	1	0	1	0	0	0	0	0	1	0	0	0	1	1	2	2	1	1	1	1	0
OTU_664	4	4	4	4	5	3	4	4	1	2	2	2	1	3	3	3	2	2	1	0	5	3	2	1	6	3	3	3	6	6	7	5	0	0	6	1	3	2	3	0	4	7	5	10	7	1	1	1	0
OTU_247	4	24	8	6	11	21	11	6	7	5	15	7	9	4	2	1	2	3	2	5	8	17	4	13	7	14	5	2	12	5	0	9	0	13	3	2	4	2	4	8	4	12	3	7	2	2	1	22	12
OTU_632	2	0	0	0	0	0	5	0	0	3	0	2	0	1	3	1	0	1	1	2	5	0	2	0	4	3	4	1	4	0	1	2	0	0	2	0	7	3	1	0	4	0	0	8	3	2	3	2	0
OTU_3781	2	0	1	0	0	0	0	1	0	0	0	1	0	3	4	0	0	3	0	1	1	0	1	0	2	0	0	2	0	1	1	0	0	0	1	1	1	0	0	0	0	0	1	0	0	1	0	0	0
OTU_860	2	0	2	0	2	0	1	2	2	1	2	6	2	2	0	5	1	3	0	3	1	2	0	0	4	1	0	0	3	2	0	6	0	3	2	0	3	2	0	3	2	0	0	3	2	0	1	0	0
OTU_1580	2	0	1	0	0	0	1	0	1	2	0	0	0	0	1	0	1	2	2	1	3	1	0	3	0	1	1	0	1	0	0	0	0	0	0	1	0	0	1	1	2	1	0	3	0	0	0	0	2
OTU_9611	1	0	0	0	0	0	0	0	0	0	0	0	0	0	0	0	0	0	0	0	1	0	0	0	1	0	0	0	0	0	1	0	0	0	0	0	0	0	0	0	0	0	0	0	0	0	1	0	0
OTU_3200	2	0	0	0	0	0	1	2	1	0	0	1	1	0	1	1	0	1	0	0	2	3	1	0	4	0	2	0	0	1	2	0	0	0	2	0	3	1	0	1	2	0	0	2	0	1	0	0	2
OTU_4816	2	2	0	0	0	0	0	3	0	2	1	0	1	0	2	0	0	0	0	1	0	0	0	0	0	0	1	0	0	2	0	0	0	0	0	0	4	0	0	1	0	0	0	0	1	0	0	0	0
OTU_1170	4	0	2	1	1	1	3	2	3	0	0	1	3	3	0	1	3	1	2	1	1	2	1	0	3	0	0	1	1	1	1	2	0	0	0	0	3	0	0	0	2	0	0	0	0	0	1	3	0
OTU_1099	1	2	2	1	6	14	0	5	0	2	3	0	0	4	1	1	0	0	0	1	1	0	3	5	1	3	0	0	1	4	0	2	0	3	0	1	1	2	3	3	1	3	1	2	0	0	0	1	2
OTU_681	1	2	4	5	2	0	0	1	0	0	4	4	1	3	0	0	1	0	2	0	7	9	0	2	2	0	1	2	9	0	1	1	0	2	3	1	0	0	0	1	23	0	0	0	0	0	0	1	2
OTU_891	5	0	1	0	1	1	0	1	3	1	0	0	1	3	0	2	1	2	0	0	2	3	4	4	1	0	1	0	7	0	0	0	0	1	1	2	3	1	1	2	2	1	3	2	2	0	1	1	0
OTU_75	11	29	3	8	14	7	13	8	5	3	8	9	10	17	4	7	2	5	3	7	4	9	9	8	7	15	7	3	17	5	0	18	0	12	9	1	6	8	9	9	12	16	2	7	5	0	4	12	9
OTU_851	1	6	1	2	4	9	2	7	2	1	2	1	4	0	1	2	1	0	2	0	0	3	6	6	0	3	1	1	1	0	1	0	0	1	0	3	0	2	1	2	1	6	0	2	1	0	0	2	2
OTU_4154	1	0	0	0	0	0	0	0	0	0	0	0	0	0	1	0	0	1	0	0	0	0	0	0	0	0	0	0	0	0	2	0	0	0	0	0	4	0	0	0	0	0	0	0	0	0	0	0	0
OTU_3820	1	0	0	0	0	0	0	0	0	0	0	1	0	1	0	0	0	0	0	0	0	0	0	0	0	0	0	0	0	0	0	0	0	0	0	0	0	0	0	0	0	1	0	0	0	0	0	0	0
OTU_5559	1	0	0	1	0	0	0	2	0	2	0	0	2	0	0	0	0	0	0	0	0	0	0	0	0	0	0	0	0	0	0	0	0	0	0	0	0	1	0	0	0	0	0	0	0	0	0	0	0
OTU_547	2	13	2	5	2	12	1	2	0	2	7	3	6	4	4	3	0	1	1	2	2	4	0	5	0	10	2	0	4	0	3	3	0	1	2	0	0	2	6	4	5	10	0	4	3	1	0	7	9
OTU_271	3	9	49	1	23	6	1	5	6	57	1	8	1	0	13	0	4	0	17	2	3	1	10	25	0	44	5	4	0	14	7	0	0	16	7	8	6	6	2	0	0	54	8	26	1	6	9	2	0
OTU_763	1	4	4	2	6	4	2	4	3	0	0	3	2	0	0	2	1	5	0	1	1	2	1	3	1	2	2	1	3	0	1	3	0	4	0	0	0	1	6	3	3	9	2	0	0	1	1	3	6
OTU_4353	2	0	1	0	0	0	0	0	0	0	0	0	0	0	0	4	1	0	0	0	1	0	0	0	0	0	0	0	3	1	1	0	0	0	0	1	0	0	0	2	0	0	0	0	0	0	3	0	0
OTU_4770	1	0	0	0	1	0	0	0	1	1	0	1	0	0	0	0	1	0	0	1	0	0	0	0	0	0	0	0	0	0	0	0	0	0	0	0	0	0	0	0	0	0	0	1	0	0	1	0	0
OTU_791	2	1	0	0	0	0	1	0	0	2	1	6	0	3	7	0	5	10	0	1	3	5	1	2	2	1	0	0	3	0	5	10	0	0	0	2	3	1	1	0	6	2	3	0	3	1	1	0	2
OTU_2863	2	0	0	0	0	1	2	0	0	0	0	0	2	0	0	1	0	0	0	0	0	2	0	0	1	1	0	0	0	0	0	0	0	1	0	0	0	0	0	0	0	0	0	0	1	0	0	2	0
OTU_2631	1	1	0	0	0	2	0	1	1	0	0	3	1	0	1	0	0	0	0	0	0	0	3	2	3	1	1	0	0	0	0	0	0	0	0	0	0	1	2	0	0	0	0	2	0	0	0	0	0
OTU_5838	4	2	4	1	1	1	2	4	0	0	0	2	3	2	2	5	0	4	0	1	4	1	0	1	10	0	2	0	5	1	1	3	0	0	3	0	0	3	0	1	3	0	1	0	3	0	0	0	0
OTU_5146	1	0	0	0	0	1	0	0	0	0	0	0	0	1	0	0	0	0	0	0	0	0	0	0	0	0	2	0	0	1	1	0	0	0	0	0	0	0	0	0	0	0	0	0	0	0	0	0	0
OTU_914	2	6	3	0	1	1	1	2	0	1	1	3	1	0	4	0	0	1	1	0	2	2	0	0	0	1	0	2	0	0	0	3	0	3	1	0	0	0	1	2	0	1	1	0	1	0	0	0	0
OTU_704	2	5	5	1	4	1	1	4	6	4	0	2	0	0	0	1	0	2	5	1	0	2	0	5	0	3	4	0	4	1	0	3	0	2	2	6	2	3	4	5	8	9	0	4	2	0	2	2	0
OTU_553	3	5	2	7	2	8	0	12	3	1	2	2	2	2	1	2	2	6	4	0	2	3	3	0	3	5	1	1	2	0	2	3	0	0	1	0	4	3	2	1	4	9	1	7	0	1	0	3	2
OTU_619	3	1	4	2	0	3	2	0	1	4	2	1	2	3	1	0	0	2	0	2	3	3	5	0	6	1	5	1	2	2	3	3	0	1	2	1	8	1	1	0	4	0	3	6	0	0	3	0	0
OTU_648	2	0	0	0	1	0	3	0	0	0	2	4	1	1	7	79	1	5	0	2	1	1	0	0	3	1	0	0	1	3	6	6	0	1	3	0	3	0	1	0	3	0	1	0	0	0	3	0	0
OTU_3844	2	0	1	0	0	0	0	0	0	0	0	0	0	1	0	1	1	0	0	1	0	0	0	0	2	0	0	0	0	1	5	1	0	0	2	1	0	0	0	0	1	0	1	4	0	1	5	1	1
OTU_9512	1	0	0	0	0	0	0	0	0	0	0	0	0	0	0	0	0	0	0	0	1	0	0	0	0	0	0	0	0	0	0	0	0	0	0	0	0	0	0	0	0	0	0	0	0	0	0	0	0
OTU_440	1	7	4	5	1	4	2	3	4	5	2	2	4	8	0	1	2	2	1	1	2	6	3	4	3	5	4	1	6	0	3	1	0	3	1	0	2	5	7	4	11	3	0	5	3	1	3	5	1
OTU_630	2	10	7	1	2	8	3	8	1	3	3	2	5	1	2	1	0	0	2	0	3	5	3	3	2	4	3	1	1	3	1	0	0	2	1	9	2	1	3	2	5	7	0	4	3	0	1	2	2
OTU_2624	1	0	1	0	0	0	1	0	0	0	0	3	0	0	0	2	0	3	0	1	0	1	0	0	1	0	0	0	1	0	2	3	0	0	1	0	1	1	0	0	0	1	1	0	0	0	0	1	0
OTU_2551	2	1	0	0	0	0	0	0	1	1	0	0	1	1	0	0	0	0	2	0	0	2	0	1	1	0	0	0	0	0	1	0	0	0	0	1	1	0	0	0	0	1	0	1	0	0	3	1	1
OTU_3156	3	0	0	0	0	0	2	0	0	0	0	0	0	1	0	2	0	3	0	0	0	0	0	0	1	0	0	0	0	2	1	0	0	0	1	0	1	1	0	0	0	0	0	0	2	0	0	0	0
OTU_953	2	1	5	1	3	3	2	6	2	3	0	1	4	3	1	1	0	2	3	3	1	0	5	3	2	2	1	4	6	0	1	0	0	0	1	0	2	0	0	2	3	2	0	1	2	0	3	2	2
OTU_2708	1	0	0	1	0	1	1	3	0	2	1	0	1	0	1	0	0	1	2	1	0	0	0	0	0	1	1	0	0	1	3	0	0	1	4	1	0	0	0	0	2	0	0	0	2	0	0	0	1
OTU_2975	1	3	8	0	0	3	0	2	1	10	0	1	3	1	1	0	1	0	0	0	0	4	4	3	1	1	3	0	0	1	2	0	0	2	1	4	0	3	0	3	2	6	2	3	1	2	0	6	3
OTU_8250	1	0	2	0	0	0	0	0	0	1	0	0	0	0	0	1	0	0	0	0	0	0	0	0	0	0	0	0	0	0	0	0	0	0	0	0	0	0	0	0	0	0	0	0	0	0	0	0	0
OTU_1126	3	1	5	1	0	0	2	2	1	0	2	7	4	13	7	7	0	4	0	5	4	4	0	1	5	0	0	3	7	1	1	12	0	1	1	1	1	1	1	2	6	0	3	3	4	0	2	4	0
OTU_2487	2	1	1	0	6	1	1	0	1	1	0	1	0	0	0	0	0	1	1	2	2	1	3	0	2	2	1	0	7	2	0	1	0	0	0	1	1	1	1	0	3	2	1	1	0	0	1	1	0
OTU_852	2	2	5	3	4	4	0	6	0	8	1	3	4	1	1	1	2	0	0	0	2	0	2	6	1	1	0	0	4	2	0	1	0	1	1	2	2	2	0	0	2	6	1	8	2	0	0	3	4
OTU_239	5	12	7	4	12	11	4	3	8	11	8	6	5	7	2	0	0	4	8	3	4	2	3	3	1	3	1	1	7	1	0	3	0	5	2	9	3	1	9	6	7	8	0	9	2	0	1	11	2
OTU_2374	3	1	0	2	1	0	0	0	0	1	0	1	1	0	1	3	0	1	0	0	0	0	1	0	0	1	1	0	0	0	1	1	0	0	0	1	1	1	0	0	0	0	1	0	0	0	0	0	0
OTU_330	6	3	2	2	9	5	5	4	2	3	1	2	3	7	3	4	2	7	3	2	3	5	4	7	5	7	3	1	2	3	4	7	0	3	1	5	7	0	1	1	4	4	3	2	1	0	5	5	0
OTU_1072	4	0	3	1	0	0	3	2	1	1	1	2	1	1	4	1	0	2	0	1	2	0	1	1	2	1	0	1	2	1	2	4	0	0	0	1	2	1	0	0	4	0	0	1	1	0	2	2	1
OTU_1777	3	1	1	0	0	0	1	0	0	0	0	0	0	2	0	1	0	2	0	1	0	0	0	0	1	0	0	1	2	0	0	0	0	0	0	0	0	0	0	0	4	0	0	0	1	0	0	2	1
OTU_1300	2	0	1	0	2	0	3	0	0	1	1	0	0	2	2	2	2	1	0	1	0	1	0	3	1	1	3	1	2	0	2	1	0	1	1	1	0	0	0	3	1	0	1	1	1	1	0	0	2
OTU_2109	3	0	0	0	0	0	2	0	3	0	0	2	0	1	0	0	0	0	1	0	1	0	0	0	2	0	1	0	0	2	0	0	0	0	0	0	3	0	2	2	0	1	0	1	0	0	1	0	1
OTU_344	7	11	6	5	8	5	1	13	11	11	2	5	6	1	2	1	0	2	0	3	5	3	4	7	2	13	0	2	5	3	0	3	0	10	3	2	2	2	5	4	3	6	2	10	6	4	3	2	1
OTU_5053	1	0	0	0	0	1	0	1	2	0	0	0	0	0	1	1	0	0	0	0	0	1	0	0	0	0	0	0	0	0	0	0	0	0	0	0	1	0	0	1	1	0	0	0	0	0	0	0	0
OTU_2479	2	2	1	0	0	0	2	0	0	0	0	1	1	0	3	4	0	0	0	2	0	0	0	1	0	1	1	1	0	1	2	0	0	0	0	3	7	0	0	0	0	1	1	1	0	0	0	0	0
OTU_1649	3	0	0	1	3	1	0	3	2	0	2	3	2	0	1	1	0	4	1	1	1	1	0	2	1	2	1	1	1	1	0	0	0	1	1	0	1	0	2	2	0	2	0	1	0	0	0	1	0
OTU_728	3	1	3	1	0	1	1	0	1	2	0	2	2	4	6	19	0	1	0	0	3	2	1	2	0	0	0	0	2	0	2	3	0	1	5	0	1	1	1	0	6	2	1	2	0	0	2	1	0
OTU_384	3	8	12	4	5	1	2	9	2	5	3	17	3	4	1	1	5	3	1	2	10	10	3	4	4	2	1	7	8	1	5	0	0	9	9	4	3	4	3	5	12	3	0	4	6	1	0	10	3
OTU_2607	2	0	2	0	0	0	1	1	0	0	0	1	0	2	1	0	0	0	0	2	1	0	1	0	0	0	0	0	3	0	0	0	0	2	0	1	0	0	0	2	2	1	1	0	0	0	0	0	0
OTU_4301	1	0	2	0	1	2	0	0	1	0	0	0	0	1	1	0	0	0	0	0	0	0	0	0	0	0	0	0	0	1	0	1	0	0	0	0	0	1	0	0	0	1	0	0	0	0	0	0	0
OTU_173	6	6	22	5	5	2	5	7	3	8	6	22	18	7	8	6	9	9	0	9	4	15	10	10	9	6	5	5	15	3	6	11	0	1	5	7	13	9	5	11	28	10	7	18	7	2	5	9	8
OTU_1005	3	4	0	1	2	3	0	3	3	0	0	1	2	0	1	0	0	3	0	0	0	1	4	0	0	6	1	0	0	0	0	1	0	2	3	0	4	0	0	1	0	6	0	2	0	0	1	1	0
OTU_1429	4	0	2	0	0	0	6	0	0	0	1	1	0	2	2	4	0	4	2	2	0	2	0	3	3	2	0	3	4	1	0	7	0	1	2	1	3	1	0	2	5	0	1	7	3	0	3	2	0
OTU_531	3	1	0	1	6	1	6	4	1	2	1	5	1	2	1	3	0	4	3	4	3	0	1	0	1	0	2	1	1	2	5	1	0	1	1	0	11	2	1	1	5	2	2	1	2	0	3	0	0
OTU_1328	1	2	0	3	0	5	0	0	0	1	0	1	1	0	0	0	0	0	0	1	1	0	0	1	0	2	2	3	0	0	0	1	0	1	0	0	3	0	2	0	0	1	1	1	1	0	0	1	2
OTU_1104	4	0	0	1	4	0	2	0	0	0	0	3	0	1	4	2	0	0	0	1	0	0	1	0	0	1	1	0	0	0	4	5	0	2	0	0	10	1	1	0	1	0	5	0	2	0	0	0	0
OTU_781	2	0	1	2	1	1	9	2	2	2	4	4	2	3	1	1	1	3	0	4	2	2	0	1	2	0	5	0	0	0	0	1	0	1	1	2	4	4	1	1	1	4	2	1	0	0	1	2	0
OTU_2682	2	2	1	0	2	3	0	0	0	0	0	0	0	0	1	0	1	0	0	0	0	5	2	1	0	1	0	0	0	0	0	0	0	0	0	0	1	0	0	0	0	2	1	1	0	1	0	0	0
OTU_5506	1	0	0	0	0	0	1	2	0	0	0	0	0	0	0	0	0	3	0	0	0	0	0	1	0	0	0	0	0	0	0	1	0	0	0	1	1	0	0	0	0	0	0	0	0	0	0	1	0
OTU_8565	1	0	0	0	0	0	0	0	0	0	0	0	0	0	0	0	0	0	0	0	0	1	0	0	0	0	0	0	0	0	0	0	0	0	0	0	0	0	0	0	0	0	0	0	0	0	3	0	0
OTU_1539	1	0	0	2	0	1	2	0	0	1	0	4	0	0	0	1	0	1	0	0	2	0	0	0	1	0	0	0	0	1	1	4	0	1	1	1	0	0	0	0	1	0	1	0	2	0	1	1	1
OTU_7989	1	0	0	0	2	0	0	0	0	0	0	0	0	0	0	0	0	0	0	0	0	0	0	0	0	0	0	0	0	0	0	0	0	0	0	0	0	0	0	0	0	0	0	0	0	0	0	0	0
OTU_8287	1	0	0	1	0	0	0	0	0	0	0	0	0	1	0	0	0	0	0	0	0	0	0	0	1	0	0	0	0	0	0	0	0	0	0	1	0	0	0	0	0	0	0	0	0	0	0	0	0
OTU_4592	1	0	0	0	0	0	0	0	0	0	0	1	0	0	0	0	0	0	0	0	1	0	0	0	0	0	0	0	0	0	0	0	0	1	0	0	0	0	0	0	0	1	0	0	0	0	0	1	0
OTU_706	2	4	2	2	9	4	3	6	4	5	4	1	4	1	0	2	3	2	2	2	6	1	1	2	2	4	4	0	3	0	0	0	0	4	0	1	5	0	2	0	3	8	1	2	2	1	1	0	2
OTU_1196	1	1	1	1	2	3	1	9	1	8	3	0	1	0	0	0	0	0	0	2	0	1	1	2	0	2	1	0	0	0	3	1	0	6	0	0	0	1	2	3	3	4	0	4	0	0	1	2	1
OTU_3012	1	0	1	0	7	0	2	0	0	0	0	1	2	0	3	0	0	2	0	0	0	0	0	0	2	0	0	2	0	0	0	1	0	0	3	0	0	0	1	0	1	0	0	0	1	0	1	0	0
OTU_1530	2	4	4	2	0	2	2	11	3	1	2	1	1	4	3	1	1	1	1	0	0	1	2	2	0	5	0	0	1	3	0	3	0	3	0	2	0	1	4	3	1	6	0	2	2	0	0	2	2
OTU_717	4	1	1	1	2	1	2	1	0	1	1	12	1	3	8	2	0	1	1	2	0	0	0	1	2	1	2	1	4	1	1	1	0	4	4	1	6	2	1	4	6	1	1	2	8	0	1	1	0
OTU_800	3	0	2	0	2	4	0	1	1	0	2	2	2	6	1	0	0	2	0	0	1	0	1	4	5	1	0	1	1	2	13	0	0	0	1	0	0	2	0	0	1	2	2	0	4	0	5	3	1
OTU_730	3	0	8	2	0	2	4	5	2	3	3	1	1	0	1	0	0	1	1	3	5	3	2	5	3	2	0	1	3	1	1	1	0	2	1	0	3	0	1	1	3	6	5	2	0	0	0	2	1
OTU_993	5	2	3	1	0	0	2	0	0	0	1	0	0	5	2	0	0	1	0	6	0	0	0	1	1	2	0	0	0	0	4	4	0	1	2	1	0	0	0	1	0	1	1	0	2	0	2	10	1
OTU_3957	2	0	1	0	0	2	0	1	0	0	1	0	0	0	0	0	2	0	1	0	0	0	0	0	0	0	0	0	0	0	0	0	0	0	0	0	0	0	1	0	0	0	0	1	0	0	1	0	0
OTU_775	1	0	1	0	4	2	2	5	1	0	2	0	6	2	3	1	4	1	0	0	0	0	3	1	5	1	1	0	1	2	0	0	0	2	1	1	1	0	4	0	2	0	0	2	4	0	0	4	2
OTU_2170	1	0	2	2	3	0	0	0	2	2	0	0	1	0	0	0	3	0	0	0	0	1	0	2	0	0	0	0	1	0	0	0	0	0	0	0	0	0	1	0	2	2	0	0	1	0	0	2	0
OTU_1783	1	2	3	0	3	1	0	0	2	0	0	0	1	0	0	1	0	2	0	0	2	0	0	0	0	1	0	0	0	0	0	0	0	0	1	0	1	0	0	0	1	0	1	3	0	0	0	1	0
OTU_1034	1	1	1	0	1	2	4	0	0	0	0	3	3	1	4	0	1	2	0	1	0	0	1	1	2	2	0	1	0	2	0	1	0	2	2	0	5	0	1	0	1	2	3	2	1	0	0	1	0
OTU_1738	2	0	0	2	0	3	0	2	0	0	1	0	1	1	0	0	0	0	1	0	0	1	1	0	3	1	0	1	1	0	0	0	0	0	0	0	1	2	0	0	0	0	0	5	0	0	0	2	0
OTU_716	4	6	4	1	1	4	1	4	2	3	5	0	1	1	1	2	1	2	0	0	0	3	5	5	3	5	0	1	6	4	1	4	0	3	2	2	0	0	2	3	5	2	2	3	2	0	0	1	0
OTU_700	4	2	6	2	0	0	2	1	2	0	2	5	1	0	1	0	1	2	4	8	0	2	2	1	0	3	0	2	2	1	2	3	0	2	0	2	6	0	0	0	2	2	3	0	1	3	2	1	4
OTU_1548	4	8	5	2	6	5	0	6	3	3	2	8	7	5	2	3	0	0	0	1	2	4	1	3	0	4	3	2	3	1	2	2	0	1	4	1	4	2	1	2	2	8	3	2	4	0	4	2	0
OTU_2850	1	1	0	0	1	0	0	1	0	0	2	2	2	0	0	2	0	1	0	2	1	1	0	1	2	0	1	0	0	1	1	1	0	0	1	0	1	0	0	0	0	0	0	2	0	0	1	0	0
OTU_1689	2	3	2	1	0	0	0	2	1	0	2	4	0	0	5	0	0	1	0	0	2	0	1	1	4	1	2	0	2	0	0	2	0	2	2	0	0	0	0	0	2	0	1	0	2	0	0	4	1
OTU_1981	5	0	0	1	1	2	2	0	0	0	0	0	0	4	0	1	0	0	0	0	0	1	0	1	1	0	3	1	3	1	1	1	0	1	0	0	3	0	0	0	1	0	1	0	1	0	0	1	0
OTU_10501	1	0	0	0	0	0	0	0	0	0	0	0	0	0	0	1	0	0	0	0	0	0	0	0	0	0	0	0	0	0	0	0	0	0	0	0	0	0	0	0	0	0	0	0	0	0	0	0	0
OTU_4540	1	0	1	0	1	0	1	0	0	0	1	1	1	0	1	0	0	0	0	0	1	2	1	1	5	1	0	1	1	1	1	0	0	0	0	0	4	0	0	0	3	1	1	2	1	1	0	1	0
OTU_268	9	3	3	4	1	1	9	4	5	9	4	14	7	7	11	6	4	8	3	9	3	12	6	4	9	1	1	4	7	7	3	10	0	3	4	5	13	3	5	7	16	2	8	7	3	0	2	7	1
OTU_1173	3	1	2	0	0	0	7	0	0	0	0	2	0	2	5	2	0	1	0	1	0	0	0	0	2	0	0	0	1	3	1	2	0	0	1	0	6	0	1	0	8	0	1	0	3	0	4	0	0
OTU_3299	2	3	1	0	0	1	0	2	2	1	0	0	1	1	1	0	0	0	0	1	0	0	2	2	0	3	1	1	0	0	0	0	0	0	0	0	1	0	0	0	0	0	0	0	0	0	0	2	2
OTU_323	5	2	7	3	1	2	5	4	1	3	3	4	22	4	4	5	0	6	2	7	4	4	4	6	8	4	4	2	4	9	2	15	0	2	3	5	4	6	2	6	11	1	3	3	5	1	0	8	6
OTU_2436	1	0	1	0	0	0	2	1	0	1	0	1	0	2	1	3	0	2	0	1	0	0	0	1	0	0	0	0	0	0	3	0	0	0	1	0	0	0	2	2	1	0	0	2	1	0	1	0	0
OTU_7220	1	0	0	0	1	0	0	1	0	0	1	0	1	0	0	0	0	0	1	1	1	0	0	0	0	0	0	0	1	0	0	0	0	0	1	1	3	0	0	0	0	0	0	1	0	0	0	0	0
OTU_5072	1	1	0	0	0	0	0	0	1	0	1	0	0	1	0	0	0	0	0	0	1	1	1	0	1	0	1	0	0	1	0	1	0	1	0	0	0	0	0	0	0	0	0	0	0	0	0	0	0
OTU_2652	2	2	3	0	1	0	1	0	1	0	0	1	2	0	0	0	0	0	1	0	2	1	0	1	2	2	0	1	7	1	1	0	0	2	0	0	0	0	1	1	2	1	0	0	2	1	1	0	0
OTU_1471	2	1	0	0	0	0	1	0	0	0	0	4	0	1	1	3	0	1	0	1	0	0	1	0	1	0	0	2	2	1	1	1	0	0	3	0	2	1	0	2	2	0	1	0	2	1	0	2	0
OTU_251	5	4	8	5	7	5	5	2	6	11	0	1	5	0	14	4	4	6	10	7	2	4	6	14	1	4	4	2	8	4	5	3	0	1	1	2	1	5	2	2	12	6	2	8	5	3	6	6	3
OTU_784	1	9	9	2	9	2	0	2	8	2	3	1	2	1	1	1	2	1	2	0	3	1	0	4	0	2	1	0	4	1	0	0	0	2	1	0	0	0	0	5	4	6	0	4	1	1	0	7	5
OTU_5392	1	0	0	0	0	0	1	0	0	0	0	0	0	0	0	0	0	0	0	0	0	0	0	0	0	0	0	0	0	0	0	0	0	0	0	0	0	0	0	0	1	0	0	0	0	0	0	0	0
OTU_2101	3	1	0	0	0	0	0	0	1	0	0	0	3	2	1	1	0	1	0	2	1	1	0	0	6	0	0	2	0	0	1	0	0	0	1	1	0	0	0	1	3	1	0	0	1	0	0	0	0
OTU_365	8	1	3	2	2	3	6	0	5	4	0	3	6	6	12	1	1	3	1	6	6	8	3	5	7	4	5	6	2	4	3	10	0	1	14	0	9	0	2	2	7	8	5	2	3	1	5	4	1
OTU_128	4	12	23	13	22	9	7	16	11	30	13	11	14	6	3	5	4	7	10	7	7	7	29	22	7	19	8	4	11	14	0	5	0	12	10	13	2	9	9	12	13	24	2	26	9	5	2	15	22
OTU_714	2	6	1	2	0	1	1	2	1	3	3	4	2	2	4	3	0	6	1	3	1	1	2	3	0	1	4	1	7	1	2	5	0	1	4	0	3	3	0	1	6	2	0	4	3	0	0	0	0
OTU_305	4	3	18	1	13	1	2	5	9	9	1	0	5	1	5	2	9	4	4	6	0	6	10	17	2	5	3	6	2	3	1	1	0	5	0	6	5	2	4	4	6	10	1	12	2	2	1	7	1
OTU_2870	1	1	0	3	0	1	0	0	0	0	0	0	0	0	0	0	0	1	0	0	1	0	0	0	0	0	0	0	1	1	0	0	0	1	1	0	2	1	0	0	1	0	0	0	0	0	0	0	1
OTU_9903	2	0	0	0	0	0	1	0	0	0	0	1	0	0	2	0	0	0	0	0	0	0	0	2	2	2	1	0	0	0	2	0	0	0	1	0	1	0	0	1	3	0	0	0	0	0	0	1	1
OTU_1848	5	1	1	0	0	0	2	0	0	0	1	1	0	4	0	1	0	0	0	0	0	0	0	0	1	0	0	0	2	2	1	2	0	0	1	0	3	0	0	0	2	2	0	2	0	0	0	0	0
OTU_4111	2	0	0	0	0	0	0	0	0	0	0	1	0	0	0	0	0	2	0	0	1	0	0	0	1	0	0	0	0	0	0	2	0	0	1	0	0	0	0	0	0	0	1	0	0	0	0	0	0
OTU_2480	2	1	7	1	0	1	0	1	0	1	1	2	1	0	0	0	0	0	0	0	1	1	0	0	0	1	0	0	0	0	0	0	0	0	1	0	0	0	1	0	3	0	0	1	0	0	2	0	1
OTU_4761	1	1	0	0	0	0	2	1	0	0	0	0	1	1	0	1	0	1	0	0	1	0	0	0	2	0	0	0	0	2	0	0	0	0	0	0	0	0	0	0	0	0	0	0	0	0	0	0	0
OTU_1207	1	0	0	0	0	0	1	0	0	1	0	0	2	2	4	3	0	2	0	0	0	0	2	2	1	0	1	0	1	2	0	1	0	0	2	1	0	0	0	1	0	1	1	1	0	1	0	0	1
OTU_206	4	6	32	6	5	5	7	10	8	17	3	9	7	8	6	1	2	6	1	7	20	14	5	18	7	15	2	1	11	2	1	7	0	3	18	5	6	9	1	17	41	14	1	14	1	0	10	7	7
OTU_2363	2	1	2	0	1	0	3	0	1	2	0	0	0	0	1	1	0	2	0	0	2	0	0	0	3	0	0	0	0	2	1	2	0	0	0	3	1	0	0	1	0	1	0	2	0	0	3	0	0
OTU_3728	2	3	2	0	1	0	2	0	0	1	2	5	0	1	1	1	0	1	0	2	5	1	1	1	1	1	0	0	4	1	3	2	0	0	1	1	2	1	0	1	3	1	0	3	0	0	0	0	0
OTU_5681	4	0	0	0	0	0	0	0	0	0	0	0	0	0	0	0	0	0	0	0	0	0	0	0	0	0	0	1	1	1	0	0	0	1	0	0	0	3	0	0	0	0	0	0	0	0	0	0	0
OTU_4465	1	0	0	0	0	0	0	0	0	0	0	0	0	0	5	0	0	0	1	0	1	0	0	0	0	0	0	2	0	0	0	0	0	0	0	0	0	0	0	0	0	0	0	0	0	0	0	0	0
OTU_766	11	7	9	5	2	1	6	8	3	0	0	11	6	4	10	2	1	5	1	9	13	10	2	4	5	3	2	3	9	5	1	7	0	3	6	1	8	0	0	6	9	3	1	6	5	0	7	7	0
OTU_1895	1	1	2	1	1	2	1	0	0	0	2	1	0	0	0	1	0	0	0	0	1	1	0	5	0	0	0	0	0	1	0	0	0	2	1	1	0	0	1	2	3	1	0	4	0	0	0	0	0
OTU_3826	2	1	0	0	1	0	1	0	0	0	0	1	0	1	1	3	1	5	0	1	0	0	6	1	1	0	0	0	1	0	1	1	0	0	0	1	1	0	0	2	4	0	1	1	3	0	0	0	0
OTU_5530	2	0	0	0	0	0	0	0	0	1	0	2	0	0	1	0	0	0	0	1	0	0	0	0	0	0	0	0	0	0	0	0	0	0	0	0	0	0	0	2	0	0	0	0	0	0	1	0	0
OTU_487	7	3	7	5	6	2	1	5	3	5	4	1	6	1	5	0	1	2	12	3	0	1	11	8	2	2	2	2	4	4	2	5	0	4	2	1	2	2	0	6	5	4	1	3	1	1	0	1	3
OTU_1976	1	1	1	0	0	0	3	1	1	0	0	2	2	0	2	1	0	4	0	0	0	0	0	3	0	0	1	0	0	0	1	0	0	0	2	0	2	0	0	0	1	0	1	0	3	0	3	0	0
OTU_3691	1	0	0	0	0	0	0	0	0	0	0	0	0	0	0	1	0	0	0	0	0	0	0	0	0	0	0	0	0	0	0	2	0	0	0	0	2	0	0	0	0	2	0	0	1	2	0	0	0
OTU_4000	1	0	0	2	0	0	0	0	0	0	2	2	0	0	0	0	0	0	0	0	1	0	0	0	0	0	0	0	0	0	0	0	0	0	0	0	0	0	0	0	1	0	0	0	0	0	0	0	0
OTU_5472	1	1	0	1	0	0	0	0	0	0	0	0	1	0	0	0	0	0	0	1	2	0	0	0	0	0	0	0	0	0	0	0	0	0	0	0	1	0	0	0	0	1	0	0	1	0	0	0	0
OTU_1547	1	0	0	2	5	0	1	0	3	1	0	2	3	2	1	1	3	2	2	2	0	1	0	0	0	0	1	0	2	0	1	1	0	0	0	0	1	0	0	0	4	1	2	2	0	0	0	2	2
OTU_1306	3	1	2	1	1	2	0	1	1	1	0	5	0	2	4	2	1	1	0	0	2	1	2	0	8	1	1	1	1	0	12	2	0	1	0	2	4	0	0	1	4	1	4	1	1	0	2	1	1
OTU_9543	1	0	0	0	0	0	0	0	0	0	0	0	0	0	0	0	0	0	0	0	0	0	0	0	2	0	0	0	0	0	0	0	0	0	0	0	0	0	0	0	0	0	0	0	0	0	0	0	0
OTU_504	1	10	3	4	6	6	5	1	5	5	1	2	3	4	1	0	3	1	2	0	2	3	3	4	1	3	1	2	3	3	0	4	0	2	1	3	2	0	3	4	4	9	1	2	0	0	2	1	2
OTU_534	6	1	2	4	1	1	3	2	3	1	1	10	3	2	1	2	0	2	0	6	2	2	0	2	4	0	2	1	16	2	1	6	0	2	1	2	2	1	1	1	4	0	2	2	2	0	3	4	0
OTU_10036	2	0	0	0	0	0	0	0	0	0	0	0	0	0	0	0	0	0	0	0	0	0	0	0	0	0	0	0	0	0	0	0	0	0	0	0	1	0	0	0	0	0	0	0	0	0	0	1	1
OTU_10038	2	0	0	0	0	0	0	0	0	0	0	0	0	0	0	0	0	0	0	0	0	0	0	0	0	0	0	0	0	0	0	0	0	0	0	0	0	0	0	0	0	0	0	0	0	0	0	0	0
OTU_476	4	2	0	3	2	0	2	2	1	1	0	8	3	3	8	1	0	12	0	3	3	2	0	2	3	7	0	1	1	3	2	9	0	5	4	3	14	0	1	2	2	1	3	0	3	0	1	3	1
OTU_2203	2	0	0	0	0	0	0	0	2	0	0	0	0	0	0	0	1	1	0	0	2	2	0	0	5	0	0	0	0	2	1	3	0	0	0	0	1	1	0	0	0	0	0	0	2	0	1	0	0
OTU_131	8	29	19	10	18	22	12	27	13	21	13	5	10	10	11	4	4	3	14	6	10	7	19	15	3	19	5	7	10	5	4	10	0	27	5	26	12	9	9	14	13	23	4	17	9	4	4	22	19
OTU_6110	2	0	0	0	0	0	0	0	2	0	0	1	0	1	0	0	0	0	0	0	0	0	0	0	0	1	1	0	2	0	0	0	0	0	0	0	0	0	0	0	0	0	0	0	0	0	0	0	0
OTU_232	8	4	4	2	0	5	16	5	2	4	1	4	2	9	9	5	0	17	3	4	7	3	1	3	13	6	2	3	7	8	9	1	0	1	5	2	8	9	4	6	7	5	3	7	10	3	5	4	3
OTU_3822	3	0	5	3	6	0	0	4	0	0	0	0	1	0	1	2	0	0	0	0	1	0	0	0	0	1	2	0	4	1	1	0	0	2	0	0	3	0	1	0	0	0	2	0	0	0	0	1	0
OTU_690	6	2	3	0	3	2	5	5	1	2	2	9	3	3	8	8	1	3	0	9	7	4	0	2	5	6	3	3	7	4	9	11	0	8	4	5	11	2	3	3	7	2	3	7	7	3	6	1	1
OTU_581	2	0	7	3	0	8	2	13	4	3	1	1	8	4	6	4	3	2	4	3	8	1	7	9	5	6	2	0	3	6	2	3	0	1	2	5	3	8	3	2	4	2	5	10	1	0	1	7	2
OTU_443	5	11	0	2	2	9	5	14	3	7	6	2	3	2	1	2	3	2	3	3	4	2	6	7	6	4	3	1	1	7	0	1	0	1	3	1	11	1	7	5	7	4	2	14	7	2	1	3	4
OTU_3326	1	0	0	0	0	0	1	0	0	0	0	0	0	0	2	2	0	1	0	2	0	1	0	1	0	0	0	0	0	2	0	4	0	0	0	0	0	0	0	0	0	0	0	1	0	1	0	0	1
OTU_869	1	2	2	2	3	1	3	5	1	0	0	4	1	2	3	4	3	5	0	1	2	0	2	1	8	2	1	1	5	7	2	2	0	1	0	3	3	2	1	1	2	2	1	4	1	0	5	0	1
OTU_352	9	3	1	1	2	2	5	3	2	2	1	7	0	7	3	3	0	2	0	2	3	6	1	1	8	2	1	2	10	1	2	6	0	2	2	1	4	1	1	7	11	3	2	6	2	0	2	3	0
OTU_890	1	1	0	0	0	0	1	0	0	0	0	2	0	1	2	0	0	7	0	1	3	1	0	0	3	2	1	1	2	0	0	6	0	0	1	0	2	0	0	1	1	1	0	3	1	0	0	1	0
OTU_1997	1	6	0	0	1	0	0	0	0	0	3	0	0	0	0	0	0	0	0	3	1	0	1	1	0	0	0	0	2	0	0	1	0	0	0	0	0	0	2	0	2	1	0	1	0	0	0	4	1
OTU_769	3	1	1	1	0	0	3	0	1	0	0	8	2	2	1	1	1	0	0	1	4	2	1	0	2	0	0	1	5	1	0	1	0	0	2	0	3	0	0	2	2	2	2	0	1	1	1	0	0
OTU_3769	1	2	2	0	1	1	1	0	1	0	0	4	6	1	1	1	0	1	0	2	0	1	0	1	0	1	0	1	0	0	0	2	0	2	1	1	1	0	0	0	4	0	0	1	0	0	0	0	0
OTU_3280	1	1	2	0	0	0	0	0	0	1	0	1	1	0	0	0	0	1	1	1	0	1	0	0	0	3	0	0	1	2	0	1	0	0	0	1	1	1	0	2	0	1	1	3	1	0	0	1	1
OTU_334	7	2	2	0	1	1	9	5	2	0	1	4	3	0	3	3	2	5	0	5	7	2	2	0	9	2	0	5	5	2	4	4	0	1	7	4	8	1	4	2	8	7	2	8	2	0	2	1	0
OTU_5628	1	3	0	1	0	2	0	3	4	1	1	2	3	4	1	0	1	0	0	2	2	0	0	2	1	2	1	0	2	0	0	1	0	1	1	0	1	0	1	0	0	2	1	2	0	1	0	3	0
OTU_541	2	2	6	4	1	0	1	4	1	2	0	7	2	3	6	7	1	0	1	0	1	2	6	0	7	3	1	2	3	2	3	3	0	6	1	2	2	1	2	7	3	4	1	3	0	0	0	1	4
OTU_1255	1	0	1	0	1	5	0	5	0	1	3	1	3	0	0	2	0	1	2	1	1	0	0	3	3	7	2	0	1	0	0	0	0	1	2	0	3	1	3	1	1	4	0	0	2	1	0	1	4
OTU_3303	2	3	7	1	11	7	2	11	5	9	6	0	8	5	2	0	0	1	5	3	2	3	5	13	1	13	1	2	4	2	1	4	0	8	2	4	2	1	3	7	0	7	0	5	5	0	1	4	10
OTU_3541	1	0	0	0	0	0	0	1	1	0	0	1	0	0	2	2	0	0	0	0	0	0	0	0	1	0	0	0	3	0	0	0	0	1	0	0	0	0	0	0	0	0	0	0	0	0	0	0	0
OTU_858	4	3	0	1	3	1	1	5	1	2	1	5	0	3	1	1	3	4	0	1	0	2	0	1	4	2	1	0	3	1	1	7	0	0	1	0	2	0	4	0	5	1	1	1	3	0	2	0	1
OTU_1369	3	0	0	0	0	0	2	0	0	0	0	3	0	1	1	7	1	4	0	0	4	0	0	0	3	0	0	4	2	2	3	4	0	0	2	0	0	1	0	0	2	0	0	0	1	0	2	0	0
OTU_672	3	0	0	5	0	0	3	0	2	4	1	3	4	5	2	2	1	4	2	1	3	3	2	2	3	1	4	2	0	2	1	6	0	6	5	1	2	1	0	3	6	2	1	0	0	0	4	1	0
OTU_381	3	7	8	6	8	8	2	6	4	1	5	2	5	4	1	6	1	1	0	4	3	1	2	4	4	7	2	3	0	5	3	4	0	2	6	1	5	3	5	0	6	5	2	2	3	0	0	3	1
OTU_490	5	5	2	1	4	1	2	3	1	1	3	9	1	2	0	5	3	3	0	5	4	9	1	5	7	4	1	1	6	6	4	3	0	1	2	0	7	1	1	2	1	10	1	0	0	1	1	0	1
OTU_9102	1	1	0	1	0	0	0	2	0	0	1	0	0	0	2	0	0	0	1	0	1	1	0	1	0	0	1	0	0	0	0	0	0	0	0	0	0	1	0	0	2	3	0	1	2	0	1	1	0
OTU_1409	2	1	4	0	9	2	0	1	1	1	0	0	0	1	0	1	1	0	2	1	0	0	1	3	1	0	0	0	3	1	0	0	0	1	0	0	1	0	0	2	4	0	1	1	1	0	0	1	0
OTU_4903	1	1	0	0	0	0	0	0	0	0	0	1	0	1	0	0	0	1	0	0	0	2	0	0	0	1	0	0	0	0	0	1	0	0	1	0	0	0	0	0	0	1	1	0	0	0	0	0	0
OTU_817	5	9	3	2	12	8	4	8	3	3	6	2	6	2	1	0	3	0	0	3	4	2	1	3	5	3	1	1	2	2	1	5	0	5	2	4	3	4	5	2	0	5	3	7	3	1	0	6	7
OTU_8712	1	0	0	0	0	0	0	0	0	0	0	0	2	0	1	0	0	0	0	0	0	0	0	2	0	0	0	0	0	0	0	0	0	0	0	0	0	0	0	0	0	1	0	0	0	0	0	0	0
OTU_294	6	5	7	1	4	1	8	6	1	3	1	4	1	2	3	4	0	3	1	1	2	13	1	1	2	2	2	1	6	2	4	20	0	1	7	1	6	1	2	4	8	3	7	3	5	0	1	4	1
OTU_9351	1	0	0	0	0	0	1	0	0	0	1	1	0	0	0	0	0	0	0	0	0	0	0	0	0	0	0	0	0	0	0	1	0	0	0	0	0	0	0	0	0	0	0	0	0	0	0	0	0
OTU_4072	1	0	0	1	0	1	0	0	0	0	0	3	0	0	1	1	0	2	1	0	0	1	0	1	0	0	0	2	1	0	1	0	0	1	1	2	1	0	0	1	2	1	1	0	0	0	1	0	2
OTU_5603	2	0	1	0	0	0	0	0	0	0	0	0	0	0	0	0	0	0	0	1	1	0	0	0	0	0	0	0	0	0	0	0	0	0	2	0	0	0	0	0	1	0	0	0	0	0	1	0	0
OTU_896	1	1	7	2	1	3	0	3	2	2	0	0	0	0	0	0	1	0	3	1	0	0	1	3	0	1	2	0	0	0	0	0	0	0	0	3	0	1	1	3	0	2	0	7	0	1	0	2	0
OTU_102	5	11	19	6	15	36	5	22	5	24	23	4	14	7	7	6	1	5	1	2	5	11	16	29	3	28	5	3	5	4	7	14	0	23	6	9	7	12	11	8	15	11	5	32	7	4	2	19	14
OTU_558	2	2	2	1	0	0	7	3	1	0	1	1	4	2	3	2	3	3	2	5	4	1	2	5	3	2	0	1	2	2	7	5	0	0	5	1	2	1	0	2	2	3	3	5	2	0	3	2	0
OTU_10554	1	0	0	0	0	0	0	0	0	0	0	0	0	0	0	0	0	0	0	0	0	0	0	0	0	0	0	0	0	0	0	0	0	0	0	0	0	0	0	0	0	0	0	0	0	0	0	0	0
OTU_549	2	1	3	2	0	1	1	3	6	3	0	1	3	1	0	3	0	1	1	0	4	5	1	3	0	1	4	1	5	3	1	0	0	0	0	0	2	2	2	1	3	2	0	5	4	1	1	4	0
OTU_1984	1	1	2	0	0	0	1	0	1	1	0	0	1	3	2	0	1	3	0	1	0	0	0	0	1	0	0	1	0	0	1	0	0	0	2	1	3	0	0	5	1	0	0	0	2	0	1	0	0
OTU_3332	1	0	1	0	1	0	2	1	0	0	0	0	0	0	2	0	0	0	0	0	0	0	0	0	0	0	1	0	0	1	0	0	0	0	1	0	2	0	0	0	1	0	0	0	0	1	0	1	0
OTU_840	7	0	3	1	0	3	6	3	0	0	0	2	0	1	2	2	2	1	0	0	1	1	2	2	10	0	0	0	1	0	2	0	0	2	1	1	4	1	2	0	0	0	0	2	2	0	1	2	1
OTU_369	11	5	2	4	4	1	2	4	1	2	0	6	3	3	13	15	0	10	2	3	6	3	3	2	11	3	1	2	3	0	5	7	0	3	7	3	2	3	0	7	3	1	10	1	4	0	8	1	1
OTU_720	2	2	3	2	3	2	4	7	8	2	0	2	4	2	4	1	2	3	3	1	1	1	5	2	0	1	1	0	4	1	0	3	0	2	0	5	0	1	0	1	2	3	2	5	0	0	3	1	0
OTU_8051	2	0	0	0	0	0	2	0	0	0	0	0	0	0	0	0	0	1	0	0	0	0	0	0	2	0	0	0	0	0	0	0	0	0	0	0	2	0	0	0	2	0	0	0	1	0	0	0	0
OTU_3160	1	0	2	0	0	0	1	0	0	2	0	0	1	0	0	0	0	0	0	0	0	1	2	0	0	0	0	0	1	0	0	2	0	0	0	0	0	2	0	1	0	0	1	0	2	0	0	1	0
OTU_1761	2	1	1	0	2	2	0	1	0	0	0	0	1	0	0	1	1	1	1	1	2	1	1	4	1	1	0	0	0	0	0	0	0	0	2	2	0	0	0	2	1	0	2	3	0	0	0	0	3
OTU_2503	1	0	2	0	0	0	0	0	0	0	2	3	0	1	0	0	0	0	0	0	4	2	0	1	6	0	1	3	1	0	0	2	0	1	1	0	0	0	0	2	0	0	0	0	0	0	0	0	0
OTU_3673	1	0	0	0	0	0	0	0	0	0	0	1	0	2	2	0	0	0	0	0	0	0	0	0	2	0	0	2	0	0	0	0	0	0	0	0	2	0	0	0	0	0	0	0	0	0	1	1	0
OTU_4017	2	1	3	0	0	1	1	0	0	1	0	2	0	1	0	0	0	1	0	0	1	0	0	0	0	1	0	0	0	0	3	0	0	0	1	0	0	0	2	0	0	0	0	1	0	0	0	2	0
OTU_258	2	4	11	7	4	0	3	1	4	5	3	4	0	11	4	4	1	6	4	9	5	10	10	18	6	3	2	1	25	1	0	4	0	4	0	3	3	9	5	4	26	8	2	12	7	2	9	3	7
OTU_2129	6	8	2	2	2	0	4	3	5	4	0	4	4	2	2	0	0	5	2	2	0	2	0	2	4	6	8	2	1	1	0	3	0	2	1	4	16	0	2	0	4	6	3	6	2	4	1	2	1
OTU_1632	4	0	6	0	0	0	0	0	0	0	0	2	0	0	0	0	2	1	0	1	1	2	0	0	1	0	1	1	3	1	2	2	0	1	5	0	0	0	0	1	5	0	0	0	1	1	1	0	0
OTU_3256	2	0	0	0	1	1	0	0	0	1	0	0	8	0	0	1	0	0	0	0	0	0	0	0	0	1	0	0	1	2	0	0	0	2	0	1	0	0	0	0	0	0	0	1	0	0	0	0	0
OTU_2031	3	0	0	0	0	0	1	2	0	0	0	2	0	0	0	0	1	0	1	0	0	1	0	0	1	0	0	2	1	1	0	4	0	1	0	0	0	0	0	0	0	0	0	1	1	0	1	1	1
OTU_5744	1	1	0	0	0	1	0	1	0	0	1	0	0	1	1	0	0	1	0	1	0	0	0	0	0	1	0	0	0	0	0	0	0	0	0	0	4	0	0	0	0	1	0	0	0	0	1	0	0
OTU_2765	1	0	0	0	0	0	1	0	0	0	0	0	0	0	0	5	0	0	0	0	0	0	0	0	0	0	0	0	0	1	0	0	0	0	0	0	1	0	0	0	0	0	0	0	0	0	0	0	0
OTU_2855	1	0	0	0	0	0	0	0	0	0	0	0	0	2	0	0	0	0	0	0	0	0	0	0	12	0	0	0	0	0	0	7	0	0	1	0	0	0	0	1	0	0	0	0	5	0	0	0	0
OTU_1265	3	2	2	2	0	0	1	0	0	0	0	2	1	0	1	2	0	2	0	1	0	1	1	1	3	0	0	0	2	0	1	0	0	1	2	0	3	1	2	1	5	4	0	2	1	0	1	2	0
OTU_1522	2	2	1	0	0	0	1	0	1	0	1	1	1	1	0	3	0	2	2	4	0	2	0	2	5	5	0	1	3	0	0	2	0	0	0	1	0	2	0	1	2	0	0	4	5	1	1	2	2
OTU_734	3	1	3	2	1	0	5	3	1	0	1	8	2	3	2	2	1	6	0	1	0	3	2	0	5	1	1	4	6	4	0	4	0	0	1	1	3	0	0	3	6	4	0	3	4	0	3	4	0
OTU_2181	1	0	1	0	0	0	1	0	0	1	0	2	1	1	1	2	0	0	0	0	0	0	1	0	1	2	1	0	0	2	0	0	0	0	1	1	3	0	0	0	0	0	0	1	1	0	3	0	0
OTU_8204	4	0	2	0	0	1	1	0	0	0	0	1	0	0	0	0	0	1	0	0	0	0	0	0	0	1	0	0	0	0	0	0	0	1	0	0	0	0	0	0	0	0	0	0	0	0	0	1	0
OTU_1273	3	1	0	0	0	2	0	4	1	0	2	2	0	0	1	2	4	0	0	1	1	0	2	3	3	1	2	0	0	0	2	0	0	3	4	3	2	1	1	0	2	2	1	1	1	1	2	1	2
OTU_3341	1	0	1	0	0	1	0	1	0	1	0	0	2	0	0	0	0	0	0	2	0	0	0	0	1	0	0	0	1	0	0	0	0	1	0	0	0	1	1	1	5	0	0	1	0	1	1	1	1
OTU_1600	5	0	0	0	1	0	3	0	0	1	0	4	0	2	0	1	0	2	0	1	0	3	0	0	6	0	2	1	1	0	0	2	0	0	1	0	1	0	1	4	4	0	0	0	0	0	1	0	0
OTU_322	1	5	6	5	5	1	7	0	7	1	2	3	6	2	1	3	2	7	6	6	3	4	5	3	7	4	4	3	4	2	1	8	0	0	1	3	5	4	6	3	9	3	1	4	1	2	3	5	3
OTU_5745	2	0	0	0	0	0	0	0	0	0	0	0	0	0	0	1	0	1	0	0	0	0	0	0	0	0	0	0	1	0	0	1	0	0	0	0	2	0	0	0	0	0	0	0	1	0	0	0	0
OTU_1283	10	0	0	1	0	3	5	0	4	1	0	2	1	2	3	0	0	1	0	6	0	3	1	0	4	0	0	2	0	0	1	2	0	0	0	0	5	0	2	1	2	1	2	0	1	0	1	0	0
OTU_1638	2	1	2	0	0	0	0	2	1	1	0	3	2	1	4	1	0	0	1	0	1	1	1	1	0	1	0	0	1	0	0	4	0	0	4	0	0	2	2	3	3	2	1	3	0	1	1	1	1
OTU_420	2	2	6	1	2	0	2	11	3	0	3	7	1	6	3	1	5	4	6	5	3	3	2	3	0	4	4	0	3	4	1	0	0	0	0	1	2	2	0	8	5	6	3	1	2	2	4	1	1
OTU_3102	2	0	1	1	1	0	0	1	0	0	0	2	2	0	0	0	0	0	0	0	0	1	0	0	1	0	0	1	0	0	0	0	0	0	1	0	0	0	0	0	0	1	0	0	0	0	1	0	1
OTU_3171	1	0	0	2	0	0	1	1	0	0	1	2	0	0	0	0	0	0	0	0	0	0	0	0	3	0	0	0	0	0	0	0	0	0	0	0	0	1	0	0	0	0	0	0	0	0	0	0	1
OTU_8553	2	1	0	0	0	0	0	0	0	0	0	1	0	0	0	0	0	0	0	0	0	0	0	0	0	0	0	0	0	1	0	0	0	0	0	0	1	0	0	0	0	0	0	1	0	0	0	0	0
OTU_801	3	7	1	4	1	3	4	3	6	2	3	1	4	0	1	2	1	2	0	2	1	5	5	8	7	5	3	2	12	0	0	5	0	0	2	2	4	1	6	4	8	3	1	8	1	3	1	7	0
OTU_479	3	5	12	3	0	3	9	1	1	3	3	8	3	3	6	3	0	3	2	4	3	6	0	2	5	1	1	3	6	6	8	5	0	4	1	1	10	2	0	2	4	2	1	3	3	1	4	3	1
OTU_5886	1	0	0	0	0	0	0	0	0	0	0	0	0	0	0	1	0	0	0	0	2	0	0	1	0	0	0	0	0	0	0	0	0	0	0	0	0	0	0	0	0	1	0	0	0	0	1	0	1
OTU_151	15	9	13	4	8	4	9	6	3	7	3	17	7	9	11	4	2	7	3	10	6	11	3	3	4	6	11	4	27	5	7	9	0	4	10	3	4	2	3	7	30	3	3	3	3	0	13	10	2
OTU_8522	1	0	0	0	0	0	0	0	0	0	0	0	0	0	0	5	0	0	0	0	2	0	0	0	0	0	0	0	0	0	1	0	0	0	0	0	2	0	0	0	0	1	0	0	0	0	0	0	0
OTU_913	3	5	2	1	0	1	0	0	2	1	2	0	1	0	3	1	0	1	0	1	4	1	0	0	2	0	2	0	2	1	1	3	0	0	3	1	4	1	0	3	6	1	0	2	8	1	3	2	1
OTU_724	1	6	2	1	3	4	0	3	3	5	6	0	12	0	4	1	2	0	0	5	2	2	2	3	2	4	0	0	4	0	2	0	0	3	2	5	2	1	1	7	1	5	6	3	1	1	3	3	0
OTU_260	3	6	3	4	5	8	7	8	7	10	6	4	7	4	1	1	4	1	1	0	1	0	5	8	2	11	1	3	5	4	3	0	0	6	7	4	3	6	9	4	5	10	4	9	2	1	3	3	3
OTU_2150	2	0	4	0	0	0	0	0	0	1	0	1	1	1	0	0	0	0	0	0	0	0	0	1	0	0	0	0	0	0	0	3	0	1	0	0	0	0	0	0	0	4	1	0	1	0	1	0	1
OTU_4203	1	0	0	0	0	0	0	0	0	0	0	0	0	0	1	0	0	0	0	0	0	0	0	1	0	0	0	0	0	0	0	0	0	0	0	0	1	0	0	0	0	0	0	0	0	0	0	0	0
OTU_4745	1	1	1	0	0	1	0	0	0	0	0	0	1	0	0	0	0	0	0	0	0	0	0	0	0	0	1	0	0	0	0	0	0	1	1	1	0	1	1	0	0	0	0	0	0	0	0	0	0
OTU_4378	1	0	0	0	0	0	0	0	0	0	1	0	0	0	0	0	0	0	0	0	1	0	0	0	1	0	0	0	0	0	0	0	0	0	0	0	0	0	0	0	0	0	0	0	0	0	0	1	0
OTU_1628	1	1	2	1	2	2	1	1	1	6	0	0	0	0	0	0	0	0	2	0	0	1	0	1	1	0	2	0	0	0	0	0	0	1	0	0	1	1	0	1	0	3	0	1	0	0	0	0	1
OTU_1910	1	0	0	0	0	0	0	0	0	0	0	1	0	0	7	5	0	0	0	0	0	0	0	0	0	0	0	0	0	0	0	0	0	0	0	0	0	0	0	0	0	0	0	0	0	0	0	0	0
OTU_2278	2	1	4	1	3	7	3	6	0	8	5	1	2	0	0	2	0	1	2	0	2	0	2	0	0	7	0	0	0	1	0	0	0	4	1	4	2	1	2	1	1	2	2	2	2	4	0	4	3
OTU_3620	1	0	2	0	0	2	0	0	0	0	0	0	0	0	0	0	0	0	0	0	0	0	0	0	2	0	2	0	0	0	1	0	0	0	3	0	0	0	0	0	0	0	1	0	0	0	0	0	0
OTU_4365	1	0	0	0	0	0	0	0	0	0	0	0	0	0	0	0	0	0	0	0	0	0	0	0	0	0	0	0	0	0	0	0	0	0	0	0	0	0	0	1	0	0	0	0	0	0	0	1	0
OTU_1363	2	4	0	1	0	0	0	0	0	0	1	0	0	3	6	1	0	2	0	1	0	0	0	1	2	0	0	0	0	2	4	0	0	0	3	0	0	1	0	1	2	0	0	2	1	0	0	1	2
OTU_448	1	5	8	4	5	3	5	5	4	7	4	9	4	2	7	6	5	6	0	6	6	10	2	6	3	0	0	1	6	4	2	6	0	5	4	2	4	2	0	3	5	6	3	3	1	0	2	8	1
OTU_5231	1	0	0	0	0	1	0	0	0	0	0	0	0	0	0	0	0	1	0	0	0	0	0	0	1	0	0	0	0	0	1	0	0	0	0	0	0	0	2	0	1	0	0	0	0	0	0	0	0
OTU_5722	1	0	1	0	4	0	0	1	0	3	0	4	0	1	0	1	1	0	0	0	0	0	2	3	2	0	0	0	0	0	0	4	0	0	0	0	0	1	0	0	0	1	0	2	0	0	0	0	0
OTU_4124	1	1	0	0	1	0	2	0	0	1	0	0	0	0	0	0	0	0	0	0	0	0	0	0	0	0	0	0	2	0	2	0	0	0	1	0	1	0	1	2	0	0	1	1	0	1	0	0	2
OTU_871	3	0	0	1	0	2	0	0	3	3	1	0	8	0	1	3	4	1	1	0	10	0	9	4	0	0	2	0	0	1	1	1	0	0	0	2	2	3	1	2	2	3	1	2	0	0	1	4	2
OTU_4991	2	0	0	0	0	0	1	0	0	0	0	0	0	2	0	0	0	0	0	0	1	0	0	0	0	1	0	1	0	0	0	0	0	0	1	0	0	0	0	0	0	0	0	1	0	0	0	1	0
OTU_357	3	13	6	4	8	9	14	15	6	5	4	6	2	6	5	1	4	4	1	4	2	5	1	5	2	6	9	1	5	3	1	2	0	8	2	5	6	4	1	5	7	5	3	8	6	1	1	5	6
OTU_1310	9	1	0	0	0	3	0	1	0	0	0	0	0	7	0	0	0	2	0	0	0	0	0	0	1	0	1	1	0	2	4	0	0	0	0	1	0	0	0	0	0	0	0	0	0	0	5	0	0
OTU_1137	2	1	1	0	0	1	4	1	1	0	0	8	1	2	1	0	0	2	0	1	2	2	0	0	2	0	0	0	2	0	0	1	0	0	1	0	5	0	0	0	2	0	0	0	1	0	1	0	0
OTU_3415	1	0	0	0	0	0	0	0	0	0	0	2	0	0	2	0	2	0	1	0	2	0	0	0	5	1	1	1	1	0	0	0	0	0	2	0	1	0	0	0	1	0	0	0	1	0	0	0	0
OTU_111	5	58	46	14	15	33	8	30	18	24	12	12	10	6	9	0	21	1	30	5	7	8	10	14	6	40	8	7	8	6	8	3	0	15	12	26	6	18	4	16	15	40	5	34	4	8	12	22	22
OTU_181	14	5	7	1	4	3	16	6	1	2	0	10	4	10	7	9	3	9	2	8	4	5	3	2	12	4	6	4	13	8	5	13	0	5	7	1	16	6	7	5	11	7	9	8	3	0	4	4	2
OTU_1242	2	2	1	2	2	1	2	1	0	0	2	2	0	3	1	0	0	0	0	1	3	1	0	1	2	1	0	1	3	0	0	0	0	1	1	2	1	0	1	1	2	1	1	0	0	1	2	0	0
OTU_5267	1	0	2	0	2	2	1	0	0	0	1	0	2	3	1	0	0	0	0	0	0	0	0	0	0	2	1	3	0	0	0	1	0	2	0	0	2	0	1	1	0	4	0	0	0	0	0	0	0
OTU_123	4	28	24	13	15	23	9	18	13	21	9	6	10	8	2	1	9	5	6	2	7	10	12	26	5	19	4	1	28	3	2	5	0	13	5	16	5	2	13	20	21	21	1	22	3	5	6	15	19
OTU_2882	2	0	0	0	3	0	2	0	0	1	0	0	0	0	2	0	0	0	0	1	0	0	1	1	1	0	1	0	0	0	0	0	0	1	0	0	2	0	2	1	1	0	0	1	0	0	1	0	0
OTU_10039	2	0	0	0	0	0	0	0	0	0	0	0	0	0	0	0	0	0	0	0	0	0	0	0	0	0	0	0	0	0	0	0	0	0	0	0	0	0	0	0	1	0	0	0	0	0	0	0	0
OTU_639	5	2	1	1	2	0	5	2	1	3	2	5	3	1	5	6	0	9	0	2	4	1	1	0	6	1	3	2	3	2	8	5	0	0	3	1	10	1	3	1	7	2	7	3	3	0	5	4	0
OTU_1479	1	2	1	1	0	1	1	1	1	1	0	0	0	0	1	0	0	1	0	2	1	0	3	1	0	0	0	0	2	0	1	3	0	0	1	0	1	0	0	3	1	2	1	2	1	0	0	1	3
OTU_2914	2	0	0	0	0	1	1	4	0	0	0	2	0	0	3	0	0	1	0	1	1	0	0	0	2	2	0	0	0	0	4	0	0	0	1	0	1	0	1	1	2	0	0	0	1	0	2	0	0
OTU_947	3	4	1	2	0	1	3	0	2	0	1	4	2	2	1	0	1	2	0	1	1	1	2	1	2	0	0	0	2	0	2	9	0	2	3	0	1	0	0	3	6	0	0	6	0	0	0	0	1
OTU_4213	2	0	0	0	0	4	0	0	0	0	0	0	1	0	0	0	0	0	0	0	0	0	0	0	0	0	0	0	0	0	0	0	0	0	0	0	0	0	1	1	0	2	0	0	0	0	0	1	0
OTU_882	3	3	0	0	0	4	2	4	1	1	0	5	2	2	1	2	0	1	0	1	0	1	0	2	1	2	0	1	5	0	0	0	0	1	1	1	2	1	2	1	5	0	0	2	2	0	5	2	0
OTU_3037	2	0	0	0	1	0	1	1	0	1	0	1	0	0	1	2	0	1	0	1	0	2	1	0	1	0	2	0	3	0	1	0	0	0	1	0	2	0	0	0	1	0	0	0	0	0	3	0	0
OTU_569	3	1	3	0	1	2	2	6	3	1	1	1	6	4	0	0	1	1	2	0	1	1	0	0	1	3	3	2	6	0	0	1	0	3	3	1	3	0	5	2	1	1	0	0	2	1	2	1	0
OTU_506	1	2	11	5	6	4	8	4	11	1	2	9	2	6	7	6	1	7	10	7	3	7	2	3	4	9	7	0	8	8	5	5	0	5	6	2	5	1	2	10	14	5	7	9	5	1	2	4	1
OTU_564	8	7	0	0	4	1	8	2	2	1	0	9	5	7	6	0	0	0	0	3	5	1	0	1	3	1	0	1	1	5	3	5	0	0	1	0	7	0	1	0	1	3	0	1	2	0	1	2	0
OTU_641	1	2	3	1	7	0	1	5	5	4	3	3	6	1	0	2	5	3	3	2	1	0	11	12	5	2	7	0	0	0	0	5	0	6	0	5	0	2	3	4	3	3	0	14	2	0	0	0	2
OTU_926	4	3	1	0	11	0	5	1	6	1	0	3	0	0	1	0	2	0	0	1	0	2	0	0	0	0	0	0	2	0	0	0	0	1	0	1	1	1	2	2	2	0	0	3	2	0	0	1	0
OTU_5630	3	0	0	0	0	0	0	0	0	0	0	0	0	0	1	0	0	0	0	0	0	0	0	0	0	0	0	1	0	0	0	2	0	0	0	1	0	1	0	1	0	0	0	0	0	0	0	0	0
OTU_7724	1	0	0	0	0	0	0	0	0	0	0	6	0	0	1	0	0	0	0	0	0	0	0	0	0	2	0	0	0	0	1	0	0	0	0	0	0	0	0	0	0	0	0	0	0	0	0	0	0
OTU_4016	2	0	0	0	0	0	0	0	0	0	0	0	0	0	0	0	0	0	0	0	0	0	0	0	0	0	0	0	0	0	0	0	0	0	0	0	0	0	0	0	0	0	0	1	0	0	1	0	0
OTU_1144	2	0	1	0	0	1	3	3	0	1	0	6	0	2	0	0	0	1	0	1	2	0	1	0	1	1	0	1	2	1	1	0	0	0	1	0	6	0	2	2	7	2	2	0	2	1	4	0	0
OTU_1964	1	0	0	1	1	0	4	0	0	0	1	0	1	0	1	0	1	4	0	1	1	2	0	1	3	0	0	2	1	2	0	0	0	0	1	0	4	0	1	0	2	1	0	1	1	0	0	0	0
OTU_729	4	5	5	0	1	4	4	3	2	1	0	1	6	1	1	0	3	3	2	1	0	3	2	4	0	6	0	0	0	0	1	0	0	0	1	2	4	2	1	5	2	7	0	12	0	1	0	0	3
OTU_1880	2	1	2	0	0	0	1	1	1	1	1	2	0	1	1	2	0	1	0	1	0	0	1	0	1	2	2	0	1	2	2	1	0	1	1	0	3	0	0	1	2	5	1	0	1	0	2	2	2
OTU_3358	1	1	1	0	0	0	0	0	0	0	1	0	2	0	0	1	0	3	1	0	0	0	0	0	0	0	0	0	0	1	0	0	0	0	0	1	1	0	0	0	0	1	0	1	0	0	2	2	0
OTU_4448	1	0	0	1	0	1	0	0	0	0	0	1	0	1	0	1	0	3	0	1	0	0	1	0	1	0	0	0	0	0	0	0	0	0	1	0	0	0	0	1	1	0	1	1	0	0	0	1	0
OTU_4165	2	0	0	0	0	0	0	0	0	0	0	0	0	0	0	0	0	0	0	0	14	1	0	0	0	0	0	0	0	1	0	0	0	0	1	0	1	0	0	0	1	0	0	0	0	0	0	0	0
OTU_1023	1	0	0	0	1	1	0	0	0	0	0	3	1	1	6	2	0	1	0	0	0	0	0	0	7	0	0	4	5	0	0	0	0	2	1	0	4	0	0	1	1	0	3	0	0	0	0	0	0
OTU_1372	2	0	2	1	1	0	2	0	0	2	2	1	1	3	4	0	0	2	0	1	4	0	1	0	3	1	0	2	1	3	2	2	0	1	0	0	4	1	0	0	2	1	2	0	0	0	0	0	0
OTU_970	3	2	2	0	4	1	1	4	2	3	1	0	1	1	2	2	3	1	0	2	1	0	1	2	1	6	0	0	0	1	0	3	0	2	1	3	0	2	1	3	0	2	1	3	1	1	0	2	3
OTU_1058	1	0	4	0	3	0	0	3	4	1	0	4	4	2	2	2	1	2	2	0	2	0	0	3	0	0	1	1	1	2	0	0	0	2	1	0	3	3	4	1	3	2	0	1	4	2	0	2	0
OTU_1443	1	1	2	0	0	0	0	1	1	0	1	4	1	0	1	1	0	0	0	0	1	0	0	1	1	1	0	0	1	2	1	3	0	1	2	1	0	0	1	4	0	0	0	3	1	0	0	0	1
OTU_3176	2	0	0	0	1	0	1	0	0	1	0	1	0	0	0	4	0	1	0	1	0	1	0	0	1	0	0	0	1	0	1	3	0	0	1	1	1	0	0	2	1	0	1	0	1	0	0	0	0
OTU_4209	1	0	1	0	0	0	0	2	1	0	0	2	0	0	1	0	1	0	0	1	0	0	0	0	0	0	0	0	0	0	0	0	0	0	0	1	0	0	0	0	0	1	0	1	0	0	0	0	0
OTU_3033	2	0	1	0	0	0	0	0	0	0	0	0	1	1	0	0	1	0	0	0	0	0	2	0	0	0	0	0	0	0	0	0	0	2	0	0	0	2	2	0	0	0	0	1	0	0	0	0	0
OTU_712	5	2	2	2	4	0	4	0	1	3	2	6	0	1	2	4	1	4	0	2	0	0	1	1	8	2	0	0	0	3	5	2	0	4	3	1	3	2	2	1	5	1	3	1	3	0	2	6	1
OTU_5776	3	2	0	0	0	0	0	0	0	0	0	0	1	0	2	0	2	0	0	0	0	1	0	0	0	0	0	0	0	0	0	0	0	1	0	0	0	0	0	0	0	1	0	0	1	0	0	0	0
OTU_1932	2	2	2	0	0	1	0	0	0	2	0	0	0	0	0	0	0	0	0	1	1	0	2	2	0	0	1	0	0	0	0	2	0	0	0	2	0	1	1	0	0	1	0	1	0	0	0	0	2
OTU_902	2	3	4	2	1	0	6	0	2	2	2	2	2	5	1	0	0	1	3	6	5	5	1	5	2	0	1	1	1	1	5	1	0	0	1	1	4	2	1	1	5	1	1	1	1	0	2	1	1
OTU_1389	2	1	0	0	0	2	0	1	0	1	0	0	1	1	1	0	0	0	0	3	0	0	0	0	4	1	1	2	0	0	0	2	0	1	2	0	2	0	1	1	0	2	1	0	0	0	0	1	0
OTU_475	2	1	6	3	0	3	2	9	5	1	4	11	3	3	3	3	2	7	4	3	2	4	7	4	13	4	5	4	0	3	1	1	0	1	5	2	9	0	2	2	7	6	3	5	6	0	2	6	1
OTU_1813	4	1	1	1	3	0	0	0	3	1	0	1	0	1	2	0	2	1	0	1	0	0	0	0	0	1	0	0	0	1	2	0	0	2	0	0	1	1	0	1	0	3	0	3	1	0	0	0	1
OTU_331	4	11	13	4	2	2	3	6	3	8	3	1	3	4	2	0	2	1	4	5	5	8	4	11	5	5	1	4	6	5	3	1	0	0	4	7	0	3	0	1	9	7	0	5	3	4	0	12	4
OTU_5766	1	0	0	0	0	0	0	0	0	0	0	0	0	0	0	0	0	1	0	0	0	0	0	0	0	0	0	0	0	2	1	1	0	0	0	0	0	0	0	0	0	0	0	0	0	0	0	0	0
OTU_1110	3	5	1	4	2	7	0	1	4	1	3	1	1	1	1	0	0	0	1	0	1	1	3	1	0	6	1	1	2	0	2	2	0	1	0	2	4	0	2	1	2	3	0	4	5	0	0	0	0
OTU_6591	1	0	0	0	0	0	1	1	0	0	0	0	0	0	0	0	0	0	0	0	0	0	0	2	0	0	0	0	0	0	0	0	0	0	0	0	1	0	1	0	0	0	0	0	0	0	0	0	0
OTU_1792	3	3	0	0	1	1	3	0	1	1	0	2	1	1	2	0	1	0	1	1	1	0	1	0	2	0	0	0	0	0	0	0	0	0	0	0	1	0	0	0	3	0	0	0	1	0	0	2	0
OTU_503	5	9	2	0	2	10	2	12	3	8	4	1	5	0	3	0	3	0	2	1	4	3	6	1	5	7	4	1	2	1	1	1	0	4	1	3	5	5	7	0	5	10	0	10	2	2	1	3	6
OTU_306	6	5	8	5	16	19	3	21	5	10	11	0	11	1	0	2	2	2	4	3	2	4	11	6	5	10	1	0	4	4	1	7	0	11	1	5	3	4	4	7	2	11	0	10	7	2	1	10	8
OTU_2740	1	1	0	0	1	0	0	0	0	2	2	0	1	0	0	0	0	0	0	0	0	0	0	2	0	0	0	0	1	0	0	1	0	1	0	1	0	0	0	2	0	0	0	0	0	0	0	0	0
OTU_2032	1	0	3	0	0	1	1	0	0	0	0	2	0	0	0	0	1	0	0	0	0	0	0	0	2	0	1	0	0	1	2	0	0	0	0	0	0	2	0	3	1	0	0	0	0	0	0	2	0
OTU_261	1	11	1	6	6	7	1	2	8	0	13	4	5	7	1	0	10	0	0	2	4	4	7	6	2	6	1	1	8	2	0	3	0	2	0	9	2	3	5	14	9	3	0	4	1	0	0	8	9
OTU_818	3	2	1	0	2	0	1	2	0	2	0	1	2	3	1	1	5	6	0	2	2	1	0	0	1	2	0	1	2	2	3	3	0	5	1	0	3	1	3	1	3	2	2	1	0	0	2	1	3
OTU_754	2	1	6	1	1	7	1	1	2	4	3	1	2	1	2	1	0	1	0	4	1	1	2	4	0	4	0	1	3	0	0	1	0	3	2	3	1	1	1	3	3	2	0	4	0	0	0	0	6
OTU_2760	1	0	1	2	1	0	1	0	0	0	0	0	0	0	4	0	0	1	1	1	0	1	0	0	0	0	0	0	1	0	2	0	0	0	0	0	0	0	0	0	5	0	1	0	0	0	1	0	0
OTU_1766	2	3	0	0	1	7	1	0	2	1	4	2	2	0	0	2	4	2	1	1	2	1	0	0	1	3	1	2	1	0	2	3	0	0	0	1	2	0	0	0	6	1	0	5	2	1	0	2	1
OTU_2981	3	0	0	0	0	0	0	0	0	0	0	2	0	2	0	4	0	2	0	0	0	0	0	0	1	0	0	0	1	1	1	1	0	0	0	0	1	0	0	0	2	0	1	0	0	0	0	0	0
OTU_856	1	4	2	2	1	1	2	1	1	0	0	2	0	0	2	0	2	6	0	0	6	0	0	1	0	2	0	1	2	0	0	1	0	1	3	1	0	3	1	5	3	0	0	3	1	0	1	4	0
OTU_10040	2	0	0	0	0	0	0	0	0	0	0	0	0	0	1	0	0	1	0	0	0	0	0	0	0	0	0	0	0	0	0	1	0	0	0	0	0	0	0	0	0	0	1	0	0	0	1	0	0
OTU_2202	1	0	0	0	0	0	0	0	1	0	0	0	1	2	0	0	0	0	0	0	0	3	1	0	1	1	0	0	0	0	0	3	0	0	1	0	0	0	0	0	2	4	0	0	0	0	0	0	0
OTU_2437	1	3	1	1	0	1	0	0	0	0	0	1	0	1	2	0	0	0	0	0	1	1	0	0	2	0	0	0	1	0	0	5	0	1	0	0	1	0	0	0	2	0	0	0	0	0	0	0	1
OTU_10037	2	0	0	0	0	0	0	0	0	0	0	0	0	0	0	0	0	0	0	0	0	0	0	0	0	0	0	0	0	0	1	0	0	0	0	0	0	0	0	0	0	0	0	0	0	0	0	0	0
OTU_550	1	2	8	1	2	17	2	5	1	1	1	9	2	0	4	2	1	6	0	9	30	0	0	2	1	3	11	0	1	4	1	0	0	0	3	0	6	1	10	3	5	4	1	1	4	0	2	3	6
OTU_136	2	0	1	0	1	23	24	31	24	1	1	3	17	0	37	9	2	17	1	8	0	0	4	9	1	37	36	0	0	10	15	0	0	1	1	0	21	6	7	3	3	20	10	1	11	3	16	33	5
OTU_472	1	4	10	1	1	4	4	5	4	3	5	2	3	3	0	5	3	0	1	3	5	4	3	11	6	5	0	1	3	0	3	1	0	2	1	2	2	3	3	4	4	3	1	7	1	0	2	0	4
OTU_983	3	11	2	3	1	1	0	0	5	0	3	1	1	2	1	0	0	4	1	0	1	1	0	1	2	1	2	0	0	0	1	0	0	2	0	0	0	1	2	3	5	1	0	2	1	0	1	3	2
OTU_1043	2	2	1	3	5	6	2	1	1	3	2	1	2	0	0	1	0	0	1	0	0	2	4	0	1	1	1	0	3	0	2	1	0	0	1	1	2	0	3	0	3	4	0	4	2	0	1	0	6
OTU_5189	1	0	1	0	0	0	0	2	0	0	0	2	0	0	0	0	0	0	0	0	0	0	0	0	0	0	0	0	0	0	0	0	0	0	0	0	0	0	0	0	0	0	0	0	0	0	0	2	0
OTU_1371	1	0	1	0	1	0	1	1	0	0	0	0	2	0	0	2	1	2	0	0	0	1	1	0	0	1	2	1	0	0	3	2	0	0	5	0	3	0	0	2	0	0	0	0	0	0	0	0	0
OTU_9898	1	0	0	0	0	0	0	0	0	0	0	0	0	0	1	0	0	0	0	0	0	0	1	0	0	0	0	0	0	0	0	1	0	0	0	0	0	1	0	0	0	0	0	0	0	0	0	0	0
OTU_2187	2	0	0	0	0	0	1	0	0	2	1	0	1	0	0	0	0	0	0	0	1	0	1	3	1	4	2	0	0	0	0	0	0	0	0	0	1	0	0	0	1	0	2	3	0	0	0	1	1
OTU_615	6	0	2	2	1	1	2	0	2	2	1	3	0	3	1	3	0	6	0	1	1	7	1	3	5	0	0	3	9	1	1	2	0	2	2	1	1	2	2	2	13	0	1	0	1	0	4	1	1
OTU_2185	3	1	0	2	0	0	0	0	1	1	0	2	0	1	1	1	0	0	0	3	1	2	0	0	1	0	0	0	2	2	0	1	0	0	1	1	2	2	0	0	2	0	0	0	2	0	1	1	0
OTU_1815	1	1	1	0	1	0	2	1	1	2	1	3	0	0	2	2	1	1	0	1	1	1	0	1	4	2	2	0	0	0	1	1	0	2	1	0	0	1	0	0	9	4	0	4	2	0	1	0	0
OTU_213	2	4	37	5	1	2	4	5	5	9	4	4	3	5	2	5	1	4	2	5	1	5	10	11	8	3	7	5	20	2	2	6	0	8	3	11	0	11	0	4	14	3	0	14	2	1	5	14	10
OTU_5152	1	0	0	0	0	1	0	0	0	0	0	0	0	1	0	1	0	1	0	0	2	1	0	0	2	0	0	0	0	0	1	0	0	0	0	0	0	0	0	0	0	0	0	0	0	0	0	0	0
OTU_1352	2	2	5	0	4	0	0	0	0	1	1	3	1	1	3	0	0	0	1	0	0	0	2	1	0	0	1	1	2	0	1	2	0	2	0	1	1	0	1	0	1	3	1	1	0	0	0	2	1
OTU_9361	4	2	1	2	7	3	6	5	4	6	3	6	6	2	11	1	3	7	2	4	7	1	2	6	1	4	4	1	1	3	7	5	0	1	4	1	11	3	3	1	5	9	3	4	2	4	3	1	0
OTU_160	6	5	3	4	4	2	6	8	3	1	5	12	3	8	12	3	0	6	3	4	1	4	1	0	10	2	3	10	8	10	5	6	0	3	4	2	20	1	3	2	15	6	3	2	6	3	6	4	0
OTU_488	5	2	5	2	0	1	3	1	5	3	1	6	5	1	4	3	1	1	2	7	4	5	1	0	6	1	8	2	6	3	4	2	0	1	5	1	2	3	0	3	11	5	3	3	1	3	3	5	0
OTU_2866	1	0	1	0	1	1	2	1	0	0	0	0	0	1	0	0	1	0	0	0	0	0	0	0	2	0	0	1	1	0	0	0	0	1	1	0	2	0	1	2	0	3	1	0	0	0	0	0	0
OTU_2306	4	1	3	0	0	0	0	2	2	0	0	4	1	0	4	0	0	4	0	0	0	1	0	0	2	1	0	0	0	0	1	2	0	2	2	0	3	0	0	1	2	1	2	0	2	0	0	1	0
OTU_3058	1	0	0	0	0	0	0	1	0	0	1	1	0	1	1	1	0	4	0	0	0	0	0	0	3	3	1	0	2	0	2	1	0	0	0	1	0	0	0	0	0	0	0	2	0	0	0	1	1
OTU_1235	1	0	2	0	2	4	1	0	6	2	0	0	1	0	2	1	1	1	1	2	1	1	2	3	1	0	1	2	1	0	1	0	0	1	5	1	0	3	0	0	4	0	0	0	1	1	1	0	0
OTU_10035	2	0	2	0	0	0	0	0	0	0	1	0	0	0	0	0	0	0	0	0	0	0	1	0	0	0	0	0	0	0	0	0	0	0	0	1	0	0	0	0	1	0	1	0	0	0	1	0	0
OTU_2526	2	0	2	1	1	0	0	0	0	0	0	1	0	2	0	6	0	1	0	0	0	0	0	0	4	0	0	0	0	0	0	2	0	0	1	0	0	0	0	0	1	0	0	0	0	1	0	0	0
OTU_395	1	2	14	0	0	1	3	4	1	7	7	2	4	1	2	1	1	4	9	3	5	5	5	9	1	5	4	0	3	0	4	2	0	3	4	2	1	3	5	12	7	9	4	17	2	2	7	9	5
OTU_36	6	31	12	14	18	56	10	41	19	16	18	8	11	7	12	6	13	6	10	3	4	10	7	23	14	22	12	5	9	7	2	1	0	12	7	12	15	5	20	17	14	31	9	25	12	2	4	18	14
OTU_1412	4	0	3	0	1	0	1	0	0	2	1	1	0	1	3	3	0	4	0	1	0	0	0	0	6	1	0	0	0	2	1	2	0	3	1	0	0	0	0	1	0	1	1	0	2	0	2	0	0
OTU_10031	2	0	0	0	0	0	0	0	0	0	0	0	0	0	0	0	0	0	0	0	0	0	0	0	0	0	0	0	0	0	0	0	0	0	0	0	0	0	0	0	0	0	0	0	0	0	0	0	0
OTU_1335	3	0	0	0	1	2	1	0	0	0	0	0	0	2	3	3	0	0	0	1	2	0	0	0	4	0	1	0	0	0	4	2	0	0	2	2	2	0	0	1	1	0	3	0	0	0	4	0	0
OTU_8392	2	0	0	1	1	0	0	1	0	0	0	0	0	0	0	0	0	0	0	0	0	0	0	1	1	1	0	0	1	0	0	0	0	0	0	0	0	0	0	0	0	0	0	0	0	0	0	0	0
OTU_1925	1	0	0	0	0	2	0	0	0	2	0	0	0	0	0	0	0	1	0	0	3	0	0	0	0	3	0	0	0	1	0	1	0	0	0	0	1	0	0	0	0	2	0	0	2	0	2	0	0
OTU_603	2	1	14	5	10	1	5	3	3	6	2	1	2	1	0	0	2	3	3	0	2	2	7	3	4	11	3	0	2	0	0	0	0	4	1	4	3	2	4	3	7	5	1	5	4	4	1	4	3
OTU_3950	1	1	1	0	1	1	0	0	0	0	0	0	0	0	2	2	0	0	0	0	0	1	0	1	0	0	0	0	0	0	4	0	0	0	1	1	0	0	0	0	0	0	0	2	0	0	1	0	0
OTU_1726	1	3	1	0	2	1	1	3	0	0	1	0	1	0	0	1	0	4	0	0	0	2	0	0	0	1	1	0	1	0	0	5	0	1	0	0	0	0	0	0	1	0	0	0	0	0	2	0	0
OTU_10033	2	0	0	0	0	0	0	0	0	1	0	0	1	3	0	2	0	0	0	0	1	0	0	0	0	1	0	0	0	0	0	0	0	0	0	0	1	0	0	0	1	3	0	0	2	0	0	0	0
OTU_3609	2	0	2	0	0	1	1	0	1	0	0	1	0	0	0	1	0	1	0	0	0	1	1	0	0	0	1	0	2	0	0	1	0	0	0	0	0	0	0	0	1	1	0	1	1	0	0	0	0
OTU_7838	1	0	0	0	0	0	0	0	0	0	0	0	0	0	1	0	0	0	0	0	1	0	0	0	0	0	0	0	1	0	0	0	0	0	0	0	2	0	0	0	0	0	0	0	0	0	0	0	0
OTU_1597	2	1	5	3	3	0	2	1	1	3	0	2	2	2	2	1	0	2	2	1	0	0	0	1	0	6	1	1	0	0	0	0	0	3	1	1	1	0	1	2	2	2	0	2	2	0	1	2	3
OTU_5758	2	0	0	0	0	0	0	0	0	0	0	2	0	0	1	1	0	0	1	0	0	0	1	0	2	0	0	0	0	0	0	0	0	0	3	0	0	0	0	0	0	0	2	0	0	0	0	0	0
OTU_1221	1	4	1	1	0	0	2	0	1	1	0	2	0	0	0	0	1	2	0	0	1	5	0	0	0	2	2	0	2	0	3	2	0	2	0	0	1	1	0	1	1	1	0	0	3	0	2	3	3
OTU_9744	1	0	0	0	0	0	0	0	0	0	0	0	0	0	0	0	0	3	0	0	0	0	0	0	1	0	0	0	0	0	0	0	0	0	0	0	0	0	0	0	0	0	0	0	0	0	1	0	0
OTU_1614	1	3	1	0	0	0	0	0	0	0	0	0	0	1	0	1	0	0	0	0	3	0	0	1	0	0	0	0	0	0	1	2	0	0	0	0	1	0	0	1	2	0	0	0	0	0	0	0	0
OTU_1062	3	0	3	1	0	1	4	2	1	1	1	3	2	1	1	5	1	2	0	1	1	2	5	3	7	0	2	1	0	1	0	1	0	2	1	1	1	0	0	2	0	2	0	0	1	0	0	4	2
OTU_5785	1	0	0	0	0	0	1	0	0	0	0	1	0	0	2	0	0	2	0	0	0	0	0	0	0	0	0	0	0	0	0	0	0	1	0	0	1	0	0	0	0	0	0	0	0	0	0	0	0
OTU_10160	2	1	1	0	0	0	1	0	0	1	0	2	1	1	0	1	1	0	0	1	0	0	0	0	1	1	0	0	1	0	2	2	0	0	0	0	4	0	0	1	1	1	0	0	2	0	0	0	0
OTU_120	4	10	15	10	24	12	11	11	19	10	3	15	7	7	19	3	2	12	5	8	6	18	5	7	7	11	3	6	5	9	12	4	0	13	8	4	17	1	4	1	17	17	11	9	3	1	14	9	5
OTU_10034	2	0	0	0	1	0	0	0	0	0	0	4	0	0	0	1	0	0	0	0	1	0	0	1	0	0	0	0	0	0	0	0	0	0	0	1	0	1	1	0	1	0	0	0	1	0	0	0	1
OTU_3300	1	3	0	0	2	0	1	0	0	0	1	1	1	0	0	0	0	1	0	1	0	0	1	0	0	1	0	0	0	0	1	2	0	4	0	0	1	1	0	0	1	2	0	1	0	0	0	0	2
OTU_10032	2	0	0	0	0	0	0	0	0	0	0	0	1	0	0	0	1	0	0	0	0	0	0	0	0	0	0	0	0	0	0	0	0	1	0	0	0	0	0	0	0	0	0	0	0	1	0	0	1
OTU_3901	1	0	0	0	0	0	1	0	0	0	0	0	0	0	0	1	0	0	0	1	0	0	0	0	0	0	0	0	1	2	0	0	0	0	0	0	0	2	0	1	1	0	0	1	0	0	0	0	1
OTU_5897	1	0	0	0	0	0	0	0	0	0	0	1	0	1	1	0	0	0	0	0	4	0	0	0	1	0	0	0	0	0	0	0	0	2	4	0	2	0	1	2	2	0	0	0	0	0	0	2	0
OTU_10239	1	0	1	1	0	0	0	0	0	1	0	1	1	0	0	0	0	0	0	2	0	0	1	1	1	0	0	0	0	2	0	1	0	0	0	0	0	0	0	0	0	0	0	1	2	0	0	0	1
OTU_1549	7	1	2	0	2	0	3	6	3	1	3	5	2	0	1	2	1	2	1	1	2	3	1	2	11	2	2	1	3	4	2	1	0	1	1	1	1	4	3	0	3	3	0	10	3	0	1	1	2
OTU_1968	5	0	4	1	1	0	2	2	0	1	1	3	0	2	1	2	1	0	0	1	1	2	0	0	2	2	0	1	1	0	0	1	0	0	1	1	1	1	1	0	2	0	0	3	0	0	1	1	1
OTU_169	4	7	44	4	6	9	4	5	6	15	2	23	2	5	10	5	10	6	8	3	4	12	20	15	4	5	6	3	7	12	2	9	0	15	1	11	3	6	3	7	10	11	2	16	3	5	5	10	8
OTU_3949	1	0	0	0	0	0	1	0	1	0	0	0	0	0	0	0	0	0	1	0	0	0	0	0	0	0	1	0	0	0	0	1	0	0	0	0	1	0	0	0	0	0	0	2	0	0	0	1	0
OTU_1504	1	0	0	0	0	0	5	0	0	0	1	0	2	1	1	0	1	3	0	0	1	1	0	1	1	0	0	0	0	0	0	2	0	0	0	0	0	1	0	0	4	0	0	1	0	0	1	2	0
OTU_7862	1	0	2	0	0	0	0	0	0	0	0	0	0	0	0	0	0	0	0	0	0	1	0	0	0	0	0	0	0	0	0	0	0	1	0	0	0	0	1	0	0	0	1	0	0	0	0	0	1
OTU_2028	2	1	3	0	3	0	2	1	0	1	0	2	1	1	2	0	0	1	2	0	0	0	1	0	0	1	1	1	1	0	1	0	0	0	1	0	2	1	1	1	1	0	3	0	1	1	2	0	0
OTU_310	7	2	4	2	1	0	6	0	0	4	1	3	1	7	12	4	5	4	3	6	4	4	5	1	12	7	0	3	4	3	4	6	1	3	9	1	10	5	2	5	9	2	3	4	6	0	1	1	1
OTU_1657	2	1	0	0	3	1	0	1	0	1	0	1	0	0	2	0	1	1	1	1	1	0	0	0	0	1	2	0	0	0	0	1	0	0	0	2	3	1	0	0	0	0	0	1	0	0	0	0	0
OTU_1901	3	3	1	1	3	5	0	7	2	1	1	3	4	5	0	2	3	3	1	1	2	2	1	5	3	2	0	1	0	3	0	3	0	3	0	2	2	4	6	7	1	4	0	3	0	0	2	2	1
OTU_854	3	2	3	0	2	2	4	5	1	3	5	3	3	2	2	0	1	0	2	1	1	1	2	1	0	1	1	1	4	0	3	1	0	1	1	1	2	1	3	1	5	3	1	1	0	0	0	1	4
OTU_2123	1	3	0	1	0	1	2	0	2	0	0	1	0	1	1	0	0	1	2	0	0	1	0	0	0	1	0	0	2	0	0	0	0	0	1	2	1	1	0	3	2	3	0	0	0	0	0	0	1
OTU_397	2	7	5	8	7	0	1	6	3	5	6	5	5	3	2	0	0	2	2	3	0	1	2	5	1	10	5	4	1	3	0	1	0	7	3	2	2	0	2	5	3	9	1	2	3	4	3	3	5
OTU_563	7	3	2	1	2	0	6	0	5	0	0	5	3	3	3	2	1	6	0	4	3	1	1	2	7	0	2	2	5	1	2	3	0	0	2	0	3	0	2	2	3	3	1	2	3	0	1	3	0
OTU_1203	2	2	5	0	1	0	2	0	0	0	1	1	8	2	3	0	1	3	0	0	1	2	0	1	0	0	1	0	2	1	0	1	0	1	0	0	2	0	0	0	0	0	2	5	3	0	0	2	2
OTU_1920	3	1	1	0	0	1	0	0	0	0	0	2	1	2	3	1	0	0	0	0	0	0	0	0	0	2	0	0	0	2	2	3	0	0	0	0	1	0	1	0	0	0	1	2	1	0	0	0	0
OTU_337	5	10	7	4	6	16	4	11	1	7	8	2	5	7	3	1	1	2	8	5	3	3	4	10	0	21	1	1	1	3	1	6	0	11	3	5	3	1	4	8	6	14	1	15	2	3	0	6	6
OTU_1763	2	5	4	1	0	0	0	3	3	0	0	1	3	1	6	2	2	5	0	0	4	0	2	1	2	1	4	0	1	5	5	4	0	0	3	0	2	1	0	1	4	1	4	4	2	0	0	6	1
OTU_10055	2	0	0	0	0	0	0	0	1	0	0	0	0	0	0	0	0	0	0	0	0	0	0	0	0	0	0	0	0	0	0	1	0	0	0	0	0	0	0	0	0	0	0	0	0	0	0	0	0
OTU_4220	1	1	0	1	0	0	2	0	0	0	1	1	1	0	0	4	0	0	0	0	2	0	0	0	2	0	0	0	0	0	0	0	0	0	0	1	0	0	1	0	0	0	0	0	0	0	1	0	0
OTU_2279	2	2	0	1	0	0	1	0	0	0	0	3	2	0	0	0	0	0	0	0	2	0	0	0	10	0	0	1	0	1	1	2	0	0	1	0	1	0	0	0	3	0	1	0	1	0	2	0	0
OTU_9625	1	0	0	0	0	0	3	0	0	0	1	1	1	0	0	0	0	1	0	0	3	0	0	0	0	0	0	1	0	0	0	0	0	0	0	0	0	0	0	0	0	0	0	0	1	0	0	0	0
OTU_3611	2	1	0	2	2	0	0	1	2	0	0	0	4	1	0	0	4	0	1	0	0	1	5	6	2	4	2	0	0	0	0	0	0	2	2	2	0	0	2	2	0	2	0	7	1	0	0	0	2
OTU_873	4	1	3	0	1	1	4	0	3	5	0	1	2	1	3	0	0	1	0	1	2	2	2	1	0	7	1	3	7	5	2	1	0	1	3	1	1	0	0	2	10	0	2	3	3	0	1	3	1
OTU_568	3	4	7	1	3	3	0	5	9	4	5	10	2	1	1	0	3	1	12	3	1	2	3	8	3	6	0	6	3	0	2	2	0	0	0	8	3	6	2	2	5	4	0	3	0	1	1	5	1
OTU_1578	2	1	3	0	0	0	1	1	1	0	0	4	3	0	0	0	2	1	0	0	1	0	1	1	1	1	1	0	0	0	1	0	0	2	1	0	1	1	1	0	0	3	0	1	1	0	1	0	2
OTU_2724	1	0	0	0	0	0	2	0	0	0	0	2	0	0	1	0	0	0	0	0	0	1	1	0	0	0	0	1	0	0	0	0	0	2	2	1	1	0	0	0	1	2	0	2	0	0	0	0	0
OTU_2049	1	1	0	2	0	0	1	0	1	0	0	1	0	0	2	0	0	0	0	0	0	2	0	0	3	0	1	0	0	1	0	0	0	0	2	0	0	0	1	0	0	0	0	1	0	0	0	2	0
OTU_3421	1	0	0	0	0	0	2	0	0	0	1	1	0	0	0	1	0	0	0	0	0	0	0	0	0	0	1	0	0	0	0	0	0	0	1	0	0	1	0	0	3	0	0	0	0	0	1	1	0
OTU_1434	2	1	1	1	3	1	1	0	1	4	2	4	2	0	2	0	4	1	0	0	0	1	0	0	0	4	0	0	2	1	1	0	0	0	1	0	5	0	0	0	2	5	0	1	1	1	0	0	0
OTU_2099	1	2	0	0	0	1	3	1	0	1	0	4	0	2	2	1	2	0	1	2	0	1	3	0	0	0	1	0	2	0	2	0	0	0	0	1	4	0	0	1	4	1	0	3	0	0	1	1	1
OTU_1640	3	6	3	0	3	8	1	3	2	4	4	1	3	1	1	0	1	0	0	1	4	2	4	6	1	5	3	0	1	1	2	4	0	2	1	1	2	2	2	3	0	5	3	3	1	1	0	6	9
OTU_3235	1	0	0	0	0	0	0	1	0	0	0	1	0	2	1	2	0	1	0	0	0	0	0	0	0	0	0	0	0	0	0	1	0	0	0	1	3	0	0	0	3	0	0	0	0	0	0	1	0
OTU_3409	2	1	0	0	0	1	0	0	0	0	0	0	0	0	0	0	0	0	0	0	0	1	0	0	0	0	0	0	2	0	0	0	0	0	1	0	1	0	0	1	0	1	0	0	0	0	0	1	0
OTU_505	3	1	1	5	0	1	3	3	3	5	0	1	3	3	4	1	0	3	1	2	0	5	3	6	0	4	2	2	2	0	0	1	0	1	3	3	4	2	2	2	8	0	3	5	4	3	2	3	2
OTU_687	1	3	2	0	0	0	8	6	1	2	1	2	0	1	6	1	1	5	1	1	0	1	0	1	5	3	1	0	1	3	1	1	0	1	4	0	9	3	0	1	9	2	0	6	1	0	1	0	0
OTU_9842	1	1	0	0	0	0	0	0	0	0	0	0	0	0	0	0	0	0	0	0	0	0	0	0	0	0	1	0	0	1	1	0	0	0	0	0	0	0	0	0	1	0	0	0	0	0	0	1	0
OTU_2082	2	0	1	0	0	3	0	1	1	0	0	0	1	0	2	0	3	0	0	0	2	2	0	0	1	1	0	0	1	0	0	0	0	0	0	0	0	0	0	1	2	0	0	0	1	0	1	0	0
OTU_9519	1	0	1	0	1	1	0	0	0	0	0	0	0	1	0	0	0	0	0	0	0	0	0	1	1	0	0	0	0	0	1	0	0	1	0	0	0	0	1	0	0	0	1	0	0	0	0	0	0
OTU_7234	1	0	0	0	0	0	0	0	0	0	0	0	1	0	1	0	0	0	0	0	0	0	0	0	0	1	0	0	0	0	0	0	0	0	0	0	0	0	0	0	0	0	0	0	1	0	0	0	0
OTU_3614	1	0	0	0	0	0	0	0	0	0	0	0	0	1	1	0	0	0	0	0	0	0	0	0	0	0	0	0	0	1	0	3	0	0	0	0	0	0	0	0	0	0	0	0	0	0	1	0	0
OTU_2168	2	1	2	0	0	0	0	0	0	0	1	2	0	1	0	1	1	0	0	0	2	1	3	2	1	0	2	2	0	1	0	2	0	2	0	0	0	0	1	1	3	0	1	1	1	0	0	2	1
OTU_3128	1	0	0	0	0	0	0	0	0	1	0	1	0	0	0	0	0	0	0	0	0	0	0	1	1	0	0	0	0	0	1	0	0	0	1	0	0	0	0	0	0	1	0	0	0	0	0	0	0
OTU_3369	3	1	1	0	1	0	0	1	0	0	0	0	0	0	1	0	0	0	0	1	1	0	1	0	1	0	1	0	0	0	0	1	0	0	1	0	4	0	0	0	3	0	0	2	1	0	0	0	0
OTU_380	3	1	2	3	1	6	0	1	1	0	0	2	13	0	6	3	0	4	3	4	49	7	2	1	2	3	0	0	1	10	2	0	0	3	7	0	1	0	0	1	4	0	3	2	3	0	1	2	3
OTU_4521	1	6	5	2	1	10	4	7	2	5	0	1	3	0	1	2	0	0	0	0	2	1	0	1	1	2	1	1	0	0	1	5	0	6	0	2	1	1	1	2	0	1	0	4	3	1	0	5	5
OTU_290	2	1	1	5	5	2	4	1	1	0	1	9	3	3	0	3	1	2	2	1	3	1	2	0	8	2	2	0	2	2	1	5	0	0	6	1	9	1	1	2	5	3	0	3	6	1	2	6	1
OTU_177	2	4	27	1	12	3	12	6	10	8	7	13	9	10	6	3	2	9	1	9	2	15	11	11	2	4	2	2	13	7	6	5	0	7	0	7	7	5	5	1	15	10	0	9	8	1	5	15	3
OTU_1341	1	0	0	0	1	2	4	4	1	0	0	0	2	0	1	1	0	0	1	1	2	2	1	0	1	0	0	1	1	1	13	2	0	0	1	1	0	1	1	1	4	2	1	1	2	0	1	0	0
OTU_2372	1	2	2	3	2	3	4	12	0	14	4	3	5	1	0	2	0	1	2	2	3	0	6	5	1	5	1	0	2	0	1	2	0	5	3	3	3	2	4	1	3	3	1	9	3	0	2	1	2
OTU_1749	3	0	0	0	3	0	1	0	0	2	0	0	0	0	3	0	0	1	0	1	0	0	1	0	0	0	0	0	0	1	2	1	0	3	0	0	0	2	0	1	1	0	0	0	0	0	1	0	0
OTU_272	3	11	12	6	4	13	17	3	1	12	8	5	10	8	5	0	3	6	0	1	5	3	3	8	2	15	4	1	3	2	5	5	0	4	2	7	3	5	6	3	6	8	4	7	4	0	2	10	5
OTU_1654	2	3	5	3	3	1	2	5	2	1	2	1	0	0	0	0	1	1	0	0	2	2	0	5	0	1	2	0	0	2	1	0	0	1	1	2	1	3	1	1	3	5	2	2	0	0	0	1	1
OTU_204	2	13	14	9	8	4	5	11	8	14	6	3	9	3	0	2	4	4	2	5	5	8	13	9	1	16	0	1	1	2	1	5	0	18	1	12	4	4	10	9	1	10	2	24	3	3	0	17	9
OTU_629	1	0	1	0	1	2	3	0	0	0	0	2	0	5	3	2	0	8	0	2	0	1	0	0	6	1	0	0	0	4	1	9	0	0	0	0	7	0	0	0	1	0	1	0	1	0	2	0	0
[truncated: 9,140 more rows]
[truncated: 127 more columns]
